# Supplementary material for: Integrated multi-omics profiling identifies genetic loci of African swine fever resistance in pigs
Source: Gigascience. 2026 May 30;15:giag066. doi: 10.1093/gigascience/giag066 (PMC13289747; doi:10.1093/gigascience/giag066)
Supplement: giag066_Supplemental_Files [file giag066_supplemental_files.zip]

Archive with 2 entries (2 files):
- Supplementary information-revised.docx
- Supplementary table.xlsx
