# Supplementary material for: Integrated multi-omics profiling identifies genetic loci of African swine fever resistance in pigs
Source: Gigascience. 2026 May 30;15:giag066. doi: 10.1093/gigascience/giag066 (PMC13289747; doi:10.1093/gigascience/giag066)
Supplement: giag066_Supplemental_Files [file giag066_supplemental_files.zip › Supplementary table.xlsx]

## Sheet: S1
Supplementary Table S1. Individual data information used in this project, including data cited from PHARP and public data downloaded from NCBI.
Whole-genome-sequencing data							Bulk RNA-sequencing data						Single-cell RNA-sequencing data
Biosample	Run	Bioproject	Breed	Depth	Coverage		Biosample	Run	Bioproject	Type	Group		Biosample	Run	Bioproject	Type	Group
DLL21	21	PanlabWGS	DLL	13.6999	0.978091		SAMC251478	CRR194621	PRJCA003613	PAM	control		SAMN18114553	SRR13833841;SRR13833842;SRR13833843;SRR13833844;	PRJNA706032	PAM	UninfectedGroup_T2
DLL22	22	PanlabWGS	DLL	14.5946	0.977723		SAMC251479	CRR194622	PRJCA003613	PAM	control		SAMN18114552	SRR13833845;SRR13833846;SRR13833847;SRR13833848;	PRJNA706032	PAM	UninfectedGroup_T6
DLL23	23	PanlabWGS	DLL	15.2625	0.978924		SAMC251480	CRR194623	PRJCA003613	PAM	control		SAMN18114551	SRR13833849;SRR13833850;SRR13833851;SRR13833852;	PRJNA706032	PAM	UninfectedGroup_T10
DLL24	24	PanlabWGS	DLL	16.3614	0.976458		SAMC251487	CRR194630	PRJCA003613	PAM	6h		SAMN18114550	SRR13833853;SRR13833854;SRR13833855;SRR13833856;	PRJNA706032	PAM	UninfectedGroup_T15
DLL25	25	PanlabWGS	DLL	15.6563	0.976335		SAMC251488	CRR194631	PRJCA003613	PAM	6h		SAMN18114549	SRR13833861;SRR13833862;SRR13833863;SRR13833864;	PRJNA706032	PAM	UninfectedGroup_T36
DLL26	26	PanlabWGS	DLL	15.3061	0.97821		SAMC251489	CRR194632	PRJCA003613	PAM	6h		SAMN18114533	SRR13833837;SRR13833838;SRR13833839;SRR13833840;	PRJNA706032	PAM	UninfectedGroup_T0
DLL27	27	PanlabWGS	DLL	16.3867	0.979522		SAMC251490	CRR194633	PRJCA003613	PAM	8h		SAMN18114532	SRR13833865;SRR13833866;SRR13833867;SRR13833868;	PRJNA706032	PAM	InfectedGroup_T2
DLL28	28	PanlabWGS	DLL	12.192	0.977115		SAMC251491	CRR194634	PRJCA003613	PAM	8h		SAMN18114531	SRR13833869;SRR13833870;SRR13833871;SRR13833872;	PRJNA706032	PAM	InfectedGroup_T6
DLL29	29	PanlabWGS	DLL	15.0163	0.979157		SAMC251492	CRR194635	PRJCA003613	PAM	8h		SAMN18114530	SRR13833873;SRR13833874;SRR13833875;SRR13833876;	PRJNA706032	PAM	InfectedGroup_T10
DLL30	30	PanlabWGS	DLL	13.9697	0.978179		SAMC251493	CRR194636	PRJCA003613	PAM	10h		SAMN18114529	SRR13833877;SRR13833878;SRR13833879;SRR13833880;	PRJNA706032	PAM	InfectedGroup_T15
DLL31	31	PanlabWGS	DLL	14.1941	0.975551		SAMC251494	CRR194637	PRJCA003613	PAM	10h		SAMN18114528	SRR13833881;SRR13833882;SRR13833883;SRR13833884;	PRJNA706032	PAM	InfectedGroup_T24
DLL34	34	PanlabWGS	DLL	15.4896	0.979553		SAMC251495	CRR194638	PRJCA003613	PAM	10h		SAMN18114527	SRR13833857;SRR13833858;SRR13833859;SRR13833860;	PRJNA706032	PAM	UninfectedGroup_T24
DLL35	35	PanlabWGS	DLL	12.7222	0.977341		SAMC251496	CRR194639	PRJCA003613	PAM	12h		SAMN18114526	SRR13833885;SRR13833886;SRR13833887;SRR13833888;	PRJNA706032	PAM	InfectedGroup_T36
DLL36	36	PanlabWGS	DLL	13.971	0.978401		SAMC251497	CRR194640	PRJCA003613	PAM	12h
DLL38	38	PanlabWGS	DLL	12.3092	0.97695		SAMC251498	CRR194641	PRJCA003613	PAM	12h
DLL39	39	PanlabWGS	DLL	13.86	0.975282		SAMC251499	CRR194642	PRJCA003613	PAM	14h
DLL42	42	PanlabWGS	DLL	13.4367	0.975924		SAMC251500	CRR194643	PRJCA003613	PAM	14h
DLL44	44	PanlabWGS	DLL	14.9044	0.97614		SAMC251501	CRR194644	PRJCA003613	PAM	14h
DLL78	78	PanlabWGS	DLL	19.5995	0.975512		SAMC251502	CRR194645	PRJCA003613	PAM	16h
DLL782	DLL782	PanlabWGS	DLL	12.5288	0.979327		SAMC251503	CRR194646	PRJCA003613	PAM	16h
DLL783	DLL783	PanlabWGS	DLL	13.2151	0.979071		SAMC251504	CRR194647	PRJCA003613	PAM	16h
DLL784	DLL784	PanlabWGS	DLL	12.4943	0.980397		SAMC251505	CRR194648	PRJCA003613	PAM	18h
DLL785	DLL785	PanlabWGS	DLL	12.5106	0.979834		SAMC251506	CRR194649	PRJCA003613	PAM	18h
DLL786	DLL786	PanlabWGS	DLL	12.0396	0.97885		SAMC251507	CRR194650	PRJCA003613	PAM	18h
DLL787	DLL787	PanlabWGS	DLL	11.8581	0.977053		SAMC251508	CRR194651	PRJCA003613	PBMC	0
DLL788	DLL788	PanlabWGS	DLL	11.7175	0.977989		SAMC251509	CRR194652	PRJCA003613	PBMC	0
DLL789	DLL789	PanlabWGS	DLL	12.5839	0.976046		SAMC251510	CRR194653	PRJCA003613	PBMC	0
DLL790	DLL790	PanlabWGS	DLL	13.7463	0.979381		SAMC251511	CRR194654	PRJCA003613	PBMC	1
DLL791	DLL791	PanlabWGS	DLL	13.7718	0.98087		SAMC251512	CRR194655	PRJCA003613	PBMC	1
LLA10	10	PanlabWGS	LLA	14.6998	0.974128		SAMC251513	CRR194656	PRJCA003613	PBMC	1
LLA100	100	PanlabWGS	LLA	14.1142	0.977744		SAMC251514	CRR194657	PRJCA003613	PBMC	2
LLA101	101	PanlabWGS	LLA	12.3037	0.975438		SAMC251515	CRR194658	PRJCA003613	PBMC	2
LLA102	102	PanlabWGS	LLA	15.1136	0.978031		SAMC251516	CRR194659	PRJCA003613	PBMC	2
LLA103	103	PanlabWGS	LLA	15.5894	0.97613		SAMC251517	CRR194660	PRJCA003613	PBMC	3
LLA104	104	PanlabWGS	LLA	16.78	0.978022		SAMC251518	CRR194661	PRJCA003613	PBMC	3
LLA105	105	PanlabWGS	LLA	14.9931	0.977417		SAMC251519	CRR194662	PRJCA003613	PBMC	3
LLA107	107	PanlabWGS	LLA	12.0126	0.976989		SAMC251520	CRR194663	PRJCA003613	PBMC	4
LLA108	108	PanlabWGS	LLA	11.9618	0.976587		SAMC251521	CRR194664	PRJCA003613	PBMC	4
LLA109	109	PanlabWGS	LLA	14.0487	0.977674		SAMC251522	CRR194665	PRJCA003613	PBMC	4
LLA11	11	PanlabWGS	LLA	14.3537	0.977071		SAMC251523	CRR194666	PRJCA003613	PBMC	5
LLA110	110	PanlabWGS	LLA	12.0549	0.975594		SAMC251524	CRR194667	PRJCA003613	PBMC	5
LLA111	111	PanlabWGS	LLA	16.6962	0.97792		SAMC251525	CRR194668	PRJCA003613	PBMC	5
LLA112	112	PanlabWGS	LLA	15.374	0.977119		SAMC251526	CRR194669	PRJCA003613	PBMC	6
LLA113	113	PanlabWGS	LLA	13.9037	0.976977		SAMC251527	CRR194670	PRJCA003613	PBMC	6
LLA114	114	PanlabWGS	LLA	13.6229	0.974897		SAMC251528	CRR194671	PRJCA003613	PBMC	6
LLA115	115	PanlabWGS	LLA	15.1582	0.974728		SAMN34312484	SRR24266792	PRJNA960638	Heart	0
LLA116	116	PanlabWGS	LLA	12.7827	0.977316		SAMN34312483	SRR24266791	PRJNA960638	Heart	0
LLA117	117	PanlabWGS	LLA	14.2748	0.976988		SAMN34312482	SRR24266790	PRJNA960638	Heart	0
LLA118	118	PanlabWGS	LLA	12.1457	0.974824		SAMN34312481	SRR24266765	PRJNA960638	Heart	1
LLA119	119	PanlabWGS	LLA	11.3836	0.976601		SAMN34312480	SRR24266764	PRJNA960638	Heart	1
LLA12	12	PanlabWGS	LLA	12.7359	0.976052		SAMN34312479	SRR24266763	PRJNA960638	Heart	1
LLA120	120	PanlabWGS	LLA	13.9216	0.977983		SAMN34312478	SRR24266762	PRJNA960638	Heart	3
LLA122	122	PanlabWGS	LLA	13.7776	0.977659		SAMN34312477	SRR24266761	PRJNA960638	Heart	3
LLA126	126	PanlabWGS	LLA	14.8627	0.976886		SAMN34312476	SRR24266760	PRJNA960638	Heart	3
LLA127	127	PanlabWGS	LLA	15.3465	0.977872		SAMN34312475	SRR24266759	PRJNA960638	Kidney	0
LLA128	128	PanlabWGS	LLA	12.5616	0.97611		SAMN34312474	SRR24266758	PRJNA960638	Kidney	0
LLA129	129	PanlabWGS	LLA	14.0696	0.977488		SAMN34312473	SRR24266757	PRJNA960638	Kidney	0
LLA13	13	PanlabWGS	LLA	13.9254	0.976661		SAMN34312472	SRR24266756	PRJNA960638	Kidney	1
LLA130	130	PanlabWGS	LLA	15.771	0.978147		SAMN34312471	SRR24266755	PRJNA960638	Kidney	1
LLA131	131	PanlabWGS	LLA	14.7336	0.978399		SAMN34312470	SRR24266754	PRJNA960638	Kidney	1
LLA132	132	PanlabWGS	LLA	13.7628	0.978138		SAMN34312469	SRR24266753	PRJNA960638	Kidney	3
LLA133	133	PanlabWGS	LLA	15.4463	0.978375		SAMN34312468	SRR24266752	PRJNA960638	Kidney	3
LLA134	134	PanlabWGS	LLA	16.3527	0.97839		SAMN34312467	SRR24266751	PRJNA960638	Kidney	3
LLA135	135	PanlabWGS	LLA	16.661	0.977881		SAMN34312466	SRR24266750	PRJNA960638	Liver	0
LLA136	136	PanlabWGS	LLA	15.5203	0.978353		SAMN34312465	SRR24266749	PRJNA960638	Liver	0
LLA137	137	PanlabWGS	LLA	15.1331	0.978985		SAMN34312464	SRR24266748	PRJNA960638	Liver	0
LLA139	139	PanlabWGS	LLA	13.4198	0.976941		SAMN34312463	SRR24266747	PRJNA960638	Liver	1
LLA14	14	PanlabWGS	LLA	13.2042	0.976959		SAMN34312462	SRR24266746	PRJNA960638	Liver	1
LLA140	140	PanlabWGS	LLA	15.3203	0.976663		SAMN34312461	SRR24266745	PRJNA960638	Liver	1
LLA147	147	PanlabWGS	LLA	15.6259	0.978499		SAMN34312460	SRR24266744	PRJNA960638	Liver	3
LLA148	148	PanlabWGS	LLA	15.6491	0.978181		SAMN34312459	SRR24266743	PRJNA960638	Liver	3
LLA149	149	PanlabWGS	LLA	16.4399	0.979547		SAMN34312458	SRR24266742	PRJNA960638	Liver	3
LLA15	15	PanlabWGS	LLA	13.1116	0.974042		SAMN34312457	SRR24266789	PRJNA960638	Inguinal	0
LLA151	151	PanlabWGS	LLA	16.5713	0.977989		SAMN34312456	SRR24266788	PRJNA960638	Inguinal	0
LLA152	152	PanlabWGS	LLA	12.4781	0.97622		SAMN34312455	SRR24266787	PRJNA960638	Inguinal	0
LLA153	153	PanlabWGS	LLA	14.3533	0.979048		SAMN34312454	SRR24266786	PRJNA960638	Inguinal	1
LLA157	157	PanlabWGS	LLA	14.1292	0.977121		SAMN34312453	SRR24266785	PRJNA960638	Inguinal	1
LLA16	16	PanlabWGS	LLA	11.5433	0.975543		SAMN34312452	SRR24266784	PRJNA960638	Inguinal	1
LLA160	160	PanlabWGS	LLA	13.0923	0.973165		SAMN34312451	SRR24266783	PRJNA960638	Inguinal	3
LLA163	163	PanlabWGS	LLA	13.0112	0.974152		SAMN34312450	SRR24266782	PRJNA960638	Inguinal	3
LLA165	165	PanlabWGS	LLA	14.5336	0.974121		SAMN34312449	SRR24266781	PRJNA960638	Inguinal	3
LLA167	167	PanlabWGS	LLA	14.2695	0.974298		SAMN34312448	SRR24266780	PRJNA960638	Lung	0
LLA169	169	PanlabWGS	LLA	16.9254	0.975659		SAMN34312447	SRR24266779	PRJNA960638	Lung	0
LLA17	17	PanlabWGS	LLA	14.4214	0.973746		SAMN34312446	SRR24266778	PRJNA960638	Lung	0
LLA170	170	PanlabWGS	LLA	14.6523	0.974185		SAMN34312445	SRR24266777	PRJNA960638	Lung	1
LLA173	173	PanlabWGS	LLA	12.2223	0.973033		SAMN34312444	SRR24266776	PRJNA960638	Lung	1
LLA174	174	PanlabWGS	LLA	16.6451	0.974851		SAMN34312443	SRR24266775	PRJNA960638	Lung	1
LLA175	175	PanlabWGS	LLA	14.3908	0.974998		SAMN34312442	SRR24266774	PRJNA960638	Lung	3
LLA177	177	PanlabWGS	LLA	12.0174	0.973399		SAMN34312441	SRR24266773	PRJNA960638	Lung	3
LLA180	180	PanlabWGS	LLA	16.0967	0.975446		SAMN34312440	SRR24266772	PRJNA960638	Lung	3
LLA181	181	PanlabWGS	LLA	16.7923	0.975303		SAMN34312439	SRR24266771	PRJNA960638	Mandibular	0
LLA184	184	PanlabWGS	LLA	11.4084	0.97232		SAMN34312438	SRR24266770	PRJNA960638	Mandibular	0
LLA185	185	PanlabWGS	LLA	15.1161	0.974122		SAMN34312437	SRR24266769	PRJNA960638	Mandibular	0
LLA186	186	PanlabWGS	LLA	13.1609	0.972661		SAMN34312436	SRR24266768	PRJNA960638	Mandibular	1
LLA187	187	PanlabWGS	LLA	14.053	0.974461		SAMN34312435	SRR24266767	PRJNA960638	Mandibular	1
LLA188	188	PanlabWGS	LLA	13.2868	0.976107		SAMN34312434	SRR24266766	PRJNA960638	Mandibular	1
LLA190	190	PanlabWGS	LLA	12.4483	0.975956		SAMN34312433	SRR24266741	PRJNA960638	Mandibular	3
LLA191	191	PanlabWGS	LLA	16.7113	0.975368		SAMN34312432	SRR24266740	PRJNA960638	Mandibular	3
LLA192	192	PanlabWGS	LLA	11.8236	0.973506		SAMN34312431	SRR24266739	PRJNA960638	Mandibular	3
LLA194	194	PanlabWGS	LLA	13.4102	0.974133		SAMN34312430	SRR24266738	PRJNA960638	Mesenteric	0
LLA195	195	PanlabWGS	LLA	15.4347	0.975853		SAMN34312429	SRR24266737	PRJNA960638	Mesenteric	0
LLA196	196	PanlabWGS	LLA	11.2866	0.973318		SAMN34312428	SRR24266736	PRJNA960638	Mesenteric	0
LLA198	198	PanlabWGS	LLA	16.4232	0.975567		SAMN34312427	SRR24266735	PRJNA960638	Mesenteric	1
LLA199	199	PanlabWGS	LLA	12.9491	0.974066		SAMN34312426	SRR24266734	PRJNA960638	Mesenteric	1
LLA20	20	PanlabWGS	LLA	13.5234	0.977889		SAMN34312425	SRR24266733	PRJNA960638	Mesenteric	1
LLA201	201	PanlabWGS	LLA	12.905	0.974227		SAMN34312424	SRR24266732	PRJNA960638	Mesenteric	3
LLA202	202	PanlabWGS	LLA	12.0005	0.974345		SAMN34312423	SRR24266731	PRJNA960638	Mesenteric	3
LLA205	205	PanlabWGS	LLA	12.1067	0.97515		SAMN34312422	SRR24266730	PRJNA960638	Mesenteric	3
LLA209	209	PanlabWGS	LLA	13.3905	0.978572		SAMN34312421	SRR24266729	PRJNA960638	Muscle	0
LLA212	212	PanlabWGS	LLA	15.607	0.978381		SAMN34312420	SRR24266728	PRJNA960638	Muscle	0
LLA218	218	PanlabWGS	LLA	13.0036	0.977817		SAMN34312419	SRR24266727	PRJNA960638	Muscle	0
LLA219	219	PanlabWGS	LLA	14.4862	0.977634		SAMN34312418	SRR24266726	PRJNA960638	Muscle	1
LLA221	221	PanlabWGS	LLA	16.2402	0.975647		SAMN34312417	SRR24266725	PRJNA960638	Muscle	1
LLA222	222	PanlabWGS	LLA	15.3012	0.975241		SAMN34312416	SRR24266724	PRJNA960638	Muscle	1
LLA223	223	PanlabWGS	LLA	18.0561	0.976116		SAMN34312415	SRR24266723	PRJNA960638	Muscle	3
LLA224	224	PanlabWGS	LLA	14.3139	0.975058		SAMN34312414	SRR24266722	PRJNA960638	Muscle	3
LLA225	225	PanlabWGS	LLA	12.5193	0.973468		SAMN34312413	SRR24266721	PRJNA960638	Muscle	3
LLA226	226	PanlabWGS	LLA	16.2387	0.97523		SAMN34312412	SRR24266720	PRJNA960638	Spleen	0
LLA227	227	PanlabWGS	LLA	15.7401	0.975424		SAMN34312411	SRR24266719	PRJNA960638	Spleen	0
LLA230	230	PanlabWGS	LLA	14.1021	0.97504		SAMN34312410	SRR24266718	PRJNA960638	Spleen	0
LLA232	232	PanlabWGS	LLA	14.8054	0.975329		SAMN34312409	SRR24266717	PRJNA960638	Spleen	1
LLA235	235	PanlabWGS	LLA	15.5593	0.974948		SAMN34312408	SRR24266716	PRJNA960638	Spleen	1
LLA238	238	PanlabWGS	LLA	13.9255	0.973985		SAMN34312407	SRR24266715	PRJNA960638	Spleen	1
LLA242	242	PanlabWGS	LLA	15.8537	0.975945		SAMN34312406	SRR24266714	PRJNA960638	Spleen	3
LLA243	243	PanlabWGS	LLA	14.6146	0.974313		SAMN34312405	SRR24266713	PRJNA960638	Spleen	3
LLA248	248	PanlabWGS	LLA	15.9585	0.975545		SAMN34312404	SRR24266712	PRJNA960638	Spleen	3
LLA249	249	PanlabWGS	LLA	13.965	0.97461		SAMN34312403	SRR24266711	PRJNA960638	Tonsil	0
LLA250	250	PanlabWGS	LLA	15.0346	0.974782		SAMN34312402	SRR24266710	PRJNA960638	Tonsil	0
LLA257	257	PanlabWGS	LLA	11.4729	0.978293		SAMN34312401	SRR24266709	PRJNA960638	Tonsil	0
LLA259	259	PanlabWGS	LLA	18.6666	0.979212		SAMN34312400	SRR24266708	PRJNA960638	Tonsil	1
LLA260	260	PanlabWGS	LLA	16.7042	0.978742		SAMN34312399	SRR24266707	PRJNA960638	Tonsil	1
LLA262	262	PanlabWGS	LLA	15.8399	0.978591		SAMN34312398	SRR24266706	PRJNA960638	Tonsil	1
LLA267	267	PanlabWGS	LLA	16.9733	0.975162		SAMN34312397	SRR24266705	PRJNA960638	Tonsil	3
LLA269	269	PanlabWGS	LLA	12.6041	0.974771		SAMN34312396	SRR24266704	PRJNA960638	Tonsil	3
LLA270	270	PanlabWGS	LLA	14.3074	0.97381		SAMN34312395	SRR24266703	PRJNA960638	Tonsil	3
LLA272	272	PanlabWGS	LLA	11.9252	0.976122
LLA276	276	PanlabWGS	LLA	16.7804	0.974751
LLA278	278	PanlabWGS	LLA	16.206	0.975241
LLA280	280	PanlabWGS	LLA	17.1034	0.975332
LLA281	281	PanlabWGS	LLA	18.0051	0.97616
LLA286	286	PanlabWGS	LLA	14.5159	0.974041
LLA287	287	PanlabWGS	LLA	14.7491	0.97465
LLA288	288	PanlabWGS	LLA	15.6859	0.975361
LLA289	289	PanlabWGS	LLA	15.9978	0.975627
LLA3	3	PanlabWGS	LLA	15.7276	0.97436
LLA32	32	PanlabWGS	LLA	13.1343	0.976759
LLA37	37	PanlabWGS	LLA	14.0682	0.97569
LLA40	40	PanlabWGS	LLA	14.9186	0.978685
LLA41	41	PanlabWGS	LLA	13.9725	0.97641
LLA43	43	PanlabWGS	LLA	14.4469	0.975951
LLA45	45	PanlabWGS	LLA	13.6417	0.976091
LLA46	46	PanlabWGS	LLA	11.5937	0.975538
LLA47	47	PanlabWGS	LLA	14.4166	0.974016
LLA48	48	PanlabWGS	LLA	14.4068	0.977227
LLA49	49	PanlabWGS	LLA	14.3542	0.977763
LLA50	50	PanlabWGS	LLA	11.9896	0.97456
LLA51	51	PanlabWGS	LLA	15.3535	0.97363
LLA52	52	PanlabWGS	LLA	12.8819	0.973378
LLA53	53	PanlabWGS	LLA	14.5412	0.975654
LLA54	54	PanlabWGS	LLA	11.6663	0.972731
LLA55	55	PanlabWGS	LLA	13.5242	0.974027
LLA56	56	PanlabWGS	LLA	14.6876	0.977618
LLA57	57	PanlabWGS	LLA	12.6507	0.977168
LLA58	58	PanlabWGS	LLA	13.7839	0.973569
LLA59	59	PanlabWGS	LLA	12.0876	0.972834
LLA6	6	PanlabWGS	LLA	11.7228	0.97541
LLA60	60	PanlabWGS	LLA	13.2352	0.9773
LLA61	61	PanlabWGS	LLA	15.4761	0.977931
LLA62	62	PanlabWGS	LLA	14.7275	0.973652
LLA63	63	PanlabWGS	LLA	11.8493	0.977624
LLA64	64	PanlabWGS	LLA	15.1279	0.974021
LLA65	65	PanlabWGS	LLA	12.9363	0.975195
LLA66	66	PanlabWGS	LLA	12.2203	0.973743
LLA67	67	PanlabWGS	LLA	12.5759	0.973446
LLA68	68	PanlabWGS	LLA	15.6371	0.975141
LLA69	69	PanlabWGS	LLA	15.9083	0.974422
LLA7	7	PanlabWGS	LLA	11.9665	0.975996
LLA70	70	PanlabWGS	LLA	15.0452	0.977944
LLA71	71	PanlabWGS	LLA	16.024	0.975496
LLA72	72	PanlabWGS	LLA	17.1072	0.977516
LLA73	73	PanlabWGS	LLA	18.2245	0.974834
LLA74	74	PanlabWGS	LLA	12.5461	0.973271
LLA75	75	PanlabWGS	LLA	16.1958	0.977047
LLA76	76	PanlabWGS	LLA	14.5184	0.973657
LLA77	77	PanlabWGS	LLA	18.8862	0.975959
LLA79	79	PanlabWGS	LLA	19.5953	0.978892
LLA80	80	PanlabWGS	LLA	14.6259	0.978055
LLA81	81	PanlabWGS	LLA	15.3433	0.976484
LLA82	82	PanlabWGS	LLA	13.3174	0.974154
LLA83	83	PanlabWGS	LLA	12.8802	0.97721
LLA84	84	PanlabWGS	LLA	14.0177	0.975141
LLA85	85	PanlabWGS	LLA	18.2423	0.979511
LLA86	86	PanlabWGS	LLA	15.1633	0.978722
LLA87	87	PanlabWGS	LLA	17.5432	0.974686
LLA88	88	PanlabWGS	LLA	14.3338	0.978066
LLA94	94	PanlabWGS	LLA	16.6685	0.978459
LLA96	96	PanlabWGS	LLA	18.3811	0.980446
LLA97	97	PanlabWGS	LLA	17.1064	0.979633
LLA98	98	PanlabWGS	LLA	17.7321	0.980126
LLA99	99	PanlabWGS	LLA	15.5938	0.978748
LLA124	LLA124	PanlabWGS	LLA	14.3622	0.979529
LLA125	LLA125	PanlabWGS	LLA	14.2761	0.976725
LLA127_2	LLA127_2	PanlabWGS	LLA	13.9925	0.978261
LLA291	LLA291	PanlabWGS	LLA	13.6155	0.976579
LLA320	LLA320	PanlabWGS	LLA	14.9146	0.977052
LLA323	LLA323	PanlabWGS	LLA	13.3347	0.979434
LLA324	LLA324	PanlabWGS	LLA	12.048	0.979205
LLA326	LLA326	PanlabWGS	LLA	15.3482	0.980894
LLA334	LLA334	PanlabWGS	LLA	12.5532	0.979066
LLA348	LLA348	PanlabWGS	LLA	13.5252	0.97913
LLA356	LLA356	PanlabWGS	LLA	13.7794	0.979385
LLA388	LLA388	PanlabWGS	LLA	13.6547	0.975971
LLA395	LLA395	PanlabWGS	LLA	14.9713	0.976415
LLA397	LLA397	PanlabWGS	LLA	16.1464	0.977645
LLA398	LLA398	PanlabWGS	LLA	14.9598	0.980612
LLA442	LLA442	PanlabWGS	LLA	13.7231	0.980088
LLA443	LLA443	PanlabWGS	LLA	13.3399	0.979862
LLA444	LLA444	PanlabWGS	LLA	15.8208	0.977816
LLA446	LLA446	PanlabWGS	LLA	14.3831	0.978502
LLA450	LLA450	PanlabWGS	LLA	15.2081	0.976997
LLA451	LLA451	PanlabWGS	LLA	12.6772	0.976414
LLA452	LLA452	PanlabWGS	LLA	11.3695	0.97662
LLA453	LLA453	PanlabWGS	LLA	13.5727	0.978139
LLA454	LLA454	PanlabWGS	LLA	12.4944	0.97602
LLA455	LLA455	PanlabWGS	LLA	13.8078	0.978416
LLA456	LLA456	PanlabWGS	LLA	12.5296	0.976139
LLA457	LLA457	PanlabWGS	LLA	16.4985	0.97684
LLA459	LLA459	PanlabWGS	LLA	17.0076	0.977731
LLA460	LLA460	PanlabWGS	LLA	15.111	0.977506
LLA461	LLA461	PanlabWGS	LLA	16.631	0.981375
LLA463	LLA463	PanlabWGS	LLA	17.0506	0.97746
LLA464	LLA464	PanlabWGS	LLA	13.4867	0.977175
LLA466	LLA466	PanlabWGS	LLA	17.3379	0.977412
LLA471	LLA471	PanlabWGS	LLA	6.41661	0.95887
LLA472	LLA472	PanlabWGS	LLA	6.98183	0.966642
LLA474	LLA474	PanlabWGS	LLA	16.5884	0.981303
LLA480	LLA480	PanlabWGS	LLA	14.7618	0.979895
LLA481	LLA481	PanlabWGS	LLA	12.939	0.979481
LLA482	LLA482	PanlabWGS	LLA	13.7218	0.979431
LLA483	LLA483	PanlabWGS	LLA	14.1751	0.981161
LLA484	LLA484	PanlabWGS	LLA	18.2787	0.980529
LLA489	LLA489	PanlabWGS	LLA	10.9159	0.977113
LLA505	LLA505	PanlabWGS	LLA	13.5644	0.975823
LLA524	LLA524	PanlabWGS	LLA	17.8809	0.981538
LLA617	LLA617	PanlabWGS	LLA	16.4535	0.97677
LLA618	LLA618	PanlabWGS	LLA	13.1151	0.976095
LLA620	LLA620	PanlabWGS	LLA	13.5532	0.976088
LLA622	LLA622	PanlabWGS	LLA	12.509	0.974954
LLA700	LLA700	PanlabWGS	LLA	12.0084	0.976449
LLA701	LLA701	PanlabWGS	LLA	17.524	0.97824
LLA702	LLA702	PanlabWGS	LLA	12.949	0.97864
LLA703	LLA703	PanlabWGS	LLA	14.0408	0.978033
LLA704	LLA704	PanlabWGS	LLA	11.4583	0.976267
LLA705	LLA705	PanlabWGS	LLA	15.1196	0.976876
LLA706	LLA706	PanlabWGS	LLA	14.5728	0.979431
LLA707	LLA707	PanlabWGS	LLA	15.8448	0.979281
LLA709	LLA709	PanlabWGS	LLA	12.4682	0.975142
LLA710	LLA710	PanlabWGS	LLA	13.927	0.979173
LLA711	LLA711	PanlabWGS	LLA	15.7737	0.980344
LLA713	LLA713	PanlabWGS	LLA	13.3498	0.977102
LLA714	LLA714	PanlabWGS	LLA	13.5548	0.975869
LLA715	LLA715	PanlabWGS	LLA	14.7977	0.979751
LLA716	LLA716	PanlabWGS	LLA	15.4827	0.978656
LLA717	LLA717	PanlabWGS	LLA	14.1245	0.979592
LLA718	LLA718	PanlabWGS	LLA	13.3298	0.978151
LLA719	LLA719	PanlabWGS	LLA	15.0246	0.979344
LLA720	LLA720	PanlabWGS	LLA	12.9079	0.979008
LLA721	LLA721	PanlabWGS	LLA	13.8848	0.978276
LLA722	LLA722	PanlabWGS	LLA	11.437	0.973237
LLA723	LLA723	PanlabWGS	LLA	8.71881	0.973776
LLA724	LLA724	PanlabWGS	LLA	15.3094	0.978696
LLA725	LLA725	PanlabWGS	LLA	12.3283	0.974624
LLA726	LLA726	PanlabWGS	LLA	15.2619	0.978889
LLA727	LLA727	PanlabWGS	LLA	15.6369	0.980189
LLA728	LLA728	PanlabWGS	LLA	14.1232	0.979489
LLA729	LLA729	PanlabWGS	LLA	14.3934	0.976335
LLA730	LLA730	PanlabWGS	LLA	14.1767	0.979893
LLA731	LLA731	PanlabWGS	LLA	13.3254	0.978413
LLA732	LLA732	PanlabWGS	LLA	18.723	0.980872
LLA733	LLA733	PanlabWGS	LLA	12.9738	0.978886
LLA734	LLA734	PanlabWGS	LLA	13.4749	0.97951
LLA735	LLA735	PanlabWGS	LLA	18.3577	0.975064
LLA736	LLA736	PanlabWGS	LLA	16.5512	0.97797
LLA737	LLA737	PanlabWGS	LLA	14.7135	0.978155
LLA738	LLA738	PanlabWGS	LLA	14.9516	0.979404
LLA739	LLA739	PanlabWGS	LLA	11.6658	0.976087
LLA740	LLA740	PanlabWGS	LLA	17.8201	0.977553
LLA741	LLA741	PanlabWGS	LLA	18.8614	0.977213
LLA742	LLA742	PanlabWGS	LLA	13.2125	0.978482
LLA743	LLA743	PanlabWGS	LLA	14.0718	0.97689
LLA744	LLA744	PanlabWGS	LLA	18.2902	0.980457
LLA745	LLA745	PanlabWGS	LLA	14.5572	0.977287
LLA746	LLA746	PanlabWGS	LLA	13.503	0.977107
LLA747	LLA747	PanlabWGS	LLA	13.8374	0.973961
LLA748	LLA748	PanlabWGS	LLA	17.3076	0.979946
LLA749	LLA749	PanlabWGS	LLA	14.0706	0.980604
LLA750	LLA750	PanlabWGS	LLA	10.9392	0.976203
LLA751	LLA751	PanlabWGS	LLA	17.9966	0.980303
LLA752	LLA752	PanlabWGS	LLA	16.8376	0.977487
LLA753	LLA753	PanlabWGS	LLA	13.8038	0.979536
LLA754	LLA754	PanlabWGS	LLA	18.1848	0.980751
LLA755	LLA755	PanlabWGS	LLA	10.6926	0.97796
LLA756	LLA756	PanlabWGS	LLA	16.2698	0.980857
LLA757	LLA757	PanlabWGS	LLA	19.9919	0.981042
LLA758	LLA758	PanlabWGS	LLA	18.5293	0.980247
LLA759	LLA759	PanlabWGS	LLA	17.0018	0.980182
LLA760	LLA760	PanlabWGS	LLA	15.4211	0.98005
LLA761	LLA761	PanlabWGS	LLA	17.5545	0.979663
LLA762	LLA762	PanlabWGS	LLA	14.9902	0.979181
LLA763	LLA763	PanlabWGS	LLA	18.7666	0.976398
LLA764	LLA764	PanlabWGS	LLA	12.5562	0.979961
LLA765	LLA765	PanlabWGS	LLA	13.1779	0.978952
LLA766	LLA766	PanlabWGS	LLA	12.6463	0.975264
LLA767	LLA767	PanlabWGS	LLA	11.9592	0.977437
LLA768	LLA768	PanlabWGS	LLA	12.728	0.977987
LLA769	LLA769	PanlabWGS	LLA	13.6474	0.979031
LLA770	LLA770	PanlabWGS	LLA	11.528	0.978956
LLA771	LLA771	PanlabWGS	LLA	13.5064	0.975407
LLA772	LLA772	PanlabWGS	LLA	13.1807	0.980841
LLA773	LLA773	PanlabWGS	LLA	11.8317	0.979618
LLA774	LLA774	PanlabWGS	LLA	13.1694	0.976188
LLA775	LLA775	PanlabWGS	LLA	12.7259	0.975563
LLA776	LLA776	PanlabWGS	LLA	12.6396	0.977386
LLA778	LLA778	PanlabWGS	LLA	12.7097	0.979025
LLA779	LLA779	PanlabWGS	LLA	12.541	0.975305
LLA780	LLA780	PanlabWGS	LLA	15.2396	0.980767
LLA781	LLA781	PanlabWGS	LLA	14.4402	0.978694
LLA792	LLA792	PanlabWGS	LLA	13.6192	0.974915
LLA793	LLA793	PanlabWGS	LLA	11.8473	0.975004
LLA794	LLA794	PanlabWGS	LLA	12.1552	0.976196
LLA795	LLA795	PanlabWGS	LLA	14.0351	0.975777
LLA796	LLA796	PanlabWGS	LLA	12.9589	0.974791
LLA797	LLA797	PanlabWGS	LLA	11.6591	0.974177
LLA798	LLA798	PanlabWGS	LLA	12.2566	0.975731
LLA800	LLA800	PanlabWGS	LLA	11.6816	0.975357
LLA801	LLA801	PanlabWGS	LLA	11.893	0.974588
LLA802	LLA802	PanlabWGS	LLA	12.5953	0.974562
LLA804	LLA804	PanlabWGS	LLA	13.9758	0.976385
LLA805	LLA805	PanlabWGS	LLA	15.6104	0.976986
LLA806	LLA806	PanlabWGS	LLA	17.3006	0.964781
LLA807	LLA807	PanlabWGS	LLA	12.2343	0.974736
LLA808	LLA808	PanlabWGS	LLA	14.5036	0.979065
LLA809	LLA809	PanlabWGS	LLA	15.8886	0.975792
LLA810	LLA810	PanlabWGS	LLA	13.2102	0.976354
LLA811	LLA811	PanlabWGS	LLA	11.6785	0.974681
LLA812	LLA812	PanlabWGS	LLA	12.9047	0.975302
LLA813	LLA813	PanlabWGS	LLA	11.5813	0.973849
LLA814	LLA814	PanlabWGS	LLA	12.7446	0.975905
LLA815	LLA815	PanlabWGS	LLA	7.20225	0.949653
LLA816	LLA816	PanlabWGS	LLA	12.2098	0.978901
LLA817	LLA817	PanlabWGS	LLA	17.6292	0.977095
LLA818	LLA818	PanlabWGS	LLA	13.5218	0.975935
LLA819	LLA819	PanlabWGS	LLA	14.3429	0.979687
LLA820	LLA820	PanlabWGS	LLA	12.8816	0.975058
LLA821	LLA821	PanlabWGS	LLA	12.132	0.975113
LLA822	LLA822	PanlabWGS	LLA	12.5497	0.974541
LLA823	LLA823	PanlabWGS	LLA	11.5847	0.976559
LLA824	LLA824	PanlabWGS	LLA	10.8435	0.974854
LLA825	LLA825	PanlabWGS	LLA	13.2671	0.975581
LLA826	LLA826	PanlabWGS	LLA	13.5147	0.975913
LLA827	LLA827	PanlabWGS	LLA	12.3152	0.978363
LLA828	LLA828	PanlabWGS	LLA	13.4394	0.978693
LLA829	LLA829	PanlabWGS	LLA	12.5584	0.975245
LLA830	LLA830	PanlabWGS	LLA	12.2507	0.974167
LLA831	LLA831	PanlabWGS	LLA	15.0624	0.976769
LLA832	LLA832	PanlabWGS	LLA	11.1812	0.974548
LLA833	LLA833	PanlabWGS	LLA	15.6332	0.976924
LLA834	LLA834	PanlabWGS	LLA	12.539	0.975883
LLA835	LLA835	PanlabWGS	LLA	12.1701	0.978994
LLA836	LLA836	PanlabWGS	LLA	10.9892	0.975745
LLA837	LLA837	PanlabWGS	LLA	13.5314	0.97634
LLA839	LLA839	PanlabWGS	LLA	6.39818	0.950578
LLA84_2	LLA84_2	PanlabWGS	LLA	17.1461	0.977251
LLA840	LLA840	PanlabWGS	LLA	14.0377	0.976174
LLA841	LLA841	PanlabWGS	LLA	12.3698	0.976581
LLA843	LLA843	PanlabWGS	LLA	12.5757	0.97431
LLA844	LLA844	PanlabWGS	LLA	13.2547	0.975365
LLA845	LLA845	PanlabWGS	LLA	12.1671	0.975371
LLA846	LLA846	PanlabWGS	LLA	15.6043	0.980145
LLA847	LLA847	PanlabWGS	LLA	13.177	0.979615
LLA848	LLA848	PanlabWGS	LLA	12.965	0.975098
LLA849	LLA849	PanlabWGS	LLA	12.7846	0.978675
LLA850	LLA850	PanlabWGS	LLA	13.3765	0.977113
LLA851	LLA851	PanlabWGS	LLA	13.0607	0.979439
LWU106	106	PanlabWGS	LWU	14.1991	0.9764
LWU121	121	PanlabWGS	LWU	12.8183	0.977375
LWU123	123	PanlabWGS	LWU	15.3276	0.977558
LWU124	124	PanlabWGS	LWU	15.7252	0.978382
LWU125	125	PanlabWGS	LWU	17.1621	0.978771
LWU138	138	PanlabWGS	LWU	12.6492	0.975668
LWU141	141	PanlabWGS	LWU	13.599	0.975717
LWU143	143	PanlabWGS	LWU	14.5101	0.976902
LWU144	144	PanlabWGS	LWU	14.8858	0.978271
LWU145	145	PanlabWGS	LWU	15.394	0.976715
LWU146	146	PanlabWGS	LWU	14.1058	0.976597
LWU155	155	PanlabWGS	LWU	14.7504	0.977325
LWU158	158	PanlabWGS	LWU	15.414	0.976625
LWU159	159	PanlabWGS	LWU	11.6543	0.974562
LWU168	168	PanlabWGS	LWU	11.6626	0.971241
LWU176	176	PanlabWGS	LWU	13.9566	0.973257
LWU182	182	PanlabWGS	LWU	16.944	0.974273
LWU183	183	PanlabWGS	LWU	13.5723	0.972917
LWU197	197	PanlabWGS	LWU	15.1011	0.974586
LWU206	206	PanlabWGS	LWU	16.0837	0.974832
LWU228	228	PanlabWGS	LWU	16.9747	0.975604
LWU241	241	PanlabWGS	LWU	15.9841	0.975187
LWU251	251	PanlabWGS	LWU	16.577	0.975783
LWU268	268	PanlabWGS	LWU	11.8925	0.974303
LWU275	275	PanlabWGS	LWU	20.3826	0.976962
LWU282	282	PanlabWGS	LWU	14.9916	0.974583
LWU283	283	PanlabWGS	LWU	18.6165	0.975578
LWU285	285	PanlabWGS	LWU	14.1417	0.974332
LWU290	290	PanlabWGS	LWU	15.7122	0.97412
LWU33	33	PanlabWGS	LWU	14.4289	0.975738
LWU8	8	PanlabWGS	LWU	13.492	0.97528
LWU89	89	PanlabWGS	LWU	15.8385	0.977515
LWU9	9	PanlabWGS	LWU	16.2336	0.97821
LWU90	90	PanlabWGS	LWU	12.0838	0.979553
LWU91	91	PanlabWGS	LWU	12.0446	0.974941
LWU92	92	PanlabWGS	LWU	12.8944	0.977016
LWU93	93	PanlabWGS	LWU	14.6938	0.977573
LWU95	95	PanlabWGS	LWU	16.35	0.978186
LWU342	LWU342	PanlabWGS	LWU	13.3593	0.978127
LWU345	LWU345	PanlabWGS	LWU	12.912	0.979042
LWU465	LWU465	PanlabWGS	LWU	13.7831	0.976184
LWU501	LWU501	PanlabWGS	LWU	8.02215	0.972632
LWU502	LWU502	PanlabWGS	LWU	12.9579	0.978714
LWU506	LWU506	PanlabWGS	LWU	13.6997	0.978565
LWU532	LWU532	PanlabWGS	LWU	14.6166	0.976843
LWU533	LWU533	PanlabWGS	LWU	12.845	0.976186
LWU534	LWU534	PanlabWGS	LWU	11.4185	0.974854
LWU536	LWU536	PanlabWGS	LWU	12.5953	0.976132
LWU542	LWU542	PanlabWGS	LWU	13.7345	0.976608
LWU543	LWU543	PanlabWGS	LWU	14.2402	0.976597
LWU544	LWU544	PanlabWGS	LWU	16.1386	0.977142
LWU548	LWU548	PanlabWGS	LWU	17.284	0.977529
LWU549	LWU549	PanlabWGS	LWU	13.7835	0.976592
LWU553	LWU553	PanlabWGS	LWU	15.8438	0.976227
LWU554	LWU554	PanlabWGS	LWU	15.4016	0.975764
LWU557	LWU557	PanlabWGS	LWU	9.23865	0.973737
LWU559	LWU559	PanlabWGS	LWU	15.6479	0.977374
LWU561	LWU561	PanlabWGS	LWU	13.9563	0.975782
LWU568	LWU568	PanlabWGS	LWU	13.8289	0.975641
LWU569	LWU569	PanlabWGS	LWU	13.6014	0.974761
LWU572	LWU572	PanlabWGS	LWU	15.5673	0.976961
LWU573	LWU573	PanlabWGS	LWU	16.3437	0.9768
LWU574	LWU574	PanlabWGS	LWU	13.1313	0.975573
LWU575	LWU575	PanlabWGS	LWU	14.7183	0.975774
LWU576	LWU576	PanlabWGS	LWU	13.2826	0.975142
LWU577	LWU577	PanlabWGS	LWU	11.7194	0.974904
LWU580	LWU580	PanlabWGS	LWU	14.4302	0.976592
LWU581	LWU581	PanlabWGS	LWU	19.9685	0.976938
LWU582	LWU582	PanlabWGS	LWU	14.4111	0.976226
LWU587	LWU587	PanlabWGS	LWU	16.0479	0.976251
LWU588	LWU588	PanlabWGS	LWU	14.2744	0.976179
LWU589	LWU589	PanlabWGS	LWU	16.1623	0.976744
LWU590	LWU590	PanlabWGS	LWU	17.3939	0.977496
LWU591	LWU591	PanlabWGS	LWU	12.5345	0.976354
LWU592	LWU592	PanlabWGS	LWU	19.0728	0.9784
LWU593	LWU593	PanlabWGS	LWU	17.0049	0.977992
LWU594	LWU594	PanlabWGS	LWU	16.3469	0.977915
LWU595	LWU595	PanlabWGS	LWU	20.8836	0.977409
LWU596	LWU596	PanlabWGS	LWU	12.9148	0.976533
LWU597	LWU597	PanlabWGS	LWU	16.282	0.976646
LWU598	LWU598	PanlabWGS	LWU	15.8855	0.977283
LWU599	LWU599	PanlabWGS	LWU	16.1619	0.977399
LWU600	LWU600	PanlabWGS	LWU	16.9845	0.977748
LWU601	LWU601	PanlabWGS	LWU	11.4388	0.97759
LWU602	LWU602	PanlabWGS	LWU	17.1092	0.978161
LWU603	LWU603	PanlabWGS	LWU	19.8279	0.977919
LWU604	LWU604	PanlabWGS	LWU	19.5984	0.977034
LWU607	LWU607	PanlabWGS	LWU	18.5178	0.977953
LWU608	LWU608	PanlabWGS	LWU	16.597	0.976704
LWU612	LWU612	PanlabWGS	LWU	16.506	0.976631
AQ12	AQ_15_S110_L002	PanlabWGS	AQ	10.68	0.980568
AQ174105	AQ_4_S105_L002	PanlabWGS	AQ	9.38	0.979843
AQ4	AQ_5_S106_L002	PanlabWGS	AQ	9.18	0.978922
AQ10_1	AQ10	PanlabWGS	AQ	19.4892	0.979504
AQ12_1	AQ12	PanlabWGS	AQ	16.6452	0.978618
AQ13	AQ13	PanlabWGS	AQ	16.3187	0.978522
AQ14	AQ14	PanlabWGS	AQ	13.4554	0.976182
AQ9_1	AQ9	PanlabWGS	AQ	17.1177	0.979378
SAMEA3497824	ERR977189;ERR977190	PRJEB9922	AS	12.59	0.975533
SAMEA3497825	ERR977191;ERR977192;ERR977193;ERR977194	PRJEB9922	AS	10.44	0.976502
SAMEA3497815	ERR977151	PRJEB9922	AWB	5.29	0.932112
SAMEA3497816	ERR977152;ERR977153;ERR977154;ERR977155;ERR977156;ERR977157;ERR977158;ERR977159	PRJEB9922	AWB	10.69	0.96845
SAMEA3497817	ERR977160	PRJEB9922	AWB	5.01	0.966385
SAMEA3497818	ERR977161;ERR977162;ERR977163;ERR977164;ERR977165;ERR977166	PRJEB9922	AWB	32.81	0.978881
SAMEA3497819	ERR977167;ERR977168;ERR977169	PRJEB9922	AWB	13.93	0.978643
SAMEA3497820	ERR977170	PRJEB9922	AWB	4.95	0.905632
SAMEA3497821	ERR977171;ERR977172;ERR977173;ERR977174;ERR977175;ERR977176;ERR977177;ERR977178	PRJEB9922	AWB	10.37	0.966582
SAMEA3497822	ERR977179;ERR977180	PRJEB9922	AWB	13.16	0.981686
SAMEA3497823	ERR977181;ERR977182;ERR977183;ERR977184;ERR977185;ERR977186;ERR977187;ERR977188	PRJEB9922	AWB	11.43	0.960999
SAMN04366613	SRR3081291	PRJNA305081	AWB	7.68	0.974746
SAMN04366614	SRR3081302	PRJNA305081	AWB	11.93	0.979448
SAMN04366615	SRR3081331	PRJNA305081	AWB	12.34	0.975881
SAMN06563372	SRR5337852;SRR5337853;SRR5337854;SRR5337855	PRJNA378496	AWB	15.69	0.973609
SAMN01894458	SRR652377	PRJNA186497	AWB	4.23	0.93394
SAMN01894459	SRR652378	PRJNA186497	AWB	5.85	0.959602
SAMN01894460	SRR652379	PRJNA186497	AWB	5.77	0.957672
SAMN02298081	SRR949641;SRR949642	PRJNA213179	AWB	24.92	0.97704
SAMN02298082	SRR949643;SRR949644	PRJNA213179	AWB	27.27	0.980638
SAMN02298083	SRR949645;SRR949646;SRR949647	PRJNA213179	AWB	26.24	0.976802
SAMN02298084	SRR949648;SRR949649;SRR949650	PRJNA213179	AWB	20.49	0.979109
SAMN02298085	SRR949651;SRR949652;SRR949653	PRJNA213179	AWB	19.33	0.974568
SAMN02298086	SRR949654;SRR949655;SRR949656	PRJNA213179	AWB	20.55	0.974576
SAMN07503176_1	SRR5947486;SRR5947551;SRR5947550;SRR5947549	PRJNA398176	BaM	21.14	0.979001
SAMN07503176_6	SRR5947500;SRR5947502;SRR5947501;SRR5947503	PRJNA398176	BaM	22.63	0.980803
SAMN07503176_3	SRR5947541;SRR5947542;SRR5947538;SRR5947476	PRJNA398176	BaM	26.02	0.980933
SAMN07503176_2	SRR5947548;SRR5947553;SRR5947539;SRR5947540	PRJNA398176	BaM	21.43	0.980165
SAMN07503176_4	SRR5947564;SRR5947563;SRR5947477;SRR5947478;SRR5947479;SRR5947480	PRJNA398176	BaM	21.84	0.979716
SAMN07503176_5	SRR5947566;SRR5947565;SRR5947567;SRR5947499	PRJNA398176	BaM	23.81	0.979719
SAMEA3497826	ERR977195;ERR977196	PRJEB9922	BB	15.21	0.979185
SAMEA3497827	ERR977197;ERR977198	PRJEB9922	BK	12.72	0.975022
SAMEA3497828	ERR977199;ERR977200	PRJEB9922	BK	10.57	0.976019
SAMN02364505	SRR1004277	PRJNA221763	BK	5.06	0.960078
SAMN02364506	SRR1004278	PRJNA221763	BK	4.35	0.952105
SAMN02364507	SRR1004279	PRJNA221763	BK	4.31	0.944742
SAMN03566754	SRR2064845;SRR2064846;SRR2064847;SRR2064848;SRR2064849;SRR2064850;SRR2064851;SRR2064852;SRR2064853;SRR2064854;SRR2064855;SRR2064856;SRR2064857;SRR2064858;SRR2064859;SRR2064860;SRR2064861;SRR2064862;SRR2064863;SRR2064864;SRR2064865;SRR2064866;SRR2064867;SRR2064868;SRR2064869;SRR2064870;SRR2064871;SRR2064872;SRR2064873;SRR2064874;SRR2064875;SRR2064876	PRJNA281548	BK	9.23	0.976128
SAMN03566755	SRR2064878;SRR2064880;SRR2064881;SRR2064882;SRR2064883;SRR2064884;SRR2064889;SRR2064891;SRR2064892;SRR2064893;SRR2064894;SRR2064895;SRR2064897;SRR2064900;SRR2064901;SRR2064903;SRR2064904;SRR2064906;SRR2064907;SRR2064909;SRR2064910;SRR2064911;SRR2064912;SRR2064913;SRR2064914;SRR2064915;SRR2064916;SRR2064918;SRR2064919;SRR2064921;SRR2064922;SRR2064923;SRR2064925;SRR2064926	PRJNA281548	BK	9.89	0.976791
SAMN03566756	SRR2064931;SRR2064932;SRR2064933;SRR2064934;SRR2064935;SRR2064936;SRR2064937;SRR2064938;SRR2064939;SRR2064940;SRR2064941;SRR2064942;SRR2064943;SRR2064944;SRR2064945;SRR2064946;SRR2064947;SRR2064948;SRR2064949;SRR2064950;SRR2064951;SRR2064952;SRR2064953;SRR2064954;SRR2064955;SRR2064956;SRR2064957;SRR2064958;SRR2064959;SRR2064960;SRR2064961;SRR2064962;SRR2064963;SRR2064964;SRR2064965;SRR2064966;SRR…	PRJNA281548	BK	11.07	0.976687
SAMN03566757	SRR2070631;SRR2070632;SRR2070633;SRR2070634;SRR2070635;SRR2070636;SRR2070637;SRR2070638;SRR2070639;SRR2070640;SRR2070641;SRR2070642;SRR2070643;SRR2070644;SRR2070645;SRR2070646;SRR2070647;SRR2070648;SRR2070649;SRR2070650;SRR2070651;SRR2070652;SRR2070653;SRR2070654;SRR2070655;SRR2070656;SRR2070657;SRR2070658;SRR2070659;SRR2070660;SRR2070661;SRR2070662;SRR2070663;SRR2070664;SRR2070665;SRR2070666;SRR…	PRJNA281548	BK	15.31	0.977874
SAMN03566758	SRR2070687;SRR2070698;SRR2070699;SRR2070700;SRR2070701;SRR2070702;SRR2070703;SRR2070704;SRR2070705;SRR2070706;SRR2070707;SRR2070708;SRR2070709;SRR2070710;SRR2070711;SRR2070712;SRR2070713;SRR2070714;SRR2070715;SRR2070716;SRR2070717;SRR2070718;SRR2070719;SRR2070720;SRR2070721;SRR2070722;SRR2070723;SRR2070724;SRR2070725;SRR2070726;SRR2070727;SRR2070728;SRR2070729;SRR2070730;SRR2070731;SRR2070732;SRR…	PRJNA281548	BK	10.97	0.977366
SAMN03566759	SRR2077643;SRR2077644;SRR2077645;SRR2077646;SRR2077647;SRR2077648;SRR2077649;SRR2077650;SRR2077651;SRR2077652;SRR2077653;SRR2077654;SRR2077655;SRR2077656;SRR2077657;SRR2077658;SRR2077659;SRR2077660;SRR2077661;SRR2077662;SRR2077663;SRR2077664;SRR2077665;SRR2077666;SRR2077667;SRR2077668;SRR2077669;SRR2077670;SRR2077671;SRR2077672;SRR2077673;SRR2077674;SRR2077675;SRR2077676;SRR2077677;SRR2077678;SRR…	PRJNA281548	BK	10.48	0.97651
SAMN03566760	SRR2077701;SRR2077702;SRR2077703;SRR2077704;SRR2077705;SRR2077706;SRR2077707;SRR2077708;SRR2077709;SRR2077710;SRR2077711;SRR2077712;SRR2077713;SRR2077714;SRR2077715;SRR2077716;SRR2077717;SRR2077718;SRR2077719;SRR2077720;SRR2077721;SRR2077722;SRR2077723;SRR2077724;SRR2077725;SRR2077726;SRR2077727;SRR2077728;SRR2077729;SRR2077730;SRR2077731;SRR2077732;SRR2077733;SRR2077734;SRR2077735;SRR2077736;SRR…	PRJNA281548	BK	11.16	0.977883
SAMN03566761	SRR2077751;SRR2077752;SRR2077754;SRR2077755;SRR2077758;SRR2077759;SRR2077760;SRR2077761;SRR2077762;SRR2077763;SRR2077764;SRR2077765;SRR2077766;SRR2077767;SRR2077768;SRR2077769;SRR2077770;SRR2077771;SRR2077772;SRR2077773;SRR2077774	PRJNA281548	BK	5.67	0.970291
SAMN04440475	SRR3105581;SRR3105582;SRR3123259;SRR3123278;SRR3123280;SRR3123434	PRJNA309108	BK	75.75	0.957033
SAMN04440479	SRR3123363;SRR3123365;SRR3123367;SRR3123369;SRR3123371;SRR3123373	PRJNA309108	BM	59.87	0.955979
BS50	BS50	PanlabWGS	BS	12.5245	0.973898
BS51	BS51	PanlabWGS	BS	15.6838	0.974974
BS52	BS52	PanlabWGS	BS	15.4285	0.974814
BS53	BS53;BS53_A	PanlabWGS	BS	9.63615	0.971774
BS54	BS54	PanlabWGS	BS	16.2152	0.975586
BS55	BS55	PanlabWGS	BS	18.939	0.975943
BS56	BS56	PanlabWGS	BS	16.3099	0.97863
BS57	BS57	PanlabWGS	BS	14.4798	0.979345
BS58	BS58	PanlabWGS	BS	17.0709	0.980545
BS59	BS59;BS59_A	PanlabWGS	BS	13.282	0.978055
BS60	BS60;BS60_A	PanlabWGS	BS	16.3286	0.979256
BS61	BS61	PanlabWGS	BS	14.9743	0.978174
SAMEA3497829	ERR977201;ERR977202;ERR977203	PRJEB9922	BS	11.54	0.976042
SAMEA3497830	ERR977204;ERR977205	PRJEB9922	BS	12.16	0.974993
SAMN07503176_7	SRR5947489;SRR5947490;SRR5947487;SRR5947488	PRJNA398176	BS	23.63	0.981337
SAMN07503176_8	SRR5947492;SRR5947531;SRR5947532;SRR5947529	PRJNA398176	BS	23.22	0.980801
SAMN07503176_10	SRR5947512;SRR5947511;SRR5947510;SRR5947557	PRJNA398176	BS	23.63	0.977415
SAMN07503176_12	SRR5947521;SRR5947522;SRR5947523;SRR5947524	PRJNA398176	BS	25.36	0.977113
SAMN07503176_9	SRR5947530;SRR5947527;SRR5947514;SRR5947513	PRJNA398176	BS	23.52	0.980974
SAMN07503176_11	SRR5947556;SRR5947555;SRR5947552;SRR5947554	PRJNA398176	BS	26.03	0.977032
LJ_BT_274	LJ_BT_274	PanlabWGS	BT	10.3125	0.975525
LJ_BT_275	LJ_BT_275	PanlabWGS	BT	10.0047	0.975823
LJ_BT_277	LJ_BT_277	PanlabWGS	BT	11.2559	0.976726
LJ_BT_285	LJ_BT_285	PanlabWGS	BT	9.55371	0.974251
LJ_BT_286	LJ_BT_286	PanlabWGS	BT	11.1507	0.975786
LJ_BT_291	LJ_BT_291	PanlabWGS	BT	10.003	0.973592
LJ_BT_293	LJ_BT_293	PanlabWGS	BT	10.0346	0.975642
LJ_BT_294	LJ_BT_294	PanlabWGS	BT	10.7781	0.975257
LJ_BT_297	LJ_BT_297	PanlabWGS	BT	12.5134	0.977638
LJ_BT_298	LJ_BT_298	PanlabWGS	BT	9.51586	0.973983
LJ_BT_302	LJ_BT_302	PanlabWGS	BT	9.55617	0.974453
LJ_BT_305	LJ_BT_305	PanlabWGS	BT	11.8381	0.975906
LJ_BT_309	LJ_BT_309	PanlabWGS	BT	11.3715	0.977025
SAMN02298127	SRR949741;SRR949742	PRJNA213179	BX	25.77	0.976112
SAMN02298128	SRR949743;SRR949744	PRJNA213179	BX	27.42	0.976551
SAMN02298129	SRR949745;SRR949746	PRJNA213179	BX	25.08	0.976476
SAMN02298130	SRR949747;SRR949748	PRJNA213179	BX	26.22	0.976878
SAMN02298131	SRR949749;SRR949750	PRJNA213179	BX	26.12	0.97682
SAMN02298132	SRR949751;SRR949752	PRJNA213179	BX	26.19	0.976923
SAMEA3497831	ERR977206;ERR977207;ERR977208;ERR977209	PRJEB9922	CA	12.16	0.977669
SAMEA3497832	ERR977210;ERR977211	PRJEB9922	CM	10.97	0.976194
SAMEA3497833	ERR977212;ERR977213;ERR977214	PRJEB9922	CM	9.6	0.975459
SAMEA3497834	ERR977215;ERR977216;ERR977217	PRJEB9922	CS	11.31	0.976533
SAMEA3497835	ERR977218;ERR977219;ERR977220	PRJEB9922	CT	11.54	0.977365
SAMEA3497836	ERR977221;ERR977222;ERR977223	PRJEB9922	CT	9.05	0.978633
JXHCRR055904	CRR055904	PRJCA001440	CWB	5.49197	0.806659
SAMN22234322	SRR13786967	PRJNA531381	Daweizi1	29.9278	0.977242
SAMN22234323	SRR13786966	PRJNA531381	Daweizi2	31.8955	0.978241
SAMN22234324	SRR13786965	PRJNA531381	Daweizi3	32.7604	0.977349
SAMN22234325	SRR13786964	PRJNA531381	Daweizi4	31.3771	0.97805
SAMN22234326	SRR13786963	PRJNA531381	Daweizi5	25.9878	0.977971
SAMN22234327	SRR13786962	PRJNA531381	Daweizi6	28.2785	0.977509
SAMN22234328	SRR13786960	PRJNA531381	Daweizi7	24.062	0.977039
DC001	DC001;DC001_A	PanlabWGS	DC	12.6907	0.972439
DC1154	DC1154	PanlabWGS	DC	18.2246	0.975048
DC2975	DC2975;DC2975_A	PanlabWGS	DC	13.6579	0.973276
DC2983	DC2983	PanlabWGS	DC	14.9984	0.974813
DC2985	DC2985	PanlabWGS	DC	17.5816	0.978681
DC3450	DC3450;DC3450_A	PanlabWGS	DC	17.3493	0.974899
DC3513	DC3513	PanlabWGS	DC	17.7934	0.971073
DC418	DC418	PanlabWGS	DC	19.0305	0.975278
DC482	DC482	PanlabWGS	DC	16.803	0.974328
DC510	DC510	PanlabWGS	DC	14.6646	0.974544
DC516	DC516	PanlabWGS	DC	14.9316	0.974408
DC7575	DC7575	PanlabWGS	DC	15.4854	0.977251
DC909	DC909	PanlabWGS	DC	17.5671	0.975318
SAMN22234287	SRR13786995	PRJNA531381	Debao1	22.0522	0.978168
SAMN22234288	SRR13786994	PRJNA531381	Debao2	21.7243	0.977953
SAMN22234289	SRR13786983	PRJNA531381	Debao3	20.1367	0.977806
SAMN22234290	SRR13786972	PRJNA531381	Debao4	24.8304	0.978015
SAMN22234291	SRR13786961	PRJNA531381	Debao5	21.3037	0.977849
SAMN22234292	SRR13786950	PRJNA531381	Debao6	23.2895	0.976811
SAMN22234293	SRR13786943	PRJNA531381	Debao7	22.7043	0.978154
D1_1	D1	YunnanWGS	DH	12.1918	0.973231
D10	D10	YunnanWGS	DH	12.7987	0.973118
D11	D11	YunnanWGS	DH	14.2909	0.973839
D12	D12	YunnanWGS	DH	13.8492	0.976734
D13	D13	YunnanWGS	DH	12.9234	0.973082
D14	D14;D14_2	YunnanWGS	DH	10.34	0.972248
D15	D15;D15_2	YunnanWGS	DH	14.4368	0.978093
D16	D16	YunnanWGS	DH	13.9605	0.973249
D17	D17	YunnanWGS	DH	14.2797	0.97685
D18	D18	YunnanWGS	DH	11.5763	0.971622
D19	D19	YunnanWGS	DH	12.9037	0.972529
D2_1	D2;D2_2	YunnanWGS	DH	11.1983	0.972713
D20	D20	YunnanWGS	DH	12.8828	0.976041
D21	D21	YunnanWGS	DH	10.9747	0.97281
D22	D22	YunnanWGS	DH	12.66	0.975621
D23	D23	YunnanWGS	DH	13.8986	0.973882
D24	D24;D24_2	YunnanWGS	DH	10.6873	0.971883
D25	D25	YunnanWGS	DH	13.3433	0.975406
D26	D26	YunnanWGS	DH	14.2404	0.97407
D27	D27	YunnanWGS	DH	12.9235	0.972487
D28	D28	YunnanWGS	DH	14.3254	0.974345
D29	D29	YunnanWGS	DH	13.206	0.973299
D3_1	D3	YunnanWGS	DH	13.8316	0.976954
D30	D30	YunnanWGS	DH	20.2726	0.976032
D4	D4;D4_2	YunnanWGS	DH	11.352	0.972674
D5	D5	YunnanWGS	DH	11.6101	0.972062
D6	D6	YunnanWGS	DH	13.1081	0.972828
D7	D7;D7_2	YunnanWGS	DH	21.5781	0.979504
D8	D8;D8_2	YunnanWGS	DH	10.4108	0.973952
D9	D9;D9_2	YunnanWGS	DH	11.271	0.975064
DH13	DH13	PanlabWGS	DH	18.4947	0.978853
DH14	DH14	PanlabWGS	DH	41.7469	0.980279
DH15	DH15	PanlabWGS	DH	45.8492	0.976819
DH16	DH16	PanlabWGS	DH	17.5532	0.978068
DH17	DH17	PanlabWGS	DH	19.0482	0.978844
DH18	DH18	PanlabWGS	DH	17.957	0.978853
DH20	DH20	PanlabWGS	DH	38.9874	0.980007
DH21	DH21	PanlabWGS	DH	37.756	0.980443
DH24	DH24	PanlabWGS	DH	29.9723	0.976194
DH26	DH26	PanlabWGS	DH	13.2816	0.977216
DH27	DH27	PanlabWGS	DH	38.7638	0.97976
SAMN10525955	SRR8284617;SRR8284617	PRJNA507853	DLY	37.17	0.983762
SAMN10525956	SRR8284618;SRR8284618	PRJNA507853	DLY	33.17	0.98011
SAMN10536185	SRR8327267;SRR8327267	PRJNA507853	DLY	34.06	0.980128
SAMN10536184	SRR8327268;SRR8327268	PRJNA507853	DLY	35.02	0.983822
SAMN10584385	SRR8362157;SRR8362157	PRJNA507853	DLY	35.64	0.980237
SAMN10584384	SRR8362158;SRR8362158	PRJNA507853	DLY	35.21	0.983801
DP0606	DP0606_HWTMCDSXY_L3;DP0606_HYF5VDSXY_L4	PanlabWGS	DP	8.62984	0.976044
DP0607	DP0607_HYF5VDSXY_L4	PanlabWGS	DP	8.41482	0.976314
DP0611	DP0611_HYF5VDSXY_L4	PanlabWGS	DP	8.72375	0.976317
DP0621	DP0621_HYF5VDSXY_L2	PanlabWGS	DP	10.0187	0.977998
DP0631	DP0631_HYF5VDSXY_L4	PanlabWGS	DP	9.46533	0.976373
DP0635	DP0635_HWTMCDSXY_L3;DP0635_HYF5VDSXY_L3	PanlabWGS	DP	8.71996	0.97664
DP0641	DP0641_HYF5VDSXY_L4	PanlabWGS	DP	8.60827	0.972709
DP0644	DP0644_HYF5VDSXY_L4	PanlabWGS	DP	8.59254	0.977755
DP0645	DP0645_HYLHVDSXY_L3	PanlabWGS	DP	10.3318	0.97904
DP0649	DP0649_HWTMCDSXY_L3;DP0649_HYF5VDSXY_L3	PanlabWGS	DP	8.62804	0.976279
DQ809	DQ809	PanlabWGS	DQ	19.1563	0.975166
DQ810	DQ810	PanlabWGS	DQ	35.2868	0.977099
DQ820	DQ820	PanlabWGS	DQ	16.0351	0.975699
DQ840	DQ840	PanlabWGS	DQ	15.3764	0.979224
DQ880	DQ880	PanlabWGS	DQ	15.0725	0.978268
DQ881	DQ881	PanlabWGS	DQ	16.1808	0.978198
DQ882	DQ882;DQ882_A	PanlabWGS	DQ	15.3836	0.980144
DQ883	DQ883	PanlabWGS	DQ	39.9766	0.9768
DQ884	DQ884	PanlabWGS	DQ	39.1317	0.977102
DQ886	DQ886	PanlabWGS	DQ	4.04096	0.926235
DQ888	DQ888;DQ888_A;DQ888;_B	PanlabWGS	DQ	13.4778	0.978689
SAMN04347419_1	SRR3031989	PRJNA305975	DSE	6.21	0.965869
SAMN04347419_2	SRR3031990	PRJNA305975	DSE	4.09	0.941024
SAMN04347419_3	SRR3031991	PRJNA305975	DSE	5.7	0.965096
SAMN04347419_4	SRR3031992	PRJNA305975	DSE	5.51	0.901255
SAMN04347419_5	SRR3031993	PRJNA305975	DSE	4.51	0.954415
SAMN04347419_7	SRR3031995	PRJNA305975	DSE	9.15	0.973271
SAMN04347419_8	SRR3031996	PRJNA305975	DSE	8.44	0.944647
SAMN04347419_9	SRR3031997	PRJNA305975	DSE	8.28	0.941602
SAMN04347419_10	SRR3031998	PRJNA305975	DSE	8.48	0.968789
SAMN04347419_11	SRR3031999	PRJNA305975	DSE	9.75	0.974408
SAMN04347419_12	SRR3032000	PRJNA305975	DSE	9.3	0.976144
SAMN04347419_13	SRR3032001	PRJNA305975	DSE	8.98	0.97413
SAMN04347419_14	SRR3032002	PRJNA305975	DSE	8.6	0.9714
SAMN04347419_15	SRR3032003	PRJNA305975	DSE	4.2	0.945443
SAMN04347419_16	SRR3032004	PRJNA305975	DSE	5.27	0.956982
SAMN04347419_18	SRR3032006	PRJNA305975	DSE	4.9	0.955871
SAMN04347419_20	SRR3032008	PRJNA305975	DSE	4.26	0.940831
SAMN04347419_24	SRR3032012	PRJNA305975	DSE	5.13	0.962868
SAMN04347419_25	SRR3032013	PRJNA305975	DSE	4.24	0.951591
SAMN04347419_26	SRR3032014	PRJNA305975	DSE	4.71	0.95803
SAMN04347419_29	SRR3032017	PRJNA305975	DSE	5.62	0.90757
SAMN04347419_31	SRR3032019	PRJNA305975	DSE	5.33	0.890405
SAMN06560373	SRR5332557;SRR5332558	PRJNA378496	DSE	11.58	0.974124
SAMN06560458	SRR5332803;SRR5332804	PRJNA378496	DSE	11.96	0.96999
SAMEA1557407	ERR173170	PRJEB1683	DU	5.72	0.802873
SAMEA3345110_7	ERR860953;ERR860954;ERR860955;ERR860956;ERR860957;ERR860958;ERR860959;ERR860960	PRJEB9115	DU	26.37	0.976028
SAMEA3497837	ERR977224;ERR977225	PRJEB9922	DU	13.76	0.980004
SAMEA3497838	ERR977226;ERR977227	PRJEB9922	DU	13.24	0.971515
SAMEA3497839	ERR977228;ERR977229;ERR977230;ERR977231;ERR977232;ERR977233;ERR977234;ERR977235	PRJEB9922	DU	6.31	0.963915
SAMEA3497840	ERR977236;ERR977237;ERR977238;ERR977239;ERR977240;ERR977241;ERR977242;ERR977243	PRJEB9922	DU	7.95	0.966083
SAMN00005058	SRR030071;SRR030072;SRR030073;SRR030074;SRR030075;SRR030076;SRR030077;SRR030078;SRR030079;SRR030080;SRR030081;SRR030082;SRR030083;SRR030084;SRR030085;SRR030086;SRR030087;SRR030088	PRJNA41185	DU	14.4	0.984748
SAMN14638802	SRR11568205	PRJNA626370	DU	23.72	0.983027
SAMN14638801	SRR11568206	PRJNA626370	DU	35.99	0.983983
SAMN14638800	SRR11568207	PRJNA626370	DU	33.43	0.983632
SAMN14638799	SRR11568208	PRJNA626370	DU	35.65	0.983388
SAMN14638798	SRR11568209	PRJNA626370	DU	34.79	0.983862
SAMN02665307	SRR1177806	PRJNA239399	DU	10.49	0.968131
SAMN03031126	SRR1577858	PRJNA260763	DU	6.82	0.97165
SAMN03031127	SRR1577860	PRJNA260763	DU	14.71	0.978225
SAMN03031128	SRR1577862	PRJNA260763	DU	14.08	0.979822
SAMN03031129	SRR1577863	PRJNA260763	DU	4.35	0.948042
SAMN03031130	SRR1577864	PRJNA260763	DU	4.82	0.95619
SAMN03031131	SRR1577865	PRJNA260763	DU	13.33	0.977798
SAMN03031132	SRR1577866	PRJNA260763	DU	13.1	0.976882
SAMN03031133	SRR1577867	PRJNA260763	DU	13.59	0.978372
SAMN03031134	SRR1577868	PRJNA260763	DU	12.62	0.976521
SAMN03031135	SRR1577869	PRJNA260763	DU	12.37	0.976187
SAMN03031136	SRR1577870	PRJNA260763	DU	14.19	0.978229
SAMN03031137	SRR1577871	PRJNA260763	DU	12.26	0.97691
SAMN03031138	SRR1577872	PRJNA260763	DU	12.48	0.977705
SAMN03031139	SRR1577873	PRJNA260763	DU	12.63	0.977327
SAMN03031140	SRR1577875	PRJNA260763	DU	13.56	0.977767
SAMN03031141	SRR1577876	PRJNA260763	DU	12.62	0.977062
SAMN03031142	SRR1577877	PRJNA260763	DU	13.12	0.977819
SAMN03031143	SRR1577878	PRJNA260763	DU	12.64	0.977465
SAMN03031144	SRR1577879	PRJNA260763	DU	13.17	0.976923
SAMN03031145	SRR1577880	PRJNA260763	DU	12.69	0.97663
SAMN05791661	SRR4341271;SRR6252609	PRJNA343658	DU	14.16	0.983342
SAMN05791663	SRR4341273;SRR6261392	PRJNA343658	DU	21.93	0.984115
SAMN05791664	SRR4341274;SRR6261396	PRJNA343658	DU	12.27	0.982828
SAMN05791665	SRR4341275;SRR6261493	PRJNA343658	DU	16.06	0.983391
SAMN05791666	SRR4341276;SRR6263260	PRJNA343658	DU	20.62	0.983104
SAMN05791667	SRR4341277;SRR6267969	PRJNA343658	DU	23.14	0.98325
SAMN05791670	SRR4341278;SRR6267970	PRJNA343658	DU	13.03	0.982402
SAMN05791671	SRR4341280;SRR6277508	PRJNA343658	DU	14.17	0.982656
SAMN05791672	SRR4341281;SRR6277509	PRJNA343658	DU	10.7	0.9819
SAMN05791673	SRR4341282;SRR6277522	PRJNA343658	DU	9.46	0.980834
SAMN05791674	SRR4341283;SRR6277523	PRJNA343658	DU	14	0.982716
SAMN05791658	SRR4341338;SRR6252606	PRJNA343658	DU	12.32	0.982788
SAMN06115551	SRR5086400	PRJNA322309	DU	13.12	0.976784
SAMN06115548	SRR5086718	PRJNA322309	DU	13.11	0.980837
SAMN06115549	SRR5086719	PRJNA322309	DU	13.35	0.977198
SAMN06115550	SRR5131497	PRJNA322309	DU	19.45	0.978836
SAMN06554454	SRR5328662	PRJNA378496	DU	5.53	0.964475
SAMN06554538	SRR5328857	PRJNA378496	DU	4.57	0.953636
SAMN06560339	SRR5332473;SRR5332474	PRJNA378496	DU	4.26	0.939643
SAMN06562573	SRR5336671;SRR5336672	PRJNA378496	DU	12.97	0.977831
SAMN06562588	SRR5336868;SRR5336869	PRJNA378496	DU	4.85	0.95049
SAMN06562603	SRR5336880;SRR5336881	PRJNA378496	DU	5.17	0.955049
SAMN06562961	SRR5337425;SRR5337426	PRJNA378496	DU	12	0.976999
SAMN06562976	SRR5337627	PRJNA378496	DU	6	0.967697
SAMN06562981	SRR5337651;SRR5337652	PRJNA378496	DU	12.13	0.977235
SAMN06562994	SRR5337660;SRR5337661	PRJNA378496	DU	11.35	0.976597
SAMN06563306	SRR5337834;SRR5337835	PRJNA378496	DU	11.02	0.972514
SAMN06563568	SRR5337857;SRR5337864;SRR5337947	PRJNA378496	DU	7.99	0.972868
SAMN06578935	SRR5341269;SRR5341270;SRR5341271	PRJNA378496	DU	10.25	0.975863
SAMN06606756	SRR5349397;SRR5349398	PRJNA378496	DU	7.62	0.97153
SAMN06611050	SRR5351767	PRJNA378496	DU	6.66	0.969812
SAMN06617789	SRR5357801;SRR5357802	PRJNA378496	DU	10.51	0.974767
SAMN09111834	SRR7142641;SRR7142642;SRR7142643	PRJNA378496	DU	9.75	0.975598
SAMN09878801	SRR7738073	PRJNA487172	DU	12.63	0.977559
SAMN09878800	SRR7738074	PRJNA487172	DU	10.97	0.977303
SAMN09878803	SRR7738075	PRJNA487172	DU	12.04	0.981564
SAMN09878802	SRR7738076	PRJNA487172	DU	11.47	0.977173
SAMN10509970	SRR8270382;SRR8270382	PRJNA507853	DU	31.16	0.983412
SAMN12122744	SRR9599771	PRJNA550237	DU	33.49	0.982739
SAMN12122743	SRR9599772	PRJNA550237	DU	32.55	0.983234
DU21447	TD-1	PanlabWGS	DU	5.92	0.973598
DU21486	TD-2	PanlabWGS	DU	6.81	0.977097
DU21528	TD-3	PanlabWGS	DU	6.98	0.977543
DU21277	TD-4	PanlabWGS	DU	6.98	0.977497
DU20824	TD-5	PanlabWGS	DU	7.04	0.977091
DU20822	TD-6	PanlabWGS	DU	7.08	0.977105
SAMN06562957	SRR5337190;SRR5337191	PRJNA378496	DWZ	11.82	0.97103
DY286	DY286_HWTMCDSXY_L3;DY286_HYF5VDSXY_L3	PanlabWGS	DY	8.01486	0.973192
DY287	DY287_HWTMCDSXY_L3;DY287_HYF5VDSXY_L4	PanlabWGS	DY	8.71203	0.974433
DY288	DY288_HYF5VDSXY_L2	PanlabWGS	DY	8.75593	0.976456
DY289	DY289_HWTMCDSXY_L3;DY289_HYF5VDSXY_L4	PanlabWGS	DY	8.83418	0.976666
DY290	DY290_HYF5VDSXY_L2	PanlabWGS	DY	8.71687	0.976848
DY291	DY291_HWTMCDSXY_L3;DY291_HYF5VDSXY_L3	PanlabWGS	DY	8.89785	0.977337
DY292	DY292_HWTMCDSXY_L3;DY292_HYF5VDSXY_L3	PanlabWGS	DY	8.80305	0.97635
DY293	DY293_HYF5VDSXY_L2	PanlabWGS	DY	9.79475	0.977766
DY294	DY294_HWTMCDSXY_L3;DY294_HYF5VDSXY_L4	PanlabWGS	DY	9.56266	0.977799
DY295	DY295_HWTMCDSXY_L3;DY295_HYF5VDSXY_L3	PanlabWGS	DY	8.28336	0.975128
SAMN09930400	SRR7772141	PRJNA488327	EHL	22.82	0.97698
SAMN09930399	SRR7772142	PRJNA488327	EHL	23.35	0.976827
SAMN09930401	SRR7772144	PRJNA488327	EHL	23.4	0.976827
SAMN09930396	SRR7772145	PRJNA488327	EHL	21.66	0.976316
SAMN09930395	SRR7772146	PRJNA488327	EHL	22.64	0.976436
SAMN09930398	SRR7772147	PRJNA488327	EHL	22.67	0.976481
SAMN09930397	SRR7772148	PRJNA488327	EHL	22.98	0.976542
SAMN09930392	SRR7772149	PRJNA488327	EHL	22.72	0.976556
SAMN09930391	SRR7772150	PRJNA488327	EHL	22.73	0.97666
SAMN09930390	SRR7772151	PRJNA488327	EHL	23.31	0.976546
SAMN09930389	SRR7772152	PRJNA488327	EHL	23.13	0.976785
SAMN09930388	SRR7772153	PRJNA488327	EHL	23.15	0.977552
SAMN09930387	SRR7772154	PRJNA488327	EHL	32.24	0.977878
SAMN09930386	SRR7772155	PRJNA488327	EHL	22.44	0.97689
SAMN09930385	SRR7772156	PRJNA488327	EHL	21.68	0.977454
SAMN09930394	SRR7772157	PRJNA488327	EHL	22.91	0.976558
SAMN09930393	SRR7772158	PRJNA488327	EHL	23.14	0.976476
SAMN12122745	SRR9599711	PRJNA550237	EHL	26.3	0.975865
SAMN12122746	SRR9599773	PRJNA550237	EHL	25.95	0.976187
SAMEA1557433	ERR173214	PRJEB1683	EWB	7.11	0.80372
SAMEA1557403	ERR173218	PRJEB1683	EWB	6.16	0.801274
SAMEA2612514	ERR544837	PRJEB1683	EWB	9.46	0.812668
SAMEA2612516	ERR544839	PRJEB1683	EWB	7.05	0.806737
SAMEA2612517	ERR544840	PRJEB1683	EWB	6.74	0.805747
SAMEA3497864	ERR977316	PRJEB9922	EWB	11.46	0.97564
SAMEA3497866	ERR977318;ERR977319;ERR977320;ERR977321;ERR977322;ERR977323;ERR977324;ERR977325	PRJEB9922	EWB	9.82	0.973731
SAMEA3497867	ERR977326;ERR977327	PRJEB9922	EWB	12.88	0.976274
SAMEA3497869	ERR977330	PRJEB9922	EWB	18.6	0.981703
SAMEA3497870	ERR977331	PRJEB9922	EWB	5.47	0.946544
SAMEA3497871	ERR977332;ERR977333;ERR977334;ERR977335;ERR977336;ERR977337;ERR977338;ERR977339	PRJEB9922	EWB	8.29	0.967087
SAMEA3497875	ERR977343	PRJEB9922	EWB	12.95	0.980153
SAMEA3497876	ERR977344;ERR977345;ERR977346;ERR977347;ERR977348;ERR977349;ERR977350;ERR977351	PRJEB9922	EWB	10.16	0.971751
SAMEA3497878	ERR977354;ERR977355	PRJEB9922	EWB	16.37	0.97211
SAMEA3497879	ERR977356;ERR977357	PRJEB9922	EWB	12.41	0.97517
SAMEA3497880	ERR977358;ERR977359;ERR977360	PRJEB9922	EWB	10.32	0.973885
SAMEA3497881	ERR977361;ERR977362	PRJEB9922	EWB	9.5	0.975303
SAMEA3497882	ERR977363;ERR977364;ERR977365	PRJEB9922	EWB	10.05	0.979868
SAMEA3497883	ERR977366;ERR977367;ERR977368;ERR977369	PRJEB9922	EWB	9.56	0.973168
SAMEA3497884	ERR977370;ERR977371;ERR977372	PRJEB9922	EWB	12.34	0.980256
SAMEA3497885	ERR977373;ERR977374;ERR977375	PRJEB9922	EWB	11.43	0.977245
SAMEA3497886	ERR977376;ERR977377;ERR977378	PRJEB9922	EWB	13.77	0.978027
SAMEA3497887	ERR977379;ERR977380;ERR977381	PRJEB9922	EWB	13.29	0.977975
SAMEA3497888	ERR977382;ERR977383	PRJEB9922	EWB	11.95	0.976597
SAMEA3497889	ERR977384	PRJEB9922	EWB	4.18	0.95677
SAMEA3497890	ERR977385;ERR977386	PRJEB9922	EWB	14.34	0.983261
SAMN02904855	SRR1513306	PRJNA255085	EWB	13.11	0.981429
FJ001	FJ001	PanlabWGS	FJ	14.5381	0.974027
FJ002	FJ002	PanlabWGS	FJ	16.732	0.97486
FJ003	FJ003	PanlabWGS	FJ	14.988	0.974338
FJ004	FJ004	PanlabWGS	FJ	16.767	0.973164
FJ005	FJ005	PanlabWGS	FJ	14.8517	0.972947
FJ006	FJ006	PanlabWGS	FJ	17.1538	0.973817
FJ007	FJ007	PanlabWGS	FJ	16.5891	0.973825
FJ008	FJ008	PanlabWGS	FJ	16.3628	0.972722
FJ009	FJ009	PanlabWGS	FJ	13.1986	0.97284
FJ010	FJ010;FJ010_A	PanlabWGS	FJ	12.3541	0.971964
FJ011	FJ011	PanlabWGS	FJ	17.787	0.97434
FJ012	FJ012	PanlabWGS	FJ	17.3458	0.974064
SAMN02904856	SRR1513309	PRJNA255085	GC	10.86	0.96544
GL01	GL01	PanlabWGS	GG	11.0685	0.943236
GL05	GL05	PanlabWGS	GG	37.6614	0.976638
GL09	GL09	PanlabWGS	GG	17.381	0.975816
GL13	GL13	PanlabWGS	GG	15.3213	0.974935
GL27_1	GL27;GL27_A;GL27_2a	PanlabWGS	GG	6.70226	0.969223
SAMEA4828315	ERR2744277	PRJEB27654	GM	13.26	0.967142
SAMEA4828316	ERR2744278	PRJEB27654	GM	13.57	0.973811
SAMEA4828317	ERR2744279	PRJEB27654	GM	13.38	0.965506
SAMEA4828318	ERR2744280	PRJEB27654	GM	13.5	0.966225
SAMEA4828319	ERR2744281	PRJEB27654	GM	13.54	0.96888
SAMEA4828320	ERR2744282	PRJEB27654	GM	12.98	0.973569
SAMEA4828321	ERR2744283	PRJEB27654	GM	14.65	0.96758
SAMEA4828322	ERR2744284	PRJEB27654	GM	12.33	0.97135
SAMEA4828323	ERR2744285	PRJEB27654	GM	13.57	0.970043
SAMEA4828324	ERR2744286	PRJEB27654	GM	12.1	0.965604
SAMEA4828325	ERR2744287	PRJEB27654	GM	13.93	0.969225
SAMEA4828326	ERR2744288	PRJEB27654	GM	14.53	0.973601
SAMN03938573	SRR2133352;SRR2133353;SRR2133354;SRR2133355;SRR2133356;SRR2133357;SRR2133358;SRR2133359;SRR2133360;SRR2133361;SRR2133362;SRR2133363;SRR2133364;SRR2133365;SRR2133366;SRR2133367;SRR2133368;SRR2133369;SRR2133370;SRR2133371;SRR2133372;SRR2133373;SRR2133374;SRR2133375;SRR2133376;SRR2133377;SRR2133378;SRR2133379;SRR2133380;SRR2133381;SRR2133382;SRR2133383;SRR2133384;SRR2133385;SRR2133386;SRR2133387;SRR…	PRJNA291011	GM	14.93	0.977756
SAMN01731602	SRR578029;SRR578190;SRR578191;SRR578192;SRR619817	PRJNA176189	GM	46.94	0.98114
SAMEA3497841	ERR977244;ERR977245	PRJEB9922	GO	17.05	0.977841
SAMEA3497842	ERR977246;ERR977247	PRJEB9922	GO	9.46	0.961144
SAMEA1557391	ERR173174	PRJEB1683	HA	6.61	0.802721
LJ_TC_038	LJ_TC_038	PanlabWGS	HA	11.973	0.975987
LJ_TC_042	LJ_TC_042	PanlabWGS	HA	10.3595	0.97277
LJ_TC_059	LJ_TC_059	PanlabWGS	HA	10.8829	0.974976
LJ_TC_060	LJ_TC_060	PanlabWGS	HA	11.7409	0.973901
LJ_TC_061	LJ_TC_061	PanlabWGS	HA	11.8158	0.975254
LJ_TC_062	LJ_TC_062	PanlabWGS	HA	9.98601	0.972629
LJ_TC_063	LJ_TC_063	PanlabWGS	HA	13.8038	0.976406
LJ_TC_064	LJ_TC_064	PanlabWGS	HA	12.8427	0.97661
LJ_TC_065	LJ_TC_065	PanlabWGS	HA	10.5695	0.974571
LJ_TC_066	LJ_TC_066	PanlabWGS	HA	13.7184	0.976863
LJ_TC_067	LJ_TC_067	PanlabWGS	HA	12.855	0.97644
LJ_TC_079	LJ_TC_079	PanlabWGS	HA	11.1655	0.97462
LJ_TC_080	LJ_TC_080	PanlabWGS	HA	15.1491	0.977966
SAMN04440474	SRR3118615;SRR3123253;SRR3123254;SRR3123260;SRR3123270;SRR3123271	PRJNA309108	HA	69.19	0.956355
HB001	HB001	PanlabWGS	HB	14.2637	0.967424
HB002	HB002	PanlabWGS	HB	14.6916	0.973189
HB003	HB003	PanlabWGS	HB	15.1966	0.973944
HB004	HB004;HB004_A	PanlabWGS	HB	13.3994	0.973454
HB005	HB005	PanlabWGS	HB	13.5028	0.973619
HB007	HB007	PanlabWGS	HB	16.4822	0.973748
HB008	HB008	PanlabWGS	HB	14.1436	0.973402
HB009	HB009	PanlabWGS	HB	16.4994	0.974701
HB010	HB010	PanlabWGS	HB	15.873	0.973989
HB011	HB011	PanlabWGS	HB	14.1672	0.973162
HB012	HB012;HB012_A	PanlabWGS	HB	15.2587	0.975108
HBBZ1006	1006	HAAS1	HBBZ	5.69	0.971286
HBBZ2609	2609	HAAS1	HBBZ	5.58	0.970017
HBBZ2777	2777	HAAS1	HBBZ	5.6	0.971024
HBBZ2808	2808	HAAS1	HBBZ	5.63	0.970241
HBBZ2813	2813	HAAS1	HBBZ	5.63	0.970849
HBBZ2888	2888	HAAS1	HBBZ	5.73	0.971092
HBBZ3093	3093	HAAS1	HBBZ	5.51	0.970834
HBBZ3122	3122	HAAS1	HBBZ	5.72	0.970626
HBBZ3965	3965	HAAS1	HBBZ	5.79	0.973262
HBBZ4002	4002	HAAS1	HBBZ	5.41	0.969256
HBBZ4058	4058	HAAS1	HBBZ	5.64	0.970717
HBBZ4147	4147	HAAS1	HBBZ	5.34	0.969859
HDL002	HDL002	PanlabWGS	HDL	12.6084	0.968083
HDL003	HDL003;HDL003_A	PanlabWGS	HDL	12.7205	0.975743
HDL004	HDL004	PanlabWGS	HDL	18.4997	0.977429
HDL005	HDL005;HDL005_A;HDL005;_B	PanlabWGS	HDL	15.0254	0.960145
HDL006	HDL006	PanlabWGS	HDL	13.1613	0.9754
HDL013	HDL013	PanlabWGS	HDL	14.2656	0.973105
HDL014	HDL014	PanlabWGS	HDL	13.511	0.972299
HDL015	HDL015	PanlabWGS	HDL	17.0933	0.972418
HDL26	HDL26	PanlabWGS	HDL	14.4398	0.972724
SAMN22234308	SRR13786982	PRJNA531381	Hechuan1	31.5933	0.979853
SAMN22234309	SRR13786981	PRJNA531381	Hechuan2	23.2516	0.979892
SAMN22234310	SRR13786980	PRJNA531381	Hechuan3	20.9795	0.979341
SAMN22234311	SRR13786979	PRJNA531381	Hechuan4	23.254	0.979967
SAMN22234312	SRR13786978	PRJNA531381	Hechuan5	21.8295	0.979862
SAMN22234313	SRR13786977	PRJNA531381	Hechuan6	22.515	0.97751
SAMN22234314	SRR13786976	PRJNA531381	Hechuan7	25.1645	0.978094
HN1	HN1	HenanWGS	HN	41.1747	0.979442
HN10	HN10	HenanWGS	HN	37.3757	0.979989
HN2	HN2	HenanWGS	HN	46.2225	0.980158
HN3	HN3	HenanWGS	HN	38.6203	0.979979
HN4	HN4	HenanWGS	HN	33.5392	0.980479
HN5	HN5	HenanWGS	HN	36.006	0.984011
HN6	HN6	HenanWGS	HN	37.7306	0.983241
HN7	HN7	HenanWGS	HN	39.3662	0.979392
HN8	HN8	HenanWGS	HN	36.3329	0.979972
HN9	HN9	HenanWGS	HN	34.8888	0.979687
HSB409	HSB409	PanlabWGS	HSB	16.0684	0.978769
HSB426	HSB426	PanlabWGS	HSB	19.1348	0.975189
HSB428	HSB428	PanlabWGS	HSB	15.8968	0.979269
HSB430	HSB430	PanlabWGS	HSB	22.989	0.977934
HSB431	HSB431	PanlabWGS	HSB	17.3391	0.979603
HSB434	HSB434	PanlabWGS	HSB	16.4879	0.980071
HSB465	HSB465	PanlabWGS	HSB	16.4162	0.979287
HSB489	HSB489	PanlabWGS	HSB	17.3916	0.978529
HSB494	HSB494	PanlabWGS	HSB	19.0757	0.977415
HSB495	HSB495	PanlabWGS	HSB	21.3434	0.977661
HSB496	HSB496	PanlabWGS	HSB	19.6371	0.976812
HSB497	HSB497	PanlabWGS	HSB	16.811	0.979288
SAMN02298115	SRR949715;SRR949716	PRJNA213179	HT	24.91	0.974683
SAMN02298116	SRR949717;SRR949718	PRJNA213179	HT	24.11	0.974673
SAMN02298117	SRR949719;SRR949720;SRR949721;SRR949722	PRJNA213179	HT	20.1	0.978417
SAMN02298118	SRR949723;SRR949724	PRJNA213179	HT	23.63	0.979279
SAMN02298119	SRR949725;SRR949726	PRJNA213179	HT	24.49	0.975742
SAMN02298120	SRR949727;SRR949728	PRJNA213179	HT	23.75	0.972682
JXHCRR055945	CRR055945	PRJCA001440	HZ	4.75015	0.92407
SAMN02904857	SRR1513307	PRJNA255085	IB	11.01	0.966358
SAMN03421607	SRR1917381	PRJNA320525	IB	14.62	0.980972
SAMN05362554	SRR3745079	PRJNA320525	IB	12.61	0.980817
SAMN06289796	SRR5229975	PRJNA369600	IB	11.22	0.824726
SAMN06895012	SRR5515065	PRJNA255085	IB	12.46	0.980994
SAMN03396579	SRR1873279	PRJNA320525	ICF	10.97	0.965323
SAMN03396580	SRR1873280	PRJNA320525	ICF	7.54	0.936717
JH207	207_S4_L006	PanlabWGS	JH	4.51	0.957451
JH208	208_S5_L006	PanlabWGS	JH	5.13	0.965712
JH210	210_S6_L006	PanlabWGS	JH	4.89	0.96321
JH67	67_S1_L005	PanlabWGS	JH	4.43	0.957933
JH68	68_S2_L005	PanlabWGS	JH	4.88	0.963898
JH69	69_S3_L005	PanlabWGS	JH	4.29	0.955276
JH70	70_S4_L005	PanlabWGS	JH	4.62	0.960796
JH71	71_S5_L005	PanlabWGS	JH	5.12	0.965979
JH72	72_S6_L005	PanlabWGS	JH	4.91	0.96414
JH73	73_S1_L006	PanlabWGS	JH	4.21	0.954183
JH74	74_S2_L006	PanlabWGS	JH	4.08	0.95132
JH75	75_S3_L006	PanlabWGS	JH	4.24	0.954005
JXHCRR055941	CRR055941	PRJCA001440	JH	4.32699	0.907598
SAMEA3497793	ERR977085;ERR977086	PRJEB9922	JH	9.18	0.977414
SAMEA3497794	ERR977087;ERR977088;ERR977089	PRJEB9922	JH	10.12	0.975236
SAMN04440480	SRR3123375;SRR3123377;SRR3123381;SRR3123382;SRR3123384;SRR3123387	PRJNA309108	JH	69.82	0.95581
SAMN07503176_14	SRR5947516;SRR5947520;SRR5947533;SRR5947534	PRJNA398176	JH	27.14	0.976941
SAMN07503176_13	SRR5947517;SRR5947518;SRR5947515	PRJNA398176	JH	22.72	0.976464
SAMN07503176_15	SRR5947535;SRR5947536;SRR5947537;SRR5947546	PRJNA398176	JH	23.23	0.980478
SAMN07503176_16	SRR5947547;SRR5947543;SRR5947545;SRR5947544	PRJNA398176	JH	24.84	0.979864
SAMN07503176_18	SRR5947558;SRR5947472;SRR5947471;SRR5947474;SRR5947473	PRJNA398176	JH	24.55	0.981044
SAMN07503176_17	SRR5947562;SRR5947561;SRR5947560;SRR5947559	PRJNA398176	JH	22.34	0.976202
SAMN01894455	SRR652374	PRJNA186497	JH	4.45	0.944162
SAMN01894456	SRR652375	PRJNA186497	JH	4.67	0.934633
JP10	JP10	PanlabWGS	JP	20.1948	0.975648
JP11	JP11	PanlabWGS	JP	18.0921	0.975047
JP12	JP12;JP12_A	PanlabWGS	JP	15.2184	0.977975
JP2	JP2	PanlabWGS	JP	16.3653	0.97843
JP3	JP3	PanlabWGS	JP	16.9224	0.974953
JP4	JP4	PanlabWGS	JP	18.199	0.978544
JP5	JP5	PanlabWGS	JP	13.493	0.976799
JP6	JP6	PanlabWGS	JP	15.2132	0.974433
JP7	JP7	PanlabWGS	JP	14.5867	0.974491
JP8	JP8	PanlabWGS	JP	14.9198	0.974431
JP9	JP9;JP9_A	PanlabWGS	JP	15.4124	0.97855
JQ003	JQ003	PanlabWGS	JQ	15.6306	0.976543
JQ004	JQ004	PanlabWGS	JQ	16.593	0.961999
JQ005	JQ005	PanlabWGS	JQ	13.2269	0.974829
JQ007	JQ007	PanlabWGS	JQ	14.2142	0.970789
JQ008	JQ008;JQ008_A	PanlabWGS	JQ	12.9855	0.972344
JQ009	JQ009	PanlabWGS	JQ	17.3956	0.964636
JQ010	JQ010	PanlabWGS	JQ	15.5317	0.965512
JQ012	JQ012	PanlabWGS	JQ	14.5114	0.974411
JQH38	JQH38	PanlabWGS	JQ	18.9056	0.975728
JQH39	JQH39	PanlabWGS	JQ	32.7429	0.975733
JQH40	JQH40	PanlabWGS	JQ	20.0555	0.975561
SAMEA3497795	ERR977090;ERR977091;ERR977092;ERR977093;ERR977094;ERR977095;ERR977096;ERR977097	PRJEB9922	JQH	10.97	0.962637
SAMEA3497796	ERR977098;ERR977099;ERR977100	PRJEB9922	JQH	8.18	0.974813
SAMEA3497797	ERR977101;ERR977102;ERR977103	PRJEB9922	JQH	8.65	0.975782
JSF04507	13-1_L4	PanlabWGS	JS	6.46	0.972977
JSF04307	2-1_L4	PanlabWGS	JS	7.17	0.974496
JSF03128	5-1_L4	PanlabWGS	JS	7.48	0.975543
JSF03224	6-1_L4	PanlabWGS	JS	6.7	0.969564
JSF03666	8-1_L4	PanlabWGS	JS	6.31	0.971866
JSF04146	9-1_L4	PanlabWGS	JS	7.21	0.974193
JS910-5	Z-1-1_L6	PanlabWGS	JS	5.74	0.973066
JS934-2	Z-2-1_L6	PanlabWGS	JS	5.67	0.972093
JS967-7	Z-3-1_L6	PanlabWGS	JS	6.4	0.975349
JS970-3	Z-4-1_L6	PanlabWGS	JS	6.72	0.976427
JS3000-2	Z-5-1_L6	PanlabWGS	JS	6.72	0.97691
JS3004-1	Z-6-1_L6	PanlabWGS	JS	6.91	0.976722
JXH001	1	PanlabWGS	JXH	8.6901	0.970676
JXH002	2	PanlabWGS	JXH	9.95471	0.976878
JXH003	3	PanlabWGS	JXH	10.1721	0.977635
JXH004	4	PanlabWGS	JXH	9.20388	0.976989
JXH005	5	PanlabWGS	JXH	8.45647	0.976684
JXH006	6	PanlabWGS	JXH	9.56468	0.97713
JXH241	241	PanlabWGS	JXH	8.06057	0.951276
JXH242	242	PanlabWGS	JXH	7.64624	0.97498
JXH243	243	PanlabWGS	JXH	8.21772	0.952943
JXH244	244	PanlabWGS	JXH	8.50752	0.950795
JXH245	245	PanlabWGS	JXH	7.65207	0.939952
JXH246	246	PanlabWGS	JXH	8.27937	0.944957
JXH247	247	PanlabWGS	JXH	8.9027	0.944014
JXH248	248	PanlabWGS	JXH	8.71284	0.955672
JXH249	249	PanlabWGS	JXH	7.80933	0.945932
JXH250	250	PanlabWGS	JXH	8.27895	0.944234
JXH251	251	PanlabWGS	JXH	8.26618	0.954102
JXH252	252	PanlabWGS	JXH	7.72775	0.946977
JXH253	253	PanlabWGS	JXH	4.65002	0.879558
JXH254	254	PanlabWGS	JXH	4.48193	0.86387
JXH255	255	PanlabWGS	JXH	4.95783	0.905309
JXH256	256	PanlabWGS	JXH	4.57552	0.914039
JXH257	257	PanlabWGS	JXH	4.52853	0.862496
JXH258	258	PanlabWGS	JXH	4.58882	0.886324
JXH259	259	PanlabWGS	JXH	4.8782	0.884782
JXH260	260	PanlabWGS	JXH	4.55975	0.884496
JXH261	261	PanlabWGS	JXH	4.51364	0.90212
JXH262	262	PanlabWGS	JXH	4.69366	0.902388
JXH263	263	PanlabWGS	JXH	4.34285	0.906565
JXH264	264	PanlabWGS	JXH	4.58621	0.895783
JXH265	265	PanlabWGS	JXH	12.646	0.971584
JXH267	267	PanlabWGS	JXH	7.67156	0.943694
JXH268	268	PanlabWGS	JXH	4.34659	0.865285
JXH269	269	PanlabWGS	JXH	7.88585	0.959695
JXH270	270	PanlabWGS	JXH	4.84036	0.869153
JXH271	271	PanlabWGS	JXH	5.71178	0.934359
JXH273	273	PanlabWGS	JXH	4.71219	0.904192
JXH275	275	PanlabWGS	JXH	5.05805	0.88365
JXH276	276	PanlabWGS	JXH	4.6805	0.890817
JXH277	277	PanlabWGS	JXH	4.6236	0.910637
JXH278	278	PanlabWGS	JXH	4.6801	0.921612
JXH279	279	PanlabWGS	JXH	4.79402	0.859605
JXH280	280	PanlabWGS	JXH	4.57824	0.897351
JXH281	281	PanlabWGS	JXH	4.53444	0.935756
JXH282	282	PanlabWGS	JXH	5.1651	0.859844
JXH283	283	PanlabWGS	JXH	4.64829	0.915771
JXH284	284	PanlabWGS	JXH	4.65449	0.923308
JXH285	285	PanlabWGS	JXH	4.67417	0.931179
JXH286	286	PanlabWGS	JXH	4.84813	0.95106
JXH287	287	PanlabWGS	JXH	4.53244	0.949918
JXH288	288	PanlabWGS	JXH	5.33325	0.95239
JXH289	289	PanlabWGS	JXH	4.77893	0.95015
JXH290	290	PanlabWGS	JXH	5.12323	0.963857
JXH291	291	PanlabWGS	JXH	5.69545	0.967711
JXH292	292	PanlabWGS	JXH	4.82714	0.959948
JXH293	293	PanlabWGS	JXH	6.60107	0.97089
JXH294	294	PanlabWGS	JXH	6.02658	0.968885
K1	K1	YunnanWGS	KL	15.2309	0.974462
K10	K10	YunnanWGS	KL	11.0278	0.971135
K11	K11;K11_2	YunnanWGS	KL	20.5003	0.976568
K12	K12;K12_2	YunnanWGS	KL	11.566	0.977214
K13	K13	YunnanWGS	KL	13.1386	0.973272
K14	K14;K14_2	YunnanWGS	KL	18.3933	0.975672
K15	K15;K15_2	YunnanWGS	KL	12.3653	0.975407
K16	K16;K16_2	YunnanWGS	KL	11.7754	0.974527
K17	K17;K17_2	YunnanWGS	KL	11.2829	0.97384
K18	K18;K18_2	YunnanWGS	KL	17.3529	0.976119
K19	K19;K19_2;K19_3	YunnanWGS	KL	11.4398	0.974905
K2	K2;K2_2;K2_3	YunnanWGS	KL	11.2436	0.973302
K20	K20;K20_2	YunnanWGS	KL	7.23671	0.967882
K21	K21;K21_2	YunnanWGS	KL	12.0435	0.976004
K22	K22;K22_2	YunnanWGS	KL	12.9635	0.975779
K23	K23;K23_2	YunnanWGS	KL	11.4331	0.973831
K24	K24;K24_2	YunnanWGS	KL	11.9386	0.978389
K25	K25;K25_2	YunnanWGS	KL	11.6478	0.975591
K26	K26;K26_2	YunnanWGS	KL	12.481	0.976029
K27	K27;K27_2	YunnanWGS	KL	11.9127	0.975362
K28	K28;K28_2	YunnanWGS	KL	11.7435	0.974734
K29	K29	YunnanWGS	KL	12.9967	0.974621
K3	K3	YunnanWGS	KL	11.5098	0.971765
K30	K30	YunnanWGS	KL	13.0657	0.974888
K4	K4;K4_2	YunnanWGS	KL	11.599	0.975474
K5	K5	YunnanWGS	KL	15.7955	0.974794
K6	K6;K6_2	YunnanWGS	KL	11.2303	0.974208
K7	K7	YunnanWGS	KL	12.7244	0.976067
K8	K8;K8_2	YunnanWGS	KL	11.2814	0.974878
K9	K9	YunnanWGS	KL	13.5087	0.976343
SAMN03160621	SRR1640352;SRR1640353;SRR1640354	PRJNA254936	KP	11.13	0.973544
SAMN03160622	SRR1640408;SRR1640409;SRR1640410	PRJNA254936	KP	10.98	0.972362
SAMN03160623	SRR1640413;SRR1640415;SRR1640416	PRJNA254936	KP	12.73	0.976882
SAMN03160624	SRR1640419;SRR1640421;SRR1640423	PRJNA254936	KP	9.19	0.968083
SAMN03160625	SRR1640425;SRR1640426	PRJNA254936	KP	12.01	0.968167
SAMN03160626	SRR1640428;SRR1640429	PRJNA254936	KP	11.48	0.967409
SAMN03160631	SRR1640433;SRR1640434;SRR1640435	PRJNA254936	KP	11.7	0.973769
SAMN03160632	SRR1640436;SRR1640437	PRJNA254936	KP	8.05	0.971781
SAMN03160627	SRR1640438;SRR1640439;SRR1640440	PRJNA254936	KP	11.09	0.973854
SAMN03160633	SRR1640441;SRR1640442;SRR1640443	PRJNA254936	KP	12.57	0.97454
SAMN03160634	SRR1640445	PRJNA254936	KP	15.31	0.97759
SAMN03160628	SRR1640446	PRJNA254936	KP	14.06	0.975315
SAMN03160629	SRR1640447	PRJNA254936	KP	9.63	0.97393
SAMN03160630	SRR1640448	PRJNA254936	KP	14.03	0.975176
SAMN03031171	SRR1581057;SRR1581058;SRR1581059	PRJNA260763	KWB	12.11	0.967622
SAMN03031172	SRR1581060;SRR1581061;SRR1581062	PRJNA260763	KWB	8.68	0.973275
SAMN03031173	SRR1581063;SRR1581064;SRR1581065	PRJNA260763	KWB	11.57	0.964037
SAMN03031174	SRR1581066;SRR1581067;SRR1581068	PRJNA260763	KWB	12.36	0.968478
SAMN03031175	SRR1581069;SRR1581070;SRR1581071	PRJNA260763	KWB	11.31	0.965804
SAMN03031176	SRR1581072;SRR1581073	PRJNA260763	KWB	10.6	0.967876
SAMN03031177	SRR1581074;SRR1581075;SRR1581076	PRJNA260763	KWB	8.37	0.97236
SAMN03031178	SRR1581077;SRR1581078;SRR1581079	PRJNA260763	KWB	11.27	0.974678
SAMN03031179	SRR1581080;SRR1581081;SRR1581082	PRJNA260763	KWB	11.32	0.975071
SAMN03031180	SRR1581083;SRR1581084;SRR1581085	PRJNA260763	KWB	10.13	0.96845
SAMEA3497845	ERR977252;ERR977253	PRJEB9922	LB	19.42	0.978145
JXHCRR055943	CRR055943	PRJCA001440	LBW	4.15549	0.925073
LCH39	LCH39	PanlabWGS	LC	18.3882	0.980019
LCH40	LCH40	PanlabWGS	LC	15.2581	0.97744
LCH41	LCH41	PanlabWGS	LC	16.1487	0.978854
LCH42	LCH42	PanlabWGS	LC	16.0597	0.975458
LCH43	LCH43	PanlabWGS	LC	15.9764	0.974755
LCH45	LCH45;LCH45_A	PanlabWGS	LC	16.4273	0.975996
LCH46	LCH46	PanlabWGS	LC	14.1921	0.974089
LCH47	LCH47;LCH47_A	PanlabWGS	LC	13.8181	0.974595
LCH49	LCH49	PanlabWGS	LC	20.408	0.976897
LCH55	LCH55	PanlabWGS	LC	14.2856	0.974661
LCH56	LCH56	PanlabWGS	LC	15.2559	0.974627
SAMN02298087	SRR949657;SRR949658	PRJNA213179	LC	22.51	0.971388
SAMN02298088	SRR949659;SRR949660	PRJNA213179	LC	26.16	0.97345
SAMN02298089	SRR949661;SRR949662	PRJNA213179	LC	25.94	0.975975
SAMN02298090	SRR949663;SRR949664	PRJNA213179	LC	25.62	0.977291
SAMN02298091	SRR949665;SRR949666	PRJNA213179	LC	27.2	0.977634
SAMN02298092	SRR949667;SRR949668	PRJNA213179	LC	23.75	0.977147
LDH2679	LDH2679	PanlabWGS	LDH	11.4429	0.978608
LDH3093	LDH3093	PanlabWGS	LDH	14.0468	0.979841
LDH3711	LDH3711	PanlabWGS	LDH	13.9218	0.979858
LDH3927	LDH3927	PanlabWGS	LDH	13.5476	0.979615
LDH4001	LDH4001	PanlabWGS	LDH	13.2782	0.978921
LDH4003	LDH4003	PanlabWGS	LDH	11.7924	0.978706
LDH4037	LDH4037	PanlabWGS	LDH	10.4686	0.97825
LDH4055	LDH4055	PanlabWGS	LDH	8.69221	0.975147
LDH4057	LDH4057	PanlabWGS	LDH	12.5585	0.978837
LDH4277	LDH4277	PanlabWGS	LDH	11.0221	0.978007
LDH4713	LDH4713	PanlabWGS	LDH	11.169	0.978274
LDH5081	LDH5081	PanlabWGS	LDH	28.4898	0.982282
LDH5175	LDH5175	PanlabWGS	LDH	11.9196	0.97908
LDH5227	LDH5227	PanlabWGS	LDH	11.5897	0.978386
LDH5347	LDH5347	PanlabWGS	LDH	10.7673	0.978657
LDH5579	LDH5579	PanlabWGS	LDH	12.3722	0.979464
LDH5709	LDH5709	PanlabWGS	LDH	12.7871	0.97903
LDH5817	LDH5817	PanlabWGS	LDH	12.8318	0.979955
LDH6041	LDH6041	PanlabWGS	LDH	12.8872	0.97951
SAMEA3497846	ERR977254;ERR977255	PRJEB9922	LE	12.55	0.977808
SAMEA3497852	ERR977278;ERR977279	PRJEB9922	LI	12.41	0.970701
LJ301	LJ301	PanlabWGS	LJ	47.2091	0.978452
LJ304	LJ304	PanlabWGS	LJ	14.366	0.978448
LJ305	LJ305	PanlabWGS	LJ	16.362	0.979228
LJ309	LJ309	PanlabWGS	LJ	18.9861	0.978651
LJ310	LJ310	PanlabWGS	LJ	18.1787	0.976344
LJ313	LJ313	PanlabWGS	LJ	16.6751	0.978839
LJ316	LJ316	PanlabWGS	LJ	18.0311	0.976105
LJ317	LJ317;LJ317_A	PanlabWGS	LJ	16.4163	0.977198
LJ318	LJ318	PanlabWGS	LJ	17.3119	0.979531
LJ319	LJ319	PanlabWGS	LJ	16.1049	0.975734
LJ320	LJ320;LJ320_A	PanlabWGS	LJ	16.809	0.976732
SAMN12229120	SRR9651210	PRJNA553106	LL	14.52	0.978903
SAMN12229119	SRR9651211	PRJNA553106	LL	20.77	0.979535
SAMN12229121	SRR9651223	PRJNA553106	LL	20.74	0.97946
SAMN12229124	SRR9651224	PRJNA553106	LL	14.99	0.979027
SAMN12229126	SRR9651226	PRJNA553106	LL	19.15	0.979288
SAMN12229125	SRR9651227	PRJNA553106	LL	20.26	0.979605
SAMN12229127	SRR9651229	PRJNA553106	LL	20.74	0.979343
SAMEA1557416	ERR173181	PRJEB1683	LR	7.81	0.804961
SAMEA3497847	ERR977256;ERR977257;ERR977258;ERR977259;ERR977260;ERR977261;ERR977262;ERR977263	PRJEB9922	LR	9.7	0.967266
SAMEA3497848	ERR977264;ERR977265;ERR977266;ERR977267	PRJEB9922	LR	18	0.983563
SAMEA3497850	ERR977268;ERR977269;ERR977270;ERR977271;ERR977272;ERR977273;ERR977274;ERR977275	PRJEB9922	LR	7.96	0.968772
SAMEA3497851	ERR977276;ERR977277	PRJEB9922	LR	10.66	0.977878
SAMN14532191	SRR11475227	PRJNA622908	LR	13.63	0.981259
SAMN14532478	SRR11475259	PRJNA622908	LR	12.89	0.981305
SAMN14532769	SRR11475260	PRJNA622908	LR	14.56	0.977792
SAMN14532790	SRR11475294	PRJNA622908	LR	13	0.977425
SAMN14532792	SRR11475299	PRJNA622908	LR	14.92	0.981283
SAMN03031146	SRR1581024	PRJNA260763	LR	12.44	0.965695
SAMN03031147	SRR1581025	PRJNA260763	LR	12.51	0.966063
SAMN03031148	SRR1581026	PRJNA260763	LR	11.94	0.968886
SAMN03031149	SRR1581027	PRJNA260763	LR	11.56	0.967292
SAMN03031150	SRR1581028;SRR1581029;SRR1581030	PRJNA260763	LR	9.59	0.969354
SAMN03031151	SRR1581031;SRR1581032	PRJNA260763	LR	8.48	0.957987
SAMN03031152	SRR1581033;SRR1581034	PRJNA260763	LR	9.28	0.947293
SAMN03031153	SRR1581035;SRR1581036	PRJNA260763	LR	9.26	0.962908
SAMN03031154	SRR1581037;SRR1581038;SRR1581039	PRJNA260763	LR	11.07	0.970107
SAMN03031155	SRR1581040	PRJNA260763	LR	10.54	0.974244
SAMN03031156	SRR1581041;SRR1581042	PRJNA260763	LR	11.52	0.969356
SAMN03031157	SRR1581043	PRJNA260763	LR	11.46	0.965948
SAMN03031158	SRR1581044	PRJNA260763	LR	11.87	0.96473
SAMN04440476	SRR3118295;SRR3118296;SRR3123282;SRR3123316;SRR3123327;SRR3123332	PRJNA309108	LR	62.44	0.956474
SAMN05791648	SRR4341267;SRR6251675	PRJNA343658	LR	20.38	0.982824
SAMN05791649	SRR4341268;SRR6252253	PRJNA343658	LR	19.15	0.982822
SAMN05791659	SRR4341269;SRR6252607	PRJNA343658	LR	12.99	0.982472
SAMN05791660	SRR4341270;SRR6252608	PRJNA343658	LR	24.72	0.983358
SAMN05791662	SRR4341272;SRR6261378	PRJNA343658	LR	18.76	0.983279
SAMN05791650	SRR4341279;SRR6252321	PRJNA343658	LR	13.28	0.982107
SAMN05791651	SRR4341290;SRR6252600	PRJNA343658	LR	15.2	0.982662
SAMN05791652	SRR4341301;SRR6252601	PRJNA343658	LR	21.21	0.983122
SAMN05791653	SRR4341312;SRR6252602	PRJNA343658	LR	22.76	0.982653
SAMN05791655	SRR4341323;SRR6252603	PRJNA343658	LR	12.94	0.981953
SAMN05791656	SRR4341334;SRR6252604	PRJNA343658	LR	16.39	0.982893
SAMN05791657	SRR4341337;SRR6252605	PRJNA343658	LR	20.92	0.983008
SAMN06289801	SRR5229970	PRJNA369600	LR	11.64	0.826491
SAMN06289800	SRR5229971	PRJNA369600	LR	10.42	0.827005
SAMN06289799	SRR5229972	PRJNA369600	LR	11.64	0.828213
SAMN06289798	SRR5229973	PRJNA369600	LR	11	0.826115
SAMN06289797	SRR5229974	PRJNA369600	LR	11.11	0.825824
SAMN06562968	SRR5337620;SRR5337621	PRJNA378496	LR	11.17	0.971095
SAMN10509971	SRR8270381;SRR8270381	PRJNA507853	LR	39.83	0.982601
SAMEA3497798	ERR977104;ERR977105	PRJEB9922	LS	10.95	0.976966
SAMEA3497799	ERR977106;ERR977107	PRJEB9922	LS	13.77	0.978234
JXHCRR055944	CRR055944	PRJCA001440	LT	4.72291	0.941302
YYSHXX517079505	16	PanlabWGS	LW	7.6	0.978009
YYSHXX517092011	28	PanlabWGS	LW	6.77	0.975725
YYSHXX517225905	33	PanlabWGS	LW	8.5	0.978888
YYSHXX517138001	43	PanlabWGS	LW	5.22	0.96921
YYSHXX517225903	57	PanlabWGS	LW	6.51	0.97504
YYSHXX517101801	79	PanlabWGS	LW	6.55	0.975436
A1	A1	PANLAB_ASF	LW	28.48	0.982367
A2	A2	PANLAB_ASF	LW	29.29	0.982399
A3	A3	PANLAB_ASF	LW	31.9	0.978975
B1	B1	PANLAB_ASF	LW	30.67	0.982788
B2	B2	PANLAB_ASF	LW	51.42	0.979653
B3	B3	PANLAB_ASF	LW	29.15	0.982698
C1	C1	PANLAB_ASF	LW	30.45	0.98257
C2	C2	PANLAB_ASF	LW	30.93	0.982391
C3	C3	PANLAB_ASF	LW	29.23	0.978809
D1	D1	PANLAB_ASF	LW	29.43	0.978561
D2	D2	PANLAB_ASF	LW	28.07	0.978729
D3	D3	PANLAB_ASF	LW	27.32	0.978616
SAMEA1557415	ERR173186	PRJEB1683	LW	7.41	0.806416
SAMEA1557431	ERR173187	PRJEB1683	LW	7.43	0.805245
SAMEA1557413	ERR173188	PRJEB1683	LW	7.53	0.806607
SAMEA1557402	ERR173189	PRJEB1683	LW	6.94	0.805057
SAMEA1557389	ERR173190	PRJEB1683	LW	6.41	0.800291
SAMEA1557406	ERR173193	PRJEB1683	LW	7.42	0.80691
SAMEA6798259	ERR4056957	PRJEB37956	LW	14.58	0.980928
SAMEA6798260	ERR4056958	PRJEB37956	LW	15.07	0.981285
SAMEA6798261	ERR4056959	PRJEB37956	LW	12.9	0.980384
SAMEA6798262	ERR4056960	PRJEB37956	LW	12.23	0.980539
SAMEA6798263	ERR4056961	PRJEB37956	LW	14.96	0.981281
SAMEA7059263	ERR4336864	PRJEB39374	LW	19.1456	0.981476
SAMEA7059264	ERR4336865	PRJEB39374	LW	11.1999	0.980226
SAMEA7059265	ERR4336866	PRJEB39374	LW	15.1188	0.981162
SAMEA7059266	ERR4336867	PRJEB39374	LW	12.6254	0.980821
SAMEA7059267	ERR4336868	PRJEB39374	LW	13.6843	0.98131
SAMEA7059268	ERR4336869	PRJEB39374	LW	10.3634	0.98013
SAMEA7059269	ERR4336870	PRJEB39374	LW	16.7558	0.981407
SAMEA7059270	ERR4336871	PRJEB39374	LW	9.70234	0.97998
SAMEA7059271	ERR4336872	PRJEB39374	LW	13.1329	0.980879
SAMEA7059272	ERR4336873	PRJEB39374	LW	18.8012	0.981275
SAMEA7059273	ERR4336874	PRJEB39374	LW	10.0344	0.980211
SAMEA7059274	ERR4336875	PRJEB39374	LW	12.6539	0.980621
SAMEA7059275	ERR4336876	PRJEB39374	LW	18.1943	0.981684
SAMEA7059276	ERR4336877	PRJEB39374	LW	15.6737	0.981592
SAMEA7059277	ERR4336878	PRJEB39374	LW	12.0681	0.980383
SAMEA7059278	ERR4336879	PRJEB39374	LW	25.8002	0.982116
SAMEA7059279	ERR4336880	PRJEB39374	LW	23.5166	0.981832
SAMEA7059280	ERR4336881	PRJEB39374	LW	23.598	0.981564
SAMEA7059281	ERR4336882	PRJEB39374	LW	23.704	0.981916
SAMEA7059282	ERR4336883	PRJEB39374	LW	28.5202	0.982612
SAMEA7059283	ERR4336884	PRJEB39374	LW	11.1882	0.980347
SAMEA7059284	ERR4336885	PRJEB39374	LW	26.4954	0.982178
SAMEA7059285	ERR4336886	PRJEB39374	LW	38.1597	0.982665
SAMEA7059286	ERR4336887	PRJEB39374	LW	9.68603	0.979227
SAMEA7059287	ERR4336888	PRJEB39374	LW	12.7187	0.981239
SAMEA7059288	ERR4336889	PRJEB39374	LW	21.9785	0.982043
SAMEA7059289	ERR4336890	PRJEB39374	LW	31.0377	0.982146
SAMEA7059290	ERR4336891	PRJEB39374	LW	28.5144	0.98209
SAMEA7059291	ERR4336892	PRJEB39374	LW	13.644	0.981295
SAMEA7059292	ERR4336893	PRJEB39374	LW	15.8915	0.981603
SAMEA7059293	ERR4336894	PRJEB39374	LW	12.9352	0.981001
SAMEA7059294	ERR4336895	PRJEB39374	LW	25.7239	0.981748
SAMEA7059295	ERR4336896	PRJEB39374	LW	24.4503	0.98225
SAMEA7059296	ERR4336897	PRJEB39374	LW	25.5502	0.982086
SAMEA7059297	ERR4336898	PRJEB39374	LW	16.1116	0.981808
SAMEA7059298	ERR4336899	PRJEB39374	LW	14.8115	0.981076
SAMEA7059299	ERR4336900	PRJEB39374	LW	19.2044	0.976799
SAMEA7059300	ERR4336901	PRJEB39374	LW	12.4375	0.979908
SAMEA7059301	ERR4336902	PRJEB39374	LW	27.0222	0.982303
SAMEA7059302	ERR4336903	PRJEB39374	LW	28.5941	0.982362
SAMEA7059303	ERR4336904	PRJEB39374	LW	26.2488	0.981986
SAMEA7059304	ERR4336905	PRJEB39374	LW	14.2133	0.980955
SAMEA7059305	ERR4336906	PRJEB39374	LW	13.4987	0.981074
SAMEA7059306	ERR4336907	PRJEB39374	LW	17.3563	0.981488
SAMEA7059307	ERR4336908	PRJEB39374	LW	15.7893	0.980831
SAMEA7059308	ERR4336909	PRJEB39374	LW	16.5033	0.981816
SAMEA7059309	ERR4336910	PRJEB39374	LW	13.8689	0.981099
SAMEA7059310	ERR4336911	PRJEB39374	LW	22.0649	0.981773
SAMEA7059311	ERR4336912	PRJEB39374	LW	16.628	0.981509
SAMEA7059312	ERR4336913	PRJEB39374	LW	15.4342	0.981477
SAMEA7059313	ERR4336914	PRJEB39374	LW	14.5828	0.981228
SAMEA7059314	ERR4336915	PRJEB39374	LW	15.662	0.981435
SAMEA7059315	ERR4336916	PRJEB39374	LW	12.6108	0.980882
SAMEA7059316	ERR4336917	PRJEB39374	LW	14.8447	0.980984
SAMEA7059317	ERR4336918	PRJEB39374	LW	13.6506	0.980668
SAMEA7059318	ERR4336919	PRJEB39374	LW	19.5533	0.981793
SAMEA7059319	ERR4336920	PRJEB39374	LW	12.5186	0.980608
SAMEA7059320	ERR4336921	PRJEB39374	LW	13.0953	0.981306
SAMEA7059321	ERR4336922	PRJEB39374	LW	20.2669	0.981707
SAMEA7059322	ERR4336923	PRJEB39374	LW	11.7805	0.980807
SAMEA7059323	ERR4336924	PRJEB39374	LW	18.2507	0.981624
SAMEA7059324	ERR4336925	PRJEB39374	LW	15.5841	0.981503
SAMEA7059325	ERR4336926	PRJEB39374	LW	17.6308	0.981352
SAMEA7059326	ERR4336927	PRJEB39374	LW	21.4367	0.981629
SAMEA7059327	ERR4336928	PRJEB39374	LW	18.9525	0.981252
SAMEA7059328	ERR4336929	PRJEB39374	LW	20.3164	0.98178
SAMEA7059329	ERR4336930	PRJEB39374	LW	14.4941	0.981463
SAMEA7059330	ERR4336931	PRJEB39374	LW	14.7817	0.981374
SAMEA7059331	ERR4336932	PRJEB39374	LW	13.0187	0.981021
SAMEA7059332	ERR4336933	PRJEB39374	LW	15.4335	0.980982
SAMEA7059333	ERR4336934	PRJEB39374	LW	12.8269	0.981113
SAMEA7059334	ERR4336935	PRJEB39374	LW	10.4322	0.979746
SAMEA7059336	ERR4336937	PRJEB39374	LW	15.8466	0.981473
SAMEA7059337	ERR4336938	PRJEB39374	LW	15.7382	0.981184
SAMEA7059338	ERR4336939	PRJEB39374	LW	12.3245	0.980888
SAMEA7059339	ERR4336940	PRJEB39374	LW	16.3615	0.981646
SAMEA3497789	ERR977059;ERR977060	PRJEB9922	LW	9.88	0.972061
SAMEA3497790	ERR977061;ERR977062	PRJEB9922	LW	11.75	0.980207
SAMEA3497853	ERR977280;ERR977281;ERR977282;ERR977283;ERR977284;ERR977285;ERR977286;ERR977287	PRJEB9922	LW	9.98	0.970132
SAMEA6813549	SAMEA6813549	PRJEB38156	LW	11.0589	0.980015
SAMEA6813550	SAMEA6813550	PRJEB38156	LW	10.4666	0.980231
SAMEA6813551	SAMEA6813551	PRJEB38156	LW	13.562	0.981083
SAMEA6813552	SAMEA6813552	PRJEB38156	LW	14.3939	0.981196
SAMEA6813553	SAMEA6813553	PRJEB38156	LW	13.7707	0.980094
SAMN16550666	SRR12897626	PRJNA671763	LW	14.5782	0.978108
SAMN16550664	SRR12897630	PRJNA671763	LW	12.4163	0.978847
SAMN04440478	SRR3123346;SRR3123347;SRR3123348;SRR3123351;SRR3123354;SRR3123356;SRR3123360	PRJNA309108	LW	64.01	0.956515
SAMN06895011	SRR5513124	PRJNA255085	LW	12.11	0.981601
SAMN09951280	SRR7782555	PRJNA488960	LW	5.55	0.965805
SAMN09951279	SRR7782556	PRJNA488960	LW	5.07	0.961047
SAMN09951275	SRR7782560	PRJNA488960	LW	5.22	0.963255
SAMN09951278	SRR7782561	PRJNA488960	LW	7.98	0.976756
SAMN09951276	SRR7782562	PRJNA488960	LW	8.35	0.97673
SAMN10130935_1	SRR7903780	PRJNA493166	LW	16.81	0.938618
SAMN10130935_3	SRR7903782	PRJNA493166	LW	22.73	0.895826
SAMN10130935_2	SRR7903783	PRJNA493166	LW	22.3	0.884494
SAMN10458173	SRR8290400	PRJNA506339	LW	13.58	0.977793
SAMN10458172	SRR8290401	PRJNA506339	LW	14.49	0.977726
SAMN10458170	SRR8290402	PRJNA506339	LW	13.44	0.977638
SAMN10458169	SRR8290403	PRJNA506339	LW	12.55	0.977641
SAMN10458175	SRR8290404	PRJNA506339	LW	14.1	0.977733
SAMN10458174	SRR8290405	PRJNA506339	LW	14.84	0.977817
SAMN10458129	SRR8290407	PRJNA506339	LW	4.23	0.951649
SAMN10458131	SRR8290409	PRJNA506339	LW	4.04	0.948377
SAMN10458164	SRR8290410	PRJNA506339	LW	6.74	0.971335
SAMN10458168	SRR8290414	PRJNA506339	LW	4.34	0.953665
SAMN10458167	SRR8290415	PRJNA506339	LW	4.24	0.951853
SAMN12122782	SRR9599723	PRJNA550237	LW	23.02	0.977946
SAMN12122769	SRR9599727	PRJNA550237	LW	20.75	0.976829
SAMN12122770	SRR9599728	PRJNA550237	LW	19.5	0.976297
SAMN12122767	SRR9599729	PRJNA550237	LW	21.14	0.976704
SAMN12122768	SRR9599730	PRJNA550237	LW	19.5	0.976027
SAMN12122765	SRR9599731	PRJNA550237	LW	20.28	0.976513
SAMN12122766	SRR9599732	PRJNA550237	LW	20.12	0.977133
SAMN12122763	SRR9599733	PRJNA550237	LW	16.17	0.975052
SAMN12122764	SRR9599734	PRJNA550237	LW	22.29	0.977141
SAMN12122781	SRR9599737	PRJNA550237	LW	20.17	0.976137
SAMN12122775	SRR9599742	PRJNA550237	LW	22.67	0.977862
SAMN12122771	SRR9599744	PRJNA550237	LW	19.28	0.976434
SAMN12122772	SRR9599745	PRJNA550237	LW	26.42	0.97751
SAMN12122778	SRR9599748	PRJNA550237	LW	18.11	0.975323
SAMN12122777	SRR9599749	PRJNA550237	LW	19.14	0.975868
SAMN12122780	SRR9599750	PRJNA550237	LW	22.63	0.977467
SAMN12122779	SRR9599751	PRJNA550237	LW	24.81	0.97755
SAMN12122774	SRR9599752	PRJNA550237	LW	20.2	0.976149
SAMN12122773	SRR9599753	PRJNA550237	LW	23.2	0.977731
SAMN12122762	SRR9599754	PRJNA550237	LW	20.69	0.97674
SAMN12122761	SRR9599755	PRJNA550237	LW	20.41	0.976084
SAMN12122760	SRR9599756	PRJNA550237	LW	19.47	0.97599
SAMN12122759	SRR9599757	PRJNA550237	LW	20.18	0.976807
SAMN12122758	SRR9599758	PRJNA550237	LW	22.63	0.97789
SAMN12122757	SRR9599759	PRJNA550237	LW	19.57	0.976328
SAMN12122756	SRR9599760	PRJNA550237	LW	20.67	0.97684
SAMN12122755	SRR9599761	PRJNA550237	LW	19.4	0.976324
SAMN12122754	SRR9599762	PRJNA550237	LW	18.67	0.975724
SAMN12122753	SRR9599763	PRJNA550237	LW	20.39	0.977125
SAMN12122752	SRR9599765	PRJNA550237	LW	21.9	0.97735
SAMN12122751	SRR9599766	PRJNA550237	LW	19.76	0.976444
SAMN12122776	SRR9599767	PRJNA550237	LW	18.16	0.973654
SAMN12122747	SRR9599768	PRJNA550237	LW	20.06	0.977126
SAMN12122750	SRR9599769	PRJNA550237	LW	20.77	0.976632
SAMN12122749	SRR9599770	PRJNA550237	LW	21.1	0.97733
SAMN12229123	SRR9651225	PRJNA553106	LW	20.98	0.978854
SAMN10509973	SRR8270379;SRR8270379	PRJNA507853	LY	32.32	0.979273
SAMEA3497854	ERR977288;ERR977289;ERR977290	PRJEB9922	MA	9.68	0.975926
SAMEA3497855	ERR977291;ERR977292;ERR977293	PRJEB9922	MA	10.97	0.980174
SAMN02665306	SRR1178916	PRJNA239399	MA	13.05	0.972579
SAMN02665304	SRR1178924;SRR1178923	PRJNA239399	MA	17.81	0.976816
SAMN02665305	SRR1178925	PRJNA239399	MA	13.58	0.974581
MG1	MG1	PanlabWGS	MG	15.4527	0.978188
MG10	MG10	PanlabWGS	MG	13.3624	0.974532
MG11	MG11;MG11_A	PanlabWGS	MG	21.8081	0.976526
MG12	MG12	PanlabWGS	MG	12.9234	0.977123
MG2	MG2	PanlabWGS	MG	13.9468	0.974677
MG3	MG3	PanlabWGS	MG	13.0031	0.974247
MG4	MG4	PanlabWGS	MG	12.9061	0.973671
MG5	MG5	PanlabWGS	MG	14.9758	0.977765
MG6	MG6	PanlabWGS	MG	14.6831	0.975061
MG7	MG7	PanlabWGS	MG	13.7813	0.9776
MG8	MG8	PanlabWGS	MG	13.4061	0.977248
MG9	MG9	PanlabWGS	MG	15.4954	0.978206
MI11	MI11	PanlabWGS	MI	16.1704	0.975204
MI23	MI23	PanlabWGS	MI	14.8304	0.977846
MI25	MI25	PanlabWGS	MI	16.8647	0.974761
MI40	MI40	PanlabWGS	MI	17.3206	0.975337
MI8	MI8	PanlabWGS	MI	15.3861	0.977408
MI9	MI9	PanlabWGS	MI	16.2862	0.97668
SAMN04366603	SRR3055758	PRJNA305081	MI	11.87	0.976792
SAMN04366604	SRR3055876	PRJNA305081	MI	9.14	0.977863
SAMN04366605	SRR3056074	PRJNA305081	MI	7.5	0.97115
SAMN04366606	SRR3056075	PRJNA305081	MI	10.28	0.977079
SAMN04366607	SRR3056077	PRJNA305081	MI	11.04	0.977393
SAMN04366608	SRR3056078	PRJNA305081	MI	9.72	0.977219
SAMN04366610	SRR3056082	PRJNA305081	MI	9.45	0.980153
SAMN04366612	SRR3056083	PRJNA305081	MI	8.78	0.97848
SAMN02298121	SRR949729;SRR949730	PRJNA213179	MI	24.88	0.974854
SAMN02298122	SRR949731;SRR949732	PRJNA213179	MI	24.55	0.978595
SAMN02298123	SRR949733;SRR949734	PRJNA213179	MI	25.09	0.977751
SAMN02298124	SRR949735;SRR949736	PRJNA213179	MI	22.71	0.97725
SAMN02298125	SRR949737;SRR949738	PRJNA213179	MI	26.09	0.979168
SAMN02298126	SRR949739;SRR949740	PRJNA213179	MI	25.4	0.981149
SAMN03301672	SRR1777717	PRJNA273907	Missing	10.62	0.969823
SAMN03301673	SRR1777718	PRJNA273907	Missing	8.4	0.958412
SAMEA3497800	ERR977108;ERR977109;ERR977110	PRJEB9922	MS	10.94	0.979383
SAMEA3497801	ERR977111;ERR977112;ERR977113	PRJEB9922	MS	11.58	0.980303
SAMEA3497802	ERR977114;ERR977115	PRJEB9922	MS	9.73	0.971447
SAMEA3497803	ERR977116;ERR977117	PRJEB9922	MS	9.47	0.969153
SAMEA3497804	ERR977118;ERR977119;ERR977120	PRJEB9922	MS	8.38	0.977293
SAMEA3497805	ERR977121;ERR977122;ERR977123	PRJEB9922	MS	9.62	0.97847
SAMEA3497806	ERR977124;ERR977125;ERR977126	PRJEB9922	MS	11.76	0.97995
SAMEA3497807	ERR977127;ERR977128	PRJEB9922	MS	9.83	0.974447
SAMEA3497808	ERR977129;ERR977130;ERR977131	PRJEB9922	MS	10	0.97852
SAMEA3497809	ERR977132;ERR977133;ERR977134;ERR977135;ERR977136;ERR977137;ERR977138	PRJEB9922	MS	14.91	0.972564
SAMN04440481	SRR3123398;SRR3123401;SRR3123403;SRR3123405;SRR3123409;SRR3123410	PRJNA309108	MS	71.17	0.955998
SAMN06556517	SRR5331815;SRR5331816	PRJNA378496	MS	9.3	0.971861
SAMN06560428	SRR5332774;SRR5332775	PRJNA378496	MS	8.9	0.972656
SAMN06562578	SRR5336863	PRJNA378496	MS	5.1	0.949723
SAMN06562584	SRR5336864;SRR5336865	PRJNA378496	MS	11.46	0.971665
SAMN06562589	SRR5336870;SRR5336871	PRJNA378496	MS	10.01	0.97295
SAMN06562602	SRR5336873;SRR5336874	PRJNA378496	MS	12.04	0.971284
SAMN06562956	SRR5337188;SRR5337189	PRJNA378496	MS	10.3	0.97407
SAMN06562959	SRR5337427	PRJNA378496	MS	6.05	0.963803
SAMN06562971	SRR5337624;SRR5337625	PRJNA378496	MS	11.42	0.9731
SAMN06562977	SRR5337628;SRR5337629	PRJNA378496	MS	10.08	0.973283
SAMN06562978	SRR5337649;SRR5337650	PRJNA378496	MS	10.48	0.974202
SAMN06562984	SRR5337655;SRR5337656	PRJNA378496	MS	10.89	0.971922
SAMN06563284	SRR5337760;SRR5337761	PRJNA378496	MS	11.71	0.975177
SAMN06563369	SRR5337850;SRR5337851	PRJNA378496	MS	10.52	0.974351
SAMN06563583	SRR5337895;SRR5337896	PRJNA378496	MS	12.22	0.975186
SAMN06563661	SRR5337945;SRR5337946	PRJNA378496	MS	8.66	0.971683
SAMN06564163	SRR5338509;SRR5338510	PRJNA378496	MS	10.03	0.973661
SAMN06579151	SRR5341485;SRR5341486	PRJNA378496	MS	9.41	0.97263
SAMN06579197	SRR5341612	PRJNA378496	MS	4.7	0.949136
SAMN06579317	SRR5341820	PRJNA378496	MS	5.02	0.948766
SAMN06579320	SRR5341821;SRR5341822	PRJNA378496	MS	10.47	0.97161
SAMN06603310	SRR5343909;SRR5343910	PRJNA378496	MS	9.7	0.971235
SAMN06603321	SRR5343911;SRR5343912	PRJNA378496	MS	10.09	0.973725
SAMN06603369	SRR5343990;SRR5343991	PRJNA378496	MS	11.13	0.972602
SAMN06603407	SRR5344050;SRR5344051	PRJNA378496	MS	10.74	0.972601
SAMN06603524	SRR5344569	PRJNA378496	MS	6.26	0.959669
SAMN06603626	SRR5344678;SRR5344679	PRJNA378496	MS	11.24	0.973263
SAMN06603627	SRR5344680	PRJNA378496	MS	4.72	0.951008
SAMN06606917	SRR5349567;SRR5349568	PRJNA378496	MS	7.74	0.970689
SAMN06607518	SRR5350327;SRR5350328	PRJNA378496	MS	10.37	0.973509
SAMN06610205	SRR5351567;SRR5351568	PRJNA378496	MS	9.69	0.972805
SAMN06610393	SRR5351706;SRR5351707	PRJNA378496	MS	11.95	0.974514
SAMN12229131	SRR9651216	PRJNA553106	MS	22.56	0.984198
SAMEA3497856	ERR977294;ERR977295	PRJEB9922	MW	12.57	0.974886
SAMEA3497857	ERR977296;ERR977297	PRJEB9922	MW	9.68	0.974695
SAMN16550667	SRR12897625	PRJNA671763	MZ	13.3119	0.97775
SAMN16550665	SRR12897629	PRJNA671763	MZ	13.0594	0.981661
SAMEA3497858	ERR977298;ERR977299;ERR977300	PRJEB9922	NI	12.1	0.980013
SAMN22234336	SRR13786952	PRJNA531381	Ningxiang1	24.2889	0.977706
SAMN22234337	SRR13786951	PRJNA531381	Ningxiang2	23.029	0.977532
SAMN22234338	SRR13786949	PRJNA531381	Ningxiang3	22.3221	0.977265
SAMN22234339	SRR13786948	PRJNA531381	Ningxiang4	25.0854	0.978231
SAMN22234340	SRR13786947	PRJNA531381	Ningxiang5	22.6512	0.97801
SAMN22234341	SRR13786946	PRJNA531381	Ningxiang6	22.9706	0.977751
SAMN22234342	SRR13786945	PRJNA531381	Ningxiang7	25.9395	0.977946
SAMN07503176_19	SRR5947469;SRR5947483;SRR5947484;SRR5947481	PRJNA398176	NJ	24.95	0.980926
SAMN07503176_20	SRR5947482;SRR5947485;SRR5947493;SRR5947491	PRJNA398176	NJ	25.09	0.980683
SAMN07503176_21	SRR5947494;SRR5947495;SRR5947496;SRR5947505	PRJNA398176	NJ	25.57	0.977877
SAMN07503176_22	SRR5947504;SRR5947507;SRR5947506;SRR5947508	PRJNA398176	NJ	22.51	0.98012
SAMN07503176_24	SRR5947509;SRR5947470;SRR5947497;SRR5947498	PRJNA398176	NJ	24.29	0.979957
SAMN07503176_23	SRR5947526;SRR5947525;SRR5947475;SRR5947519;SRR5947528	PRJNA398176	NJ	22.84	0.98043
SAMN01894447	SRR652357	PRJNA186497	NJ	5.15	0.941091
SAMN01894448	SRR652362	PRJNA186497	NJ	6.13	0.946103
SAMN01894452	SRR652363	PRJNA186497	NJ	4.33	0.928269
SAMEA3497859	ERR977301;ERR977302;ERR977303;ERR977304	PRJEB9922	NS	5.67	0.963475
SAMN08035066	SRR6306121	PRJNA418771	NS	33.96	0.983073
NX007	NX007	PanlabWGS	NX	13.3885	0.975928
NX013	NX013	PanlabWGS	NX	13.1744	0.976119
NX021	NX021	PanlabWGS	NX	13.1995	0.976036
NX023	NX023;NX023_A	PanlabWGS	NX	16.4665	0.979468
NX028	NX028	PanlabWGS	NX	13.7687	0.978141
NX034	NX034	PanlabWGS	NX	16.2171	0.980317
NX037	NX037	PanlabWGS	NX	18.2087	0.978139
NX038	NX038	PanlabWGS	NX	15.7364	0.980229
NX043	NX043	PanlabWGS	NX	15.4759	0.979714
NX046	NX046	PanlabWGS	NX	15.3903	0.979505
NX047	NX047;NX047_A	PanlabWGS	NX	15.3446	0.977717
NX048	NX048;NX048_A	PanlabWGS	NX	17.0969	0.979135
NY1	NY1	HenanWGS	NY	45.6639	0.980472
NY10	NY10	HenanWGS	NY	48.2269	0.983129
NY2	NY2	HenanWGS	NY	46.2991	0.980203
NY3	NY3	HenanWGS	NY	44.0882	0.98037
NY4	NY4	HenanWGS	NY	48.8857	0.980462
NY5	NY5	HenanWGS	NY	45.6347	0.979801
NY6	NY6	HenanWGS	NY	45.0828	0.98401
NY7	NY7	HenanWGS	NY	47.2399	0.983893
NY8	NY8	HenanWGS	NY	37.4881	0.983233
NY9	NY9	HenanWGS	NY	48.4957	0.983847
PDW005	PDW005	PanlabWGS	PD	15.8624	0.973997
PDW015	PDW015_HYF5VDSXY_L4	PanlabWGS	PD	8.24544	0.972732
PDW032	PDW032_HYF5VDSXY_L3	PanlabWGS	PD	9.43006	0.976485
PDW033	PDW033_HWTMCDSXY_L3;PDW033_HYF5VDSXY_L4	PanlabWGS	PD	8.56323	0.97538
PDW035	PDW035_HWTMCDSXY_L3;PDW035_HYF5VDSXY_L4	PanlabWGS	PD	8.2234	0.975486
PDW036	PDW036_HWTMCDSXY_L3;PDW036_HYF5VDSXY_L4	PanlabWGS	PD	8.68784	0.97566
PDW038	PDW038_HWTMCDSXY_L3;PDW038_HYF5VDSXY_L4	PanlabWGS	PD	8.86106	0.972969
PDW039	PDW039_HWTMCDSXY_L3;PDW039_HYF5VDSXY_L4	PanlabWGS	PD	8.54761	0.972212
PDW040	PDW040_HWTMCDSXY_L3;PDW040_HYF5VDSXY_L3	PanlabWGS	PD	8.26299	0.972756
PDW041	PDW041_HYF5VDSXY_L3	PanlabWGS	PD	8.75898	0.973224
SAMEA3376935	ERR875307	PRJEB9326	PI	4.52	0.902883
SAMEA3376936	ERR875308;ERR875310;ERR875312;ERR875314;ERR875315;ERR875309;ERR875311;ERR875313	PRJEB9326	PI	11.01	0.97021
SAMEA3376937	ERR875317;ERR875316	PRJEB9326	PI	12.99	0.967299
SAMEA3376938	ERR875318;ERR875319	PRJEB9326	PI	13.55	0.966759
SAMEA3376939	ERR875320;ERR875321	PRJEB9326	PI	14.57	0.975961
SAMEA3376940	ERR875322	PRJEB9326	PI	10.4	0.980356
SAMEA3376941	ERR875324;ERR875323	PRJEB9326	PI	9.66	0.966674
SAMEA3376942	ERR875325	PRJEB9326	PI	10.77	0.979824
SAMEA3376943	ERR875326	PRJEB9326	PI	10.88	0.979471
SAMEA3376944	ERR875327	PRJEB9326	PI	10.59	0.97536
SAMEA3497860	ERR977305	PRJEB9922	PI	5.63	0.94091
SAMN04440477	SRR3123333;SRR3123335;SRR3123339;SRR3123343;SRR3123344;SRR3123345	PRJNA309108	PI	61.01	0.956347
SAMN12229114	SRR9651202	PRJNA553106	PI	14.08	0.981908
SAMN12229113	SRR9651203	PRJNA553106	PI	20.11	0.97905
SAMN12229112	SRR9651204	PRJNA553106	PI	20.71	0.97906
SAMN12229111	SRR9651205	PRJNA553106	PI	23.58	0.979632
SAMN12229118	SRR9651206	PRJNA553106	PI	23.82	0.983065
SAMN12229117	SRR9651207	PRJNA553106	PI	23.23	0.983071
SAMN12229116	SRR9651208	PRJNA553106	PI	22.7	0.983203
SAMN12229115	SRR9651209	PRJNA553106	PI	23.14	0.983056
SAMN12229132	SRR9651217	PRJNA553106	PI	20.84	0.97949
SAMN12229133	SRR9651218	PRJNA553106	PI	21.14	0.978909
SAMN12229134	SRR9651219	PRJNA553106	PI	21.55	0.979092
SAMN12229122	SRR9651222	PRJNA553106	PI	14.18	0.978664
SAMN12229128	SRR9651228	PRJNA553106	PI	23.75	0.9796
SAMN12229130	SRR9651230	PRJNA553106	PI	23.25	0.982845
SAMN12229129	SRR9651231	PRJNA553106	PI	20.38	0.97941
SAMN01894438	SRR652348	PRJNA186497	PZ	4.45	0.939991
SAMN01894439	SRR652349	PRJNA186497	PZ	4.28	0.922135
SAMN01894440	SRR652350	PRJNA186497	PZ	5.2	0.95566
SAMN22234294	SRR13786942	PRJNA531381	Qinshaohua1	24.9282	0.978469
SAMN22234295	SRR13786941	PRJNA531381	Qinshaohua2	24.8502	0.978378
SAMN22234296	SRR13786940	PRJNA531381	Qinshaohua3	27.6603	0.979306
SAMN22234297	SRR13786993	PRJNA531381	Qinshaohua4	28.027	0.977911
SAMN22234298	SRR13786992	PRJNA531381	Qinshaohua5	26.3256	0.979881
SAMN22234299	SRR13786991	PRJNA531381	Qinshaohua6	23.1464	0.977873
SAMN22234300	SRR13786990	PRJNA531381	Qinshaohua7	23.1467	0.978103
QS1	QS1	HenanWGS	QS	19.407	0.968266
QS10	QS10	HenanWGS	QS	15.4148	0.975697
QS2	QS2	HenanWGS	QS	9.21996	0.920745
QS3	QS3	HenanWGS	QS	15.8203	0.981953
QS4	QS4	HenanWGS	QS	17.7478	0.976526
QS5	QS5	HenanWGS	QS	14.9258	0.980678
QS6	QS6	HenanWGS	QS	15.0174	0.979072
QS7	QS7	HenanWGS	QS	15.8578	0.963397
QS8	QS8	HenanWGS	QS	14.9313	0.952369
QS9	QS9	HenanWGS	QS	18.5036	0.981123
SAMN02460622	SRR1056426	PRJNA231897	RC	6.66	0.969001
SAMN02460623	SRR1056427	PRJNA231897	RC	8.64	0.9727
SAMN02460625	SRR1056429	PRJNA231897	RC	8.83	0.97221
SAMN02460626	SRR1056430	PRJNA231897	RC	9.56	0.974697
SAMN02460627	SRR1056431	PRJNA231897	RC	8.67	0.975405
SAMN03331745	SRR1795736	PRJNA231897	RC	7.48	0.974318
SAMN04440482	SRR3123391;SRR3123392;SRR3123393;SRR3123394;SRR3123395;SRR3123396;SRR3123397	PRJNA309108	RC	64.3	0.955906
SAMN05162341	SRR5083901	PRJNA322309	RC	26.69	0.97771
SAMN06115544	SRR5084554	PRJNA322309	RC	20.13	0.975587
SAMN06115553	SRR5088931	PRJNA322309	RC	10.52	0.974222
SAMN06115552	SRR5088932	PRJNA322309	RC	12.9	0.978933
SAMN06560025	SRR5332097;SRR5332098;SRR5332099;SRR5332100	PRJNA378496	RC	17.59	0.975941
SAMN06560051	SRR5332253;SRR5332254;SRR5332325;SRR5332326	PRJNA378496	RC	22.54	0.976132
SAMEA3497861	ERR977306;ERR977307;ERR977308;ERR977309	PRJEB9922	RE	11.93	0.976692
SB10	SB10	PanlabWGS	SB	12.6796	0.975545
SB11	SB11	PanlabWGS	SB	14.1949	0.976457
SB12	SB12	PanlabWGS	SB	11.6027	0.976157
SB13	SB13	PanlabWGS	SB	21.5385	0.979694
SB14	SB14	PanlabWGS	SB	15.0014	0.977874
SB15	SB15	PanlabWGS	SB	32.1281	0.966523
SB16	SB16	PanlabWGS	SB	13.3747	0.97782
SB7	SB7;SB7_A	PanlabWGS	SB	14.1191	0.975978
SB8	SB8	PanlabWGS	SB	12.6743	0.975403
SB9	SB9;SB9_A	PanlabWGS	SB	14.8976	0.976797
SB96	SB96;SB96_A	PanlabWGS	SB	16.3656	0.974362
SB97	SB97	PanlabWGS	SB	13.519	0.972358
SAMN22234329	SRR13786959	PRJNA531381	Shaziling1	27.1645	0.97793
SAMN22234330	SRR13786958	PRJNA531381	Shaziling2	25.6669	0.978097
SAMN22234331	SRR13786957	PRJNA531381	Shaziling3	28.1565	0.978323
SAMN22234332	SRR13786956	PRJNA531381	Shaziling4	27.284	0.977918
SAMN22234333	SRR13786955	PRJNA531381	Shaziling5	25.8344	0.978046
SAMN22234334	SRR13786954	PRJNA531381	Shaziling6	25.2417	0.977644
SAMN22234335	SRR13786953	PRJNA531381	Shaziling7	29.1507	0.978165
SAMEA6141247	ERR3632969;ERR3632970	PRJEB35180	Ssc	24.83	0.982374
SAMEA6141248	ERR3632971;ERR3632972	PRJEB35180	Ssc	24.88	0.98203
SAMEA6245517	ERR3680701	PRJEB35180	Ssc	9.59	0.973649
SAMEA6245518	ERR3680702	PRJEB35180	Ssc	10.37	0.978738
SW010	SW010;SW010_A	PanlabWGS	SW	16.1588	0.975412
SW011	SW011	PanlabWGS	SW	14.8584	0.974651
SW012	SW012	PanlabWGS	SW	15.3014	0.974948
SW013	SW013	PanlabWGS	SW	15.0472	0.975257
SW014	SW014	PanlabWGS	SW	16.096	0.975262
SW015	SW015;SW015_A	PanlabWGS	SW	15.3222	0.975506
SW016	SW016	PanlabWGS	SW	15.113	0.975138
SW017	SW017	PanlabWGS	SW	16.4332	0.975143
SW018	SW018	PanlabWGS	SW	14.0152	0.973799
SW019	SW019	PanlabWGS	SW	15.9352	0.975483
SW020	SW020	PanlabWGS	SW	12.5495	0.974244
SW021	SW021	PanlabWGS	SW	16.1125	0.975376
SAMN21197713	SRR15698718	PRJNA759570	SWB	12.2064	0.977085
SAMN21169442	SRR15698980;SRR15686514	PRJNA759570	SWB	16.4862	0.977627
SAMN21197898	SRR15699650	PRJNA759570	SWB	12.3642	0.976843
SAMN21199152	SRR15699754	PRJNA759570	SWB	5.022	0.962297
SAMN21199290	SRR15699771	PRJNA759570	SWB	5.34729	0.964189
SZ001	SZ001	PanlabWGS	SZ	15.443	0.978568
SZ002	SZ002;SZ002_A;SZ002;_B	PanlabWGS	SZ	16.2445	0.975565
SZ003	SZ003	PanlabWGS	SZ	16.7114	0.975966
SZ004	SZ004	PanlabWGS	SZ	15.5845	0.976303
SZ005	SZ005	PanlabWGS	SZ	15.7602	0.975067
SZ008	SZ008;SZ008_A	PanlabWGS	SZ	16.1578	0.974981
SZ009	SZ009	PanlabWGS	SZ	13.1702	0.973204
SZ010	SZ010	PanlabWGS	SZ	15.2453	0.975103
SZ011	SZ011;SZ011_A	PanlabWGS	SZ	13.7604	0.975209
SZ022	SZ022	PanlabWGS	SZ	12.5061	0.973679
GY_1	GY_1_H333CDSX2_L2	PanlabWGS	SZH	6.00402	0.970925
GY_10	GY_10_H333CDSX2_L2;GY_10_HYJWWDSXY_L2	PanlabWGS	SZH	5.75592	0.969102
GY_11	GY_11_H333CDSX2_L2;GY_11_HYJWWDSXY_L2	PanlabWGS	SZH	5.68672	0.970061
GY_12	GY_12_H333CDSX2_L2;GY_12_HYJWWDSXY_L2	PanlabWGS	SZH	5.87578	0.970651
GY_13	GY_13_H333CDSX2_L2;GY_13_HYJWWDSXY_L2	PanlabWGS	SZH	5.78563	0.970006
GY_14	GY_14_H333CDSX2_L2;GY_14_HYNLLDSXY_L1	PanlabWGS	SZH	5.68017	0.969595
GY_15	GY_15_H333CDSX2_L2;GY_15_HYJWWDSXY_L2	PanlabWGS	SZH	5.71878	0.970045
GY_16	GY_16_H333CDSX2_L2;GY_16_HYJWWDSXY_L2	PanlabWGS	SZH	5.69339	0.9699
GY_17	GY_17_H333CDSX2_L1;GY_17_HYJWWDSXY_L2	PanlabWGS	SZH	5.70698	0.969166
GY_18	GY_18_H333CDSX2_L1;GY_18_HYJWWDSXY_L2	PanlabWGS	SZH	5.62639	0.967667
GY_19	GY_19_H333CDSX2_L1;GY_19_HYJWWDSXY_L2	PanlabWGS	SZH	5.58428	0.96884
GY_2	GY_2_H333CDSX2_L2;GY_2_HYJWWDSXY_L2	PanlabWGS	SZH	5.79879	0.969471
GY_20	GY_20_H333CDSX2_L1;GY_20_HYJWWDSXY_L2	PanlabWGS	SZH	5.47901	0.967946
GY_21	GY_21_H333CDSX2_L1;GY_21_HYNLLDSXY_L1	PanlabWGS	SZH	5.67888	0.969787
GY_22	GY_22_H333CDSX2_L1;GY_22_HYJWWDSXY_L2	PanlabWGS	SZH	5.52924	0.968913
GY_23	GY_23_H333CDSX2_L1;GY_23_HYJWWDSXY_L2	PanlabWGS	SZH	5.73652	0.969816
GY_24	GY_24_H333CDSX2_L1;GY_24_HYNLLDSXY_L1	PanlabWGS	SZH	5.68426	0.969701
GY_25	GY_25_H333CDSX2_L1;GY_25_HYJWWDSXY_L2	PanlabWGS	SZH	5.68664	0.969687
GY_26	GY_26_H333CDSX2_L1;GY_26_HYJWWDSXY_L2	PanlabWGS	SZH	5.85685	0.970467
GY_27	GY_27_H333CDSX2_L1;GY_27_HYJWWDSXY_L2	PanlabWGS	SZH	5.4958	0.967224
GY_28	GY_28_H333CDSX2_L1;GY_28_HYJWWDSXY_L2	PanlabWGS	SZH	5.73736	0.969682
GY_29	GY_29_H333CDSX2_L1;GY_29_HYJWWDSXY_L2	PanlabWGS	SZH	5.8143	0.969742
GY_3	GY_3_H333CDSX2_L2;GY_3_HYJWWDSXY_L2	PanlabWGS	SZH	6.08579	0.971683
GY_30	GY_30_H333CDSX2_L1	PanlabWGS	SZH	5.37508	0.966845
GY_4	GY_4_H333CDSX2_L2;GY_4_HYNLLDSXY_L2	PanlabWGS	SZH	5.6354	0.969017
GY_5	GY_5_H333CDSX2_L2;GY_5_HYJWWDSXY_L2	PanlabWGS	SZH	5.9862	0.971275
GY_6	GY_6_H333CDSX2_L2;GY_6_HYJWWDSXY_L2	PanlabWGS	SZH	5.7689	0.969875
GY_7	GY_7_H333CDSX2_L2;GY_7_HYJWWDSXY_L2	PanlabWGS	SZH	5.81413	0.969366
GY_8	GY_8_H333CDSX2_L2;GY_8_HYNLLDSXY_L4	PanlabWGS	SZH	5.66598	0.969517
GY_9	GY_9_H333CDSX2_L2;GY_9_HYNLLDSXY_L2	PanlabWGS	SZH	6.03357	0.971495
GY042	GY042_HWTMCDSXY_L3;GY042_HYF5VDSXY_L3	PanlabWGS	SZH	8.59908	0.979006
GY043	GY043_HYF5VDSXY_L3	PanlabWGS	SZH	9.23253	0.976234
GY045	GY045_HWTMCDSXY_L3;GY045_HYF5VDSXY_L3	PanlabWGS	SZH	8.63725	0.978277
GY047	GY047_HWTMCDSXY_L2;GY047_HYF5VDSXY_L4	PanlabWGS	SZH	8.57164	0.978083
GY051	GY051_HYF5VDSXY_L3	PanlabWGS	SZH	8.5723	0.977847
GY052	GY052_HWTMCDSXY_L3;GY052_HYF5VDSXY_L4	PanlabWGS	SZH	8.5409	0.978839
GY053	GY053_HYF5VDSXY_L2	PanlabWGS	SZH	9.87231	0.980119
GY055	GY055_HYF5VDSXY_L4	PanlabWGS	SZH	8.42293	0.9774
SAMEA3497862	ERR977310;ERR977311;ERR977312	PRJEB9922	TA	11.44	0.976765
SAMEA3497863	ERR977313;ERR977314;ERR977315	PRJEB9922	TA	13.14	0.980845
SAMN03396581	SRR1873281;SRR1873282	PRJNA320525	TA	13.44	0.981174
SAMN02646543	SRR1172563	PRJNA238851	TC	7.76	0.962171
SAMN02646545	SRR1172577	PRJNA238851	TC	8.56	0.970556
SAMN02646544	SRR1216635	PRJNA238851	TC	6.28	0.956901
SAMN02646546	SRR1216636	PRJNA238851	TC	6.05	0.963343
SAMN09951284	SRR7782553	PRJNA488960	TC	8.39	0.97549
SAMN09951283	SRR7782554	PRJNA488960	TC	7.46	0.971228
SAMN09951282	SRR7782557	PRJNA488960	TC	7.91	0.973598
SAMN09951281	SRR7782558	PRJNA488960	TC	8.45	0.974788
SAMN09951286	SRR7782563	PRJNA488960	TC	7.7	0.973661
SAMN09951285	SRR7782564	PRJNA488960	TC	4.97	0.952179
SAMN22234315	SRR13786975	PRJNA531381	Tiegu1	24.3502	0.981681
SAMN22234316	SRR13786974	PRJNA531381	Tiegu2	22.4119	0.977669
SAMN22234317	SRR13786973	PRJNA531381	Tiegu3	22.2088	0.978662
SAMN22234318	SRR13786971	PRJNA531381	Tiegu4	22.374	0.981517
SAMN22234319	SRR13786970	PRJNA531381	Tiegu5	26.7918	0.977598
SAMN22234320	SRR13786969	PRJNA531381	Tiegu6	30.3354	0.978354
SAMN22234321	SRR13786968	PRJNA531381	Tiegu7	27.8033	0.979043
JXHCRR055908	CRR055908	PRJCA001440	TP	5.35353	0.928704
JXHCRR055910	CRR055910	PRJCA001440	TP	6.83632	0.936253
JXHCRR055912	CRR055912	PRJCA001440	TP	5.16652	0.903072
JXHCRR055913	CRR055913	PRJCA001440	TP	4.08276	0.937115
SAMN01894345	SRR652257	PRJNA186497	TP	4.47	0.941316
SAMN01894346	SRR652258	PRJNA186497	TP	4.55	0.953123
SAMN01894360	SRR652260	PRJNA186497	TP	5.37	0.959214
SAMN01894361	SRR652261	PRJNA186497	TP	5.32	0.960939
SAMN01894367	SRR652262	PRJNA186497	TP	5.94	0.961905
SAMN01894368	SRR652263	PRJNA186497	TP	4.38	0.954229
SAMN01894369	SRR652264	PRJNA186497	TP	4.42	0.948413
SAMN01894370	SRR652265	PRJNA186497	TP	6.63	0.965575
SAMN01894386	SRR652266	PRJNA186497	TP	4.27	0.945892
SAMN01894388	SRR652268	PRJNA186497	TP	7.12	0.96756
SAMN01894389	SRR652269	PRJNA186497	TP	4.97	0.944933
SAMN01894390	SRR652270	PRJNA186497	TP	4.5	0.937658
SAMN01894391	SRR652302	PRJNA186497	TP	6.62	0.957813
SAMN01894392	SRR652303	PRJNA186497	TP	5.45	0.940496
SAMN01894393	SRR652304	PRJNA186497	TP	4.32	0.92495
SAMN01894394	SRR652305	PRJNA186497	TP	5.55	0.946379
SAMN01894395	SRR652306	PRJNA186497	TP	4.67	0.942551
SAMN01894406	SRR652307	PRJNA186497	TP	5.5	0.948862
SAMN01894407	SRR652327	PRJNA186497	TP	5.8	0.954328
SAMN01894408	SRR652339	PRJNA186497	TP	4.46	0.925727
SAMN01894409	SRR652340	PRJNA186497	TP	4.72	0.926645
SAMN01894410	SRR652341	PRJNA186497	TP	4.67	0.950274
SAMN01894411	SRR652342	PRJNA186497	TP	4.38	0.935148
SAMN01894412	SRR652343	PRJNA186497	TP	4.25	0.932487
SAMN01894434	SRR652344	PRJNA186497	TP	6.91	0.961882
SAMN01894435	SRR652345	PRJNA186497	TP	5.36	0.948594
SAMN01894436	SRR652346	PRJNA186497	TP	6.42	0.950953
SAMN01894437	SRR652347	PRJNA186497	TP	5.35	0.938361
SAMN01894461	SRR652446;SRR652448;SRR652449;SRR652450;SRR652440;SRR652441;SRR652439;SRR652442	PRJNA186497	TP	45.79	0.980238
SAMN02298093	SRR949669;SRR949670	PRJNA213179	TP	26.2	0.976815
SAMN02298094	SRR949671;SRR949672	PRJNA213179	TP	24.42	0.979359
SAMN02298095	SRR949673;SRR949674;SRR949675	PRJNA213179	TP	20.29	0.979727
SAMN02298096	SRR949676;SRR949677;SRR949678	PRJNA213179	TP	19.09	0.97979
SAMN02298097	SRR949679;SRR949680	PRJNA213179	TP	20.02	0.976554
SAMN02298098	SRR949681;SRR949682	PRJNA213179	TP	26.88	0.981204
SAMN02298099	SRR949683;SRR949684	PRJNA213179	TP	27.5	0.980032
SAMN02298100	SRR949685;SRR949686	PRJNA213179	TP	18.52	0.979998
SAMN02298101	SRR949687;SRR949688	PRJNA213179	TP	26.76	0.981608
SAMN02298102	SRR949689;SRR949690	PRJNA213179	TP	27.1	0.981364
SAMN02298103	SRR949691;SRR949692	PRJNA213179	TP	25.82	0.981489
SAMN02298104	SRR949693;SRR949694	PRJNA213179	TP	25.68	0.981685
SAMN02298105	SRR949695;SRR949696	PRJNA213179	TP	25.9	0.975711
SAMN02298106	SRR949697;SRR949698	PRJNA213179	TP	25.23	0.97618
SAMN02298107	SRR949699;SRR949700	PRJNA213179	TP	25.36	0.979649
SAMN02298108	SRR949701;SRR949702	PRJNA213179	TP	22.13	0.979282
SAMN02298109	SRR949703;SRR949704	PRJNA213179	TP	27.4	0.980042
SAMN02298110	SRR949705;SRR949706	PRJNA213179	TP	26.05	0.978449
SAMN02298111	SRR949707;SRR949708	PRJNA213179	TP	25.9	0.97605
SAMN02298112	SRR949709;SRR949710	PRJNA213179	TP	23.01	0.973311
SAMN02298113	SRR949711;SRR949712	PRJNA213179	TP	24.03	0.976338
SAMN02298114	SRR949713;SRR949714	PRJNA213179	TP	24.46	0.973995
SAMN12122798	SRR9599712	PRJNA550237	TP	24.36	0.9809
SAMN12122794	SRR9599713	PRJNA550237	TP	24.31	0.980001
SAMN12122802	SRR9599714	PRJNA550237	TP	27.17	0.981512
SAMN12122791	SRR9599715	PRJNA550237	TP	23.68	0.980121
SAMN12122792	SRR9599716	PRJNA550237	TP	26.03	0.980927
SAMN12122801	SRR9599717	PRJNA550237	TP	23.7	0.980679
SAMN12122805	SRR9599718	PRJNA550237	TP	23.35	0.981163
SAMN12122787	SRR9599719	PRJNA550237	TP	24.7	0.980829
SAMN12122788	SRR9599720	PRJNA550237	TP	24.6	0.977644
SAMN12122789	SRR9599721	PRJNA550237	TP	23.63	0.980292
SAMN12122790	SRR9599722	PRJNA550237	TP	26.57	0.980917
SAMN12122784	SRR9599724	PRJNA550237	TP	27.49	0.981219
SAMN12122785	SRR9599725	PRJNA550237	TP	23.71	0.980245
SAMN12122786	SRR9599726	PRJNA550237	TP	22.92	0.976471
SAMN12122803	SRR9599735	PRJNA550237	TP	24.42	0.981135
SAMN12122806	SRR9599736	PRJNA550237	TP	23.44	0.980591
SAMN12122804	SRR9599738	PRJNA550237	TP	23.73	0.980949
SAMN12122783	SRR9599739	PRJNA550237	TP	26.99	0.981345
SAMN12122797	SRR9599740	PRJNA550237	TP	25.24	0.98107
SAMN12122800	SRR9599741	PRJNA550237	TP	24.65	0.977529
SAMN12122793	SRR9599743	PRJNA550237	TP	23.1	0.980655
SAMN12122796	SRR9599746	PRJNA550237	TP	27.42	0.981283
SAMN12122795	SRR9599747	PRJNA550237	TP	22.64	0.981526
SAMN12122799	SRR9599764	PRJNA550237	TP	28.83	0.981262
SAMN07776168	SRR6334746	PRJNA414091	USMARC	13.23	0.982415
SAMN07776169	SRR6340138	PRJNA414091	USMARC	14.89	0.982451
SAMN07776171	SRR6340139	PRJNA414091	USMARC	21.69	0.983208
SAMN07776166	SRR6340140	PRJNA414091	USMARC	16.86	0.97922
SAMN07776174	SRR6340141	PRJNA414091	USMARC	14.43	0.979095
SAMN07776175	SRR6340144	PRJNA414091	USMARC	14.76	0.982818
SAMN07776178	SRR6340146	PRJNA414091	USMARC	24.34	0.979692
SAMN07776176	SRR6340147	PRJNA414091	USMARC	13.77	0.978955
SAMN07776179	SRR6340150	PRJNA414091	USMARC	9.01	0.980672
SAMN07776181	SRR6340151	PRJNA414091	USMARC	16.76	0.979228
SAMN07776180	SRR6347714	PRJNA414091	USMARC	21.46	0.983165
SAMN07776183	SRR6347715	PRJNA414091	USMARC	16.67	0.979532
SAMN07776184	SRR6347716	PRJNA414091	USMARC	15.04	0.978999
SAMN07776185	SRR6347717	PRJNA414091	USMARC	17.6	0.979336
SAMN07776187	SRR6347721	PRJNA414091	USMARC	20.92	0.979462
SAMN07776186	SRR6350736	PRJNA414091	USMARC	17.72	0.982477
SAMN07776188	SRR6351158	PRJNA414091	USMARC	20.52	0.982976
SAMN07776190	SRR6351159;SRR6366697	PRJNA414091	USMARC	33.87	0.980993
SAMN07776189	SRR6351160	PRJNA414091	USMARC	15.16	0.981776
SAMN07776191	SRR6351161	PRJNA414091	USMARC	21.73	0.983446
SAMN07776204	SRR6366698	PRJNA414091	USMARC	17.47	0.982672
SAMN07776206	SRR6366699	PRJNA414091	USMARC	17.07	0.9792
SAMN07776225	SRR6366700	PRJNA414091	USMARC	19.91	0.983015
SAMN07776226	SRR6366701	PRJNA414091	USMARC	16.1	0.982837
SAMN07776228	SRR6366702	PRJNA414091	USMARC	16.45	0.983069
SAMN07776227	SRR6367751	PRJNA414091	USMARC	22.77	0.983295
SAMN07776229	SRR6367752	PRJNA414091	USMARC	17.51	0.983465
SAMN07776231	SRR6367753	PRJNA414091	USMARC	19.95	0.983579
SAMN07776230	SRR6367754	PRJNA414091	USMARC	17.14	0.98252
SAMN07776232	SRR6367755	PRJNA414091	USMARC	25.26	0.983744
SAMN07776234	SRR6384986	PRJNA414091	USMARC	20.99	0.983743
SAMN07776233	SRR6384987	PRJNA414091	USMARC	18.53	0.982311
SAMN07776236	SRR6384988	PRJNA414091	USMARC	25.29	0.983912
SAMN07776235	SRR6384989	PRJNA414091	USMARC	17.64	0.983095
SAMN07776237	SRR6384990	PRJNA414091	USMARC	5.61	0.930765
SAMN07776241	SRR6386417	PRJNA414091	USMARC	4.7	0.916078
SAMN07776255	SRR6386418	PRJNA414091	USMARC	24.67	0.983223
SAMN07776259	SRR6386426	PRJNA414091	USMARC	5.24	0.923713
SAMN07776260	SRR6386427	PRJNA414091	USMARC	12.59	0.981596
SAMN07776278	SRR6388179	PRJNA414091	USMARC	10.94	0.978554
SAMN07776261	SRR6388180	PRJNA414091	USMARC	18.54	0.982121
SAMN07776279	SRR6388181	PRJNA414091	USMARC	12.48	0.98057
SAMN07776280	SRR6388182	PRJNA414091	USMARC	24.21	0.983251
SAMN07776282	SRR6388183	PRJNA414091	USMARC	23.49	0.98293
SAMN07776281	SRR6388190	PRJNA414091	USMARC	13.64	0.981212
SAMN07776283	SRR6388191	PRJNA414091	USMARC	12.87	0.980587
SAMN07776286	SRR6388192	PRJNA414091	USMARC	27.43	0.983351
SAMN07776287	SRR6388193	PRJNA414091	USMARC	28.66	0.983177
SAMN07776310	SRR6388194	PRJNA414091	USMARC	24.65	0.983341
SAMN07776311	SRR6388195	PRJNA414091	USMARC	12.6	0.980953
SAMN07776312	SRR6388196	PRJNA414091	USMARC	23.45	0.98312
SAMN07776314	SRR6388197	PRJNA414091	USMARC	26.92	0.983181
SAMN07776333	SRR6388198	PRJNA414091	USMARC	13.72	0.980591
SAMN07776341	SRR6388199	PRJNA414091	USMARC	15.15	0.980856
SAMN07776340	SRR6389398	PRJNA414091	USMARC	15.13	0.981739
SAMN07776343	SRR6389399	PRJNA414091	USMARC	29.44	0.983058
SAMN07776342	SRR6389401	PRJNA414091	USMARC	25	0.98278
SAMN07776344	SRR6389402	PRJNA414091	USMARC	25.38	0.983445
SAMN07776349	SRR6389403	PRJNA414091	USMARC	29.74	0.983349
SAMN07776348	SRR6389495	PRJNA414091	USMARC	25.59	0.98298
SAMN07776351	SRR6389496	PRJNA414091	USMARC	26.35	0.983106
SAMN07776366	SRR6389497	PRJNA414091	USMARC	34.55	0.983639
SAMN07776804	SRR6389498	PRJNA414091	USMARC	12.6	0.980937
SAMN07776803	SRR6389499	PRJNA414091	USMARC	30.25	0.983159
SAMN07776896	SRR6389663	PRJNA414091	USMARC	16.23	0.982467
SAMN07776898	SRR6389664	PRJNA414091	USMARC	8.58	0.979408
SAMN07776897	SRR6389665	PRJNA414091	USMARC	22.08	0.982945
SAMN07776899	SRR6389666	PRJNA414091	USMARC	24.07	0.983198
SAMN07776901	SRR6389773	PRJNA414091	USMARC	24.89	0.983071
SAMN07776900	SRR6389774	PRJNA414091	USMARC	14.43	0.981745
SAMN07776902	SRR6389775	PRJNA414091	USMARC	14.17	0.981956
SAMN07776904	SRR6389776	PRJNA414091	USMARC	11.84	0.980036
SAMN07776903	SRR6389777	PRJNA414091	USMARC	11.84	0.980699
SAMN07776905	SRR6389778	PRJNA414091	USMARC	25	0.983004
SAMN07776907	SRR6389779	PRJNA414091	USMARC	12.55	0.980037
SAMN07776906	SRR6389780	PRJNA414091	USMARC	13.95	0.980949
SAMN07776908	SRR6389781	PRJNA414091	USMARC	19.46	0.9824
SAMN07776909	SRR6389782	PRJNA414091	USMARC	24.15	0.983145
SAMN07776910	SRR6389783	PRJNA414091	USMARC	13.5	0.980924
SAMN07776912	SRR6389866	PRJNA414091	USMARC	6.06	0.972005
SAMN07776911	SRR6389867	PRJNA414091	USMARC	9.29	0.97945
SAMN07776913	SRR6389868	PRJNA414091	USMARC	14.82	0.982679
SAMN07776914	SRR6389869	PRJNA414091	USMARC	30.23	0.983461
SAMN07777037	SRR6389870	PRJNA414091	USMARC	11.59	0.97844
SAMN07776915	SRR6389889	PRJNA414091	USMARC	12.73	0.979537
SAMN07777038	SRR6389890	PRJNA414091	USMARC	6.78	0.968781
SAMN07777040	SRR6389891	PRJNA414091	USMARC	13.16	0.980586
SAMN07777039	SRR6389892	PRJNA414091	USMARC	6.76	0.973682
SAMN07777041	SRR6389893	PRJNA414091	USMARC	17.35	0.982441
SAMN07777043	SRR6389923	PRJNA414091	USMARC	12.46	0.980969
SAMN07777042	SRR6389924	PRJNA414091	USMARC	21.12	0.982785
SAMN07777044	SRR6389942	PRJNA414091	USMARC	14.8	0.981967
SAMN07777045	SRR6390574	PRJNA414091	USMARC	12.58	0.981194
SAMN07777046	SRR6390679	PRJNA414091	USMARC	4.86	0.957093
SAMN07777047	SRR6390680	PRJNA414091	USMARC	14.83	0.981489
SAMN07777049	SRR6390681	PRJNA414091	USMARC	13.64	0.981947
SAMN07777048	SRR6390682	PRJNA414091	USMARC	12.7	0.981504
SAMN07777050	SRR6390683	PRJNA414091	USMARC	17.63	0.98257
SAMN07777052	SRR6390684	PRJNA414091	USMARC	5.9	0.970566
SAMN07777051	SRR6391581	PRJNA414091	USMARC	12.99	0.981742
SAMN07777053	SRR6391582	PRJNA414091	USMARC	19.66	0.982391
SAMN07777055	SRR6391583	PRJNA414091	USMARC	6.79	0.974158
SAMN07777054	SRR6391584	PRJNA414091	USMARC	43.4	0.983903
SAMN07777056	SRR6391585	PRJNA414091	USMARC	24.06	0.983195
SAMN07777069	SRR6391586	PRJNA414091	USMARC	17.37	0.981612
SAMN07777090	SRR6391587	PRJNA414091	USMARC	6.8	0.966335
SAMN09703921	SRR7592586	PRJNA482384	USMARC	19.28	0.981835
SAMN09703922	SRR7592587	PRJNA482384	USMARC	15.43	0.981348
SAMN09703907	SRR7592588	PRJNA482384	USMARC	17.2	0.981967
SAMN09703920	SRR7592589	PRJNA482384	USMARC	15.93	0.977935
SAMN09703947	SRR7592590	PRJNA482384	USMARC	15.41	0.978077
SAMN09703953	SRR7592591	PRJNA482384	USMARC	15.97	0.978057
SAMN09703930	SRR7592592	PRJNA482384	USMARC	11.05	0.97615
SAMN09703936	SRR7592593	PRJNA482384	USMARC	16.54	0.981894
SAMN09703957	SRR7592594	PRJNA482384	USMARC	15.79	0.98199
SAMN09703958	SRR7592595	PRJNA482384	USMARC	15.58	0.978161
SAMN09689559	SRR7592596	PRJNA482384	USMARC	15.74	0.981585
SAMN09689564	SRR7592597	PRJNA482384	USMARC	16.37	0.982333
SAMN09689202	SRR7592598	PRJNA482384	USMARC	15.23	0.980232
SAMN09689553	SRR7592599	PRJNA482384	USMARC	14.75	0.982202
SAMN09689577	SRR7592600	PRJNA482384	USMARC	18.43	0.981843
SAMN09689578	SRR7592601	PRJNA482384	USMARC	17.07	0.978144
SAMN09689570	SRR7592602	PRJNA482384	USMARC	16.21	0.981843
SAMN09689576	SRR7592603	PRJNA482384	USMARC	14.87	0.982415
SAMN09689579	SRR7592604	PRJNA482384	USMARC	15.16	0.978884
SAMN09689592	SRR7592605	PRJNA482384	USMARC	16.22	0.981354
SAMN09703968	SRR7592606	PRJNA482384	USMARC	17.35	0.978493
SAMN09703962	SRR7592607	PRJNA482384	USMARC	16.7	0.982537
SAMN09703961	SRR7592608	PRJNA482384	USMARC	15.99	0.978127
SAMN09703960	SRR7592609	PRJNA482384	USMARC	16.44	0.977916
SAMN09703959	SRR7592610	PRJNA482384	USMARC	16.89	0.981759
SAMN09703966	SRR7592611	PRJNA482384	USMARC	11.3	0.976953
SAMN09703965	SRR7592612	PRJNA482384	USMARC	15.07	0.981659
SAMN09703964	SRR7592613	PRJNA482384	USMARC	15.59	0.981586
SAMN09703963	SRR7592614	PRJNA482384	USMARC	16.69	0.981306
SAMN05362551	SRR3745076	PRJNA320525	WB	6.43	0.953506
SAMN05362552	SRR3745077	PRJNA320525	WB	12.45	0.980872
SAMN05362553	SRR3745078	PRJNA320525	WB	11.21	0.967405
WB301	WB301_HWTMCDSXY_L3;WB301_HYF5VDSXY_L3	PanlabWGS	WB	8.49871	0.977373
WB302	WB302_HWTMCDSXY_L3;WB302_HYF5VDSXY_L2	PanlabWGS	WB	8.06686	0.976451
WB303	WB303_HWTMCDSXY_L3;WB303_HYF5VDSXY_L3	PanlabWGS	WB	8.37559	0.976981
WB304	WB304_HWTMCDSXY_L3;WB304_HYF5VDSXY_L4	PanlabWGS	WB	8.57751	0.977068
WB305	WB305_HYF5VDSXY_L3	PanlabWGS	WB	8.49653	0.978274
WB306	WB306_HWTMCDSXY_L3;WB306_HYF5VDSXY_L3	PanlabWGS	WB	8.63146	0.97681
WB307	WB307_HYF5VDSXY_L2	PanlabWGS	WB	8.98141	0.974968
WB308	WB308_HYF5VDSXY_L2	PanlabWGS	WB	8.59327	0.976258
WB309	WB309_HYF5VDSXY_L2	PanlabWGS	WB	9.28205	0.97731
WB310	WB310_HYF5VDSXY_L3	PanlabWGS	WB	9.23746	0.977554
WNW55	WNW55	PanlabWGS	WH	14.0285	0.97285
WNW57	WNW57	PanlabWGS	WH	15.5859	0.973652
WNW58	WNW58	PanlabWGS	WH	14.9714	0.973266
WNW65	WNW65	PanlabWGS	WH	13.7505	0.973075
WNW67	WNW67;WNW67_A	PanlabWGS	WH	17.3191	0.974755
WNW70	WNW70	PanlabWGS	WH	15.259	0.973782
WNW71	WNW71	PanlabWGS	WH	16.8421	0.973848
WNW72	WNW72;WNW72_A	PanlabWGS	WH	15.3395	0.972727
WNWP1	WNWP1	PanlabWGS	WH	14.8904	0.973087
WNWP2	WNWP2	PanlabWGS	WH	15.8184	0.976092
WNWP3	WNWP3	PanlabWGS	WH	16.7252	0.977156
WNWP4	WNWP4	PanlabWGS	WH	15.8607	0.977753
SAMN01894441	SRR652351	PRJNA186497	WJ	5.6	0.948709
SAMN01894442	SRR652352	PRJNA186497	WJ	5.12	0.933247
SAMN01894443	SRR652353	PRJNA186497	WJ	4.43	0.936847
W1	W1	YunnanWGS	WJ	12.1932	0.98037
W10	W10	YunnanWGS	WJ	13.39	0.976652
W11	W11	YunnanWGS	WJ	16.2428	0.980418
W12	W12	YunnanWGS	WJ	15.3786	0.98128
W13	W13	YunnanWGS	WJ	16.5593	0.977764
W14	W14	YunnanWGS	WJ	16.6139	0.976565
W15	W15	YunnanWGS	WJ	17.1744	0.976919
W16	W16	YunnanWGS	WJ	13.8825	0.97697
W17	W17	YunnanWGS	WJ	13.1614	0.978917
W18	W18	YunnanWGS	WJ	16.5582	0.977112
W19	W19;W19_2	YunnanWGS	WJ	20.0786	0.97601
W2	W2	YunnanWGS	WJ	14.0914	0.976521
W20	W20	YunnanWGS	WJ	16.0501	0.977056
W21	W21	YunnanWGS	WJ	13.1824	0.976292
W22	W22	YunnanWGS	WJ	13.1127	0.97636
W23	W23	YunnanWGS	WJ	13.1834	0.975236
W24	W24	YunnanWGS	WJ	13.4472	0.97666
W25	W25	YunnanWGS	WJ	14.5786	0.977161
W26	W26	YunnanWGS	WJ	14.7052	0.977197
W27	W27	YunnanWGS	WJ	13.5924	0.979682
W28	W28;W28_2	YunnanWGS	WJ	19.3838	0.972754
W29	W29	YunnanWGS	WJ	14.3752	0.979685
W3	W3	YunnanWGS	WJ	14.4828	0.977027
W30	W30	YunnanWGS	WJ	11.8953	0.976321
W4	W4	YunnanWGS	WJ	26.4604	0.978328
W5	W5	YunnanWGS	WJ	14.9141	0.976864
W6	W6	YunnanWGS	WJ	11.6356	0.976009
W7	W7	YunnanWGS	WJ	17.3058	0.977079
W8	W8	YunnanWGS	WJ	19.1137	0.977861
W9	W9	YunnanWGS	WJ	15.1796	0.976078
WL002	WL002	PanlabWGS	WL	14.8537	0.979444
WL003	WL003;WL003_A	PanlabWGS	WL	14.842	0.97907
WL004	WL004	PanlabWGS	WL	15.1702	0.978941
WL005	WL005	PanlabWGS	WL	13.5576	0.979328
WL006	WL006	PanlabWGS	WL	13.7979	0.978519
WL007	WL007;WL007_A	PanlabWGS	WL	14.2142	0.976287
WL008	WL008	PanlabWGS	WL	13.7449	0.973405
WL009	WL009;WL009_A	PanlabWGS	WL	13.2374	0.979043
WL010	WL010	PanlabWGS	WL	16.4504	0.979774
WL012	WL012	PanlabWGS	WL	14.2477	0.979236
SAMEA3497810	ERR977139;ERR977140	PRJEB9922	WN	9.98	0.976119
SAMEA3497811	ERR977141;ERR977142	PRJEB9922	WN	9.46	0.975675
SAMN11019709	SRR8631961	PRJNA524263	WN	6.13	0.969925
SAMN11019710	SRR8631962	PRJNA524263	WN	4.16	0.950295
SAMN11019705	SRR8631963	PRJNA524263	WN	7.85	0.975593
SAMN11019706	SRR8631964	PRJNA524263	WN	6.82	0.970567
[truncated: 207 more rows]

## Sheet: S2
Supplementary Table S2. ASF-resistance candidate genes identified by the GWAS method.
Loci					Gene							Comparison
SNP (Chromosome: Position)	Minor allele	Major allele	Minor allele frequency	p-value	Start	End	Width	Strand	ID	Name	Biotype
6:40088173	C	CA	0.484	1.59606e-17	40023595	40109816	86222	+	ENSSSCG00000025912	URI1	protein coding	3
3:17244484	TA	T	0.49	6.106e-16	17136161	17273657	137497	-	ENSSSCG00000007754	ITGAM	protein coding	3
1:163190310	CA	C	0.488	1.39595e-15	163173890	163222042	48153	-	ENSSSCG00000004927	CLPX	protein coding	3
3:31573585	AATT	A	0.486	5.57835e-15	31482353	31579082	96730	+	ENSSSCG00000032381	LITAF	protein coding	3
15:79312933	AT	A	0.484	7.54299e-15	79173033	79381035	208003	+	ENSSSCG00000015960	MAP3K20	protein coding	3
3:54271377	AT	A	0.49	8.43344e-15	54135532	54862224	726693	+	ENSSSCG00000008179	REV1	protein coding	3
14:78779826	TTTTA	T	0.486	1.91168e-14	77957851	79051453	1093603	+	ENSSSCG00000034308	LRMDA	protein coding	3
3:14253076	GT	G	0.488	7.36476e-14	13565480	14794365	1228886	+	ENSSSCG00000007727	AUTS2	protein coding	3
3:18079264	GT	G	0.49	1.15342e-13	18052935	18081155	28221	+	ENSSSCG00000027946	MVP	protein coding	3
8:96106453	CT	C	0.488	1.52036e-13	95949539	96208694	259156	+	ENSSSCG00000029943	SCLT1	protein coding	3
3:12738566	CA	C	0.49	1.778e-13	12657623	12962229	304607	-	ENSSSCG00000036217	ENSSSCG00000036217	lncRNA	3
3:67197484	A	AT	0.49	1.778e-13	67057391	67246638	189248	-	ENSSSCG00000050709	ENSSSCG00000050709	protein coding	3
3:71157922	CA	C	0.49	1.90724e-13	71020141	71246967	226827	-	ENSSSCG00000008312	DYSF	protein coding	3
8:82122817	AAG	A	0.48	2.0901e-13	82115056	82355655	240600	+	ENSSSCG00000009035	SLC10A7	protein coding	3
1:241733830	TA	T	0.458	2.68412e-13	241657506	241765783	108278	+	ENSSSCG00000005386	STX17	protein coding	3
15:93233416	T	TA	0.5	2.72083e-13	92838715	93254389	415675	+	ENSSSCG00000016033	GULP1	protein coding	3
3:35884795	GC	G	0.49	4.12458e-13	34939572	37209658	2270087	-	ENSSSCG00000007917	RBFOX1	protein coding	3
3:71493703	ATTG	A	0.492	4.34952e-13	71452538	71499500	46963	+	ENSSSCG00000038394	ENSSSCG00000038394	lncRNA	3
3:37897402	CCA	C	0.492	4.48924e-13	37883238	37919224	35987	-	ENSSSCG00000022874	DNAJA3	protein coding	3
3:39011404	CA	C	0.492	4.48924e-13	39007247	39012215	4969	-	ENSSSCG00000034150	ENSSSCG00000034150	protein coding	3
3:40960969	TC	T	0.492	4.48924e-13	40945963	40984105	38143	-	ENSSSCG00000041715	ENSSSCG00000041715	lncRNA	3
3:51930832	A	AT	0.492	4.48924e-13	51803165	51951383	148219	-	ENSSSCG00000032795	IL1RL1	protein coding	3
3:56441650	AAAAT	A	0.492	4.48924e-13	56277143	56470357	193215	+	ENSSSCG00000008192	TMEM131	protein coding	3
3:111603417	TA	T	0.492	4.48924e-13	111572423	111605831	33409	-	ENSSSCG00000008545	ZNF512	protein coding	3
3:111603417	TA	T	0.492	4.48924e-13	111537626	111605728	68103	-	ENSSSCG00000008546	GPN1	protein coding	3
3:113317251	CA	C	0.492	4.48924e-13	113229175	113476825	247651	+	ENSSSCG00000008576	ENSSSCG00000008576	protein coding	3
13:153593297	GT	G	0.49	4.93698e-13	153395978	153700064	304087	+	ENSSSCG00000022486	CBLB	protein coding	3
1:108374279	A	AT	0.48	5.98234e-13	108205580	108403885	198306	+	ENSSSCG00000004561	HERC1	protein coding	3
1:108374279	A	AT	0.48	5.98234e-13	108370219	108375907	5689	-	ENSSSCG00000043545	ENSSSCG00000043545	pseudogene	3
3:108692740	CA	C	0.486	6.6904e-13	108690878	108882022	191145	-	ENSSSCG00000025901	LCLAT1	protein coding	3
3:110469485	C	CA	0.488	6.72896e-13	110437687	110474891	37205	-	ENSSSCG00000008540	PPP1CB	protein coding	3
9:129130532	CT	C	0.474	6.95238e-13	129035739	129248578	212840	+	ENSSSCG00000015582	PTPN14	protein coding	3
9:129130532	CT	C	0.474	6.95238e-13	129128904	129134135	5232	-	ENSSSCG00000050019	ENSSSCG00000050019	pseudogene	3
9:33566527	GTA	G	0.466	7.4737e-13	33549003	33568076	19074	-	ENSSSCG00000014988	MMP13	protein coding	3
8:96997471	CA	C	0.49	7.52383e-13	96991940	97090023	98084	-	ENSSSCG00000009077	PLK4	protein coding	3
3:122145943	TG	T	0.49	7.9466e-13	121882743	122242327	359585	+	ENSSSCG00000008621	NBAS	protein coding	3
3:60038748	TA	T	0.49	8.07102e-13	59859863	60114221	254359	-	ENSSSCG00000045529	DNAH6	protein coding	3
3:101503328	C	CA	0.486	8.50333e-13	101458930	101587042	128113	+	ENSSSCG00000008479	DHX57	protein coding	3
1:37157666	T	TA	0.494	8.86867e-13	37043803	37194480	150678	-	ENSSSCG00000004222	NCOA7	protein coding	3
11:6312776	GAAATA	G	0.488	9.19533e-13	5953753	6532959	579207	+	ENSSSCG00000025996	MTUS2	protein coding	3
4:22257788	T	TA	0.488	1.04096e-12	22232748	22305405	72658	+	ENSSSCG00000045865	ENSSSCG00000045865	lncRNA	3
3:108011121	CA	C	0.478	1.08038e-12	107986528	108080151	93624	+	ENSSSCG00000008522	XDH	protein coding	3
9:83619316	GA	G	0.494	1.1748e-12	83569920	84510087	940168	-	ENSSSCG00000015355	DGKB	protein coding	3
5:71192143	TA	T	0.488	1.207e-12	71185595	71270728	85134	+	ENSSSCG00000000782	C12orf40	protein coding	3
3:42970691	TC	T	0.49	1.25551e-12	42861410	42974463	113054	+	ENSSSCG00000008079	FAM120A	protein coding	3
1:187221958	AT	A	0.496	1.3064e-12	187103809	187259015	155207	-	ENSSSCG00000005071	ARMH4	protein coding	3
13:100051598	TA	T	0.496	1.41277e-12	99943202	100077858	134657	-	ENSSSCG00000011733	IFT80	protein coding	3
1:113969121	CT	C	0.492	1.47223e-12	113715620	114037249	321630	+	ENSSSCG00000025578	ALDH1A2	protein coding	3
7:72815746	CT	C	0.488	1.95413e-12	72805230	72961260	156031	+	ENSSSCG00000024396	NOVA1	protein coding	3
2:122849065	TA	T	0.47	2.14485e-12	122812616	122936993	124378	-	ENSSSCG00000014225	DTWD2	protein coding	3
1:242182621	GAT	G	0.49	2.19422e-12	242169160	242309878	140719	+	ENSSSCG00000005391	MSANTD3-TMEFF1	protein coding	3
8:104304328	C	CT	0.484	2.2102e-12	104270881	104420947	150067	+	ENSSSCG00000009106	PDE5A	protein coding	3
3:59687696	A	AG	0.488	2.53841e-12	59588472	59708462	119991	-	ENSSSCG00000008242	KCMF1	protein coding	3
3:109886495	TA	T	0.488	2.6127e-12	109411252	110067977	656726	+	ENSSSCG00000008533	ENSSSCG00000008533	protein coding	3
15:33922568	AT	A	0.488	2.77386e-12	33766456	34026310	259855	-	ENSSSCG00000048555	ENSSSCG00000048555	lncRNA	3
3:93832148	TA	T	0.49	3.11917e-12	93783964	93925865	141902	-	ENSSSCG00000008437	SOCS5	protein coding	3
3:98048754	CAAAACA	C	0.49	3.32349e-12	98005811	98155831	150021	-	ENSSSCG00000008467	EML4	protein coding	3
3:98048754	CAAAACA	C	0.49	3.32349e-12	98048700	98052399	3700	-	ENSSSCG00000049471	ENSSSCG00000049471	protein coding	3
8:110902397	GA	G	0.484	3.4953e-12	110775678	110966462	190785	+	ENSSSCG00000041103	ENSSSCG00000041103	lncRNA	3
18:40275531	CA	C	0.488	3.68686e-12	39675497	40393985	718489	-	ENSSSCG00000024754	BBS9	protein coding	3
5:36327125	TG	T	0.484	3.77221e-12	36274364	36658703	384340	+	ENSSSCG00000000515	TRHDE	protein coding	3
1:38123800	A	AT	0.492	3.9466e-12	38014254	39039841	1025588	-	ENSSSCG00000036607	NKAIN2	protein coding	3
8:65980519	TA	T	0.49	4.47995e-12	65969357	66014444	45088	-	ENSSSCG00000022140	TMPRSS11E	protein coding	3
14:125962141	GA	G	0.484	4.52069e-12	125405975	126180790	774816	+	ENSSSCG00000010654	ATRNL1	protein coding	3
1:36376605	AT	A	0.488	4.84179e-12	36339658	36388842	49185	-	ENSSSCG00000042137	ENSSSCG00000042137	lncRNA	3
1:237958253	T	TA	0.492	4.99287e-12	237820401	238069534	249134	+	ENSSSCG00000005346	ZCCHC7	protein coding	3
8:37784088	AT	A	0.46	5.21194e-12	37530815	37809761	278947	-	ENSSSCG00000008813	CORIN	protein coding	3
13:204899036	CA	C	0.488	5.35646e-12	204876561	204902561	26001	-	ENSSSCG00000024336	TMPRSS2	protein coding	3
1:208968788	GA	G	0.401	6.50442e-12	208915182	209169748	254567	+	ENSSSCG00000051701	ENSSSCG00000051701	lncRNA	3
3:11883519	AAT	A	0.49	6.56739e-12	11841732	11898129	56398	-	ENSSSCG00000028635	LOC100620992	protein coding	3
7:99021913	AT	A	0.486	6.7931e-12	98822306	99130915	308610	+	ENSSSCG00000025984	TTLL5	protein coding	3
8:28380401	CT	C	0.49	8.76361e-12	28328962	28431393	102432	+	ENSSSCG00000035159	ENSSSCG00000035159	lncRNA	3
3:38484258	G	GA	0.5	9.17348e-12	38388547	38530230	141684	+	ENSSSCG00000007951	CREBBP	protein coding	3
8:1638211	CA	C	0.49	9.20662e-12	1627177	1710661	83485	+	ENSSSCG00000008692	ADD1	protein coding	3
13:98018287	CT	C	0.49	1.0913e-11	97893851	98333700	439850	+	ENSSSCG00000027556	RSRC1	protein coding	3
3:38135603	T	TA	0.496	1.13879e-11	38103923	38303538	199616	+	ENSSSCG00000007950	ADCY9	protein coding	3
8:50619049	C	CA	0.486	1.18866e-11	50264272	51052864	788593	-	ENSSSCG00000027183	FSTL5	protein coding	3
11:71825579	G	GT	0.49	1.20699e-11	71700085	71998217	298133	+	ENSSSCG00000043665	ENSSSCG00000043665	lncRNA	3
14:13624294	A	ATG	0.494	1.26009e-11	13335420	13778619	443200	+	ENSSSCG00000009684	PRSS55	protein coding	3
5:82615412	TA	T	0.494	1.29407e-11	82557607	82696126	138520	-	ENSSSCG00000000866	MYBPC1	protein coding	3
1:247491105	GA	G	0.476	1.36427e-11	247479418	247493291	13874	+	ENSSSCG00000051198	ENSSSCG00000051198	lncRNA	3
8:75743788	CT	C	0.494	1.45206e-11	75689845	75755779	65935	-	ENSSSCG00000009009	MND1	protein coding	3
13:126298894	A	AT	0.49	1.59984e-11	125782471	126489650	707180	+	ENSSSCG00000011811	LPP	protein coding	3
1:224277588	C	A	0.094	1.64481e-11	223836213	224680190	843978	-	ENSSSCG00000005257	TRPM3	protein coding	1
8:33605875	A	AT	0.492	1.69171e-11	33387590	33638841	251252	-	ENSSSCG00000008803	ATP8A1	protein coding	3
8:70225712	GGGAAA	G	0.492	1.69171e-11	70179658	70300150	120493	+	ENSSSCG00000008961	MTHFD2L	protein coding	3
8:73252541	C	CA	0.492	1.69171e-11	73185999	73335741	149743	-	ENSSSCG00000008989	CNOT6L	protein coding	3
8:85710861	TA	T	0.492	1.69171e-11	85667307	85740911	73605	-	ENSSSCG00000009051	IL15	protein coding	3
8:87610750	C	CT	0.492	1.69171e-11	87608425	87691240	82816	-	ENSSSCG00000009061	NAA15	protein coding	3
8:128628845	AC	A	0.492	1.69171e-11	127731903	128953331	1221429	-	ENSSSCG00000022986	CCSER1	protein coding	3
8:130108774	AT	A	0.492	1.69171e-11	130021641	130327729	306089	+	ENSSSCG00000026196	FAM13A	protein coding	3
1:9131770	G	GA	0.494	1.86594e-11	9130334	9239343	109010	-	ENSSSCG00000030535	SNX9	protein coding	3
13:18670415	G	GA	0.482	1.91329e-11	18649746	18736075	86330	+	ENSSSCG00000032220	CNOT10	protein coding	3
8:12878729	TA	T	0.486	1.94191e-11	12806878	12969296	162419	-	ENSSSCG00000008748	LCORL	protein coding	3
9:46488028	CA	C	0.488	1.96763e-11	46404999	46512834	107836	+	ENSSSCG00000015115	CBL	protein coding	3
3:85359392	GA	G	0.494	2.0303e-11	85268311	85473254	204944	+	ENSSSCG00000008397	EFEMP1	protein coding	3
7:68568592	CA	C	0.482	2.11027e-11	68470877	68577275	106399	+	ENSSSCG00000040657	STRN3	protein coding	3
16:75635802	TG	T	0.488	2.25157e-11	75621410	75644555	23146	+	ENSSSCG00000033070	ENSSSCG00000033070	lncRNA	3
2:87337299	TG	T	0.478	2.56708e-11	87322934	87498724	175791	-	ENSSSCG00000028536	LHFPL2	protein coding	3
8:18406110	CT	C	0.486	2.67386e-11	18350383	18518768	168386	-	ENSSSCG00000043464	ENSSSCG00000043464	lncRNA	3
8:18406110	CT	C	0.486	2.67386e-11	18350383	18518764	168382	+	ENSSSCG00000051579	ENSSSCG00000051579	lncRNA	3
5:34988674	AT	A	0.476	2.80099e-11	34794977	35047818	252842	-	ENSSSCG00000025969	ENSSSCG00000025969	pseudogene	3
8:28516587	TATAC	T	0.49	2.8731e-11	28515622	28522253	6632	-	ENSSSCG00000050127	ENSSSCG00000050127	lncRNA	3
3:72468151	CT	C	0.484	3.05918e-11	72381330	72494507	113178	+	ENSSSCG00000033099	ASPRV1	protein coding	3
14:46896398	AT	A	0.484	3.06029e-11	46875032	47023505	148474	+	ENSSSCG00000009994	MTMR3	protein coding	3
5:84234350	AT	A	0.488	3.20848e-11	84080666	85166486	1085821	+	ENSSSCG00000022083	ANKS1B	protein coding	3
2:106824348	CT	C	0.49	3.32023e-11	106754701	106845830	91130	-	ENSSSCG00000035539	ST8SIA4	protein coding	3
14:75879428	A	AT	0.486	3.48781e-11	75825140	75918917	93778	-	ENSSSCG00000010292	P4HA1	protein coding	3
8:5392544	GA	G	0.486	3.92136e-11	5056816	5418329	361514	-	ENSSSCG00000035020	STK32B	protein coding	3
3:1977620	T	C	0.09	4.05802e-11	1964039	1997052	33014	+	ENSSSCG00000007564	AMZ1	protein coding	1
3:1977620	T	C	0.09	4.05802e-11	1976904	1979886	2983	-	ENSSSCG00000046593	ENSSSCG00000046593	protein coding	1
1:138508648	G	GA	0.488	4.1872e-11	138341153	138511311	170159	+	ENSSSCG00000028771	MEF2A	protein coding	3
18:124288	TG	T	0.143	4.5295e-11	110061	135779	25719	-	ENSSSCG00000044315	ENSSSCG00000044315	lncRNA	3
13:38801643	CA	C	0.496	4.75064e-11	38581571	38925571	344001	-	ENSSSCG00000030359	ARHGEF3	protein coding	3
1:33816450	G	GA	0.494	5.45901e-11	33766865	34359698	592834	-	ENSSSCG00000004207	ENSSSCG00000004207	protein coding	3
2:52558554	A	AT	0.486	5.52729e-11	52548529	52565319	16791	-	ENSSSCG00000033119	ENSSSCG00000033119	protein coding	3
3:127524207	GC	G	0.486	5.75474e-11	127517899	127524641	6743	-	ENSSSCG00000045283	ENSSSCG00000045283	lncRNA	3
3:127524207	GC	G	0.486	5.75474e-11	127503423	127524753	21331	+	ENSSSCG00000048192	ENSSSCG00000048192	lncRNA	3
8:102922995	CT	C	0.486	5.75947e-11	102892317	102993338	101022	+	ENSSSCG00000009100	TNIP3	protein coding	3
3:59261780	GA	G	0.486	5.87362e-11	59189177	59264049	74873	-	ENSSSCG00000022820	ENSSSCG00000022820	protein coding	3
16:39758960	TA	T	0.496	6.26076e-11	39701701	39770315	68615	-	ENSSSCG00000016934	ERCC8	protein coding	3
5:7572865	GA	G	0.492	6.72807e-11	7530996	7582964	51969	-	ENSSSCG00000033823	XPNPEP3	protein coding	3
5:32950133	AT	A	0.492	6.72807e-11	32910259	32964879	54621	+	ENSSSCG00000032595	RAP1B	protein coding	3
5:46435685	C	CT	0.492	6.72807e-11	46290005	46482280	192276	-	ENSSSCG00000000551	ARNTL2	protein coding	3
5:70592522	C	CT	0.492	6.72807e-11	70391933	70660195	268263	-	ENSSSCG00000000778	CPNE8	protein coding	3
5:92021312	CT	C	0.492	6.72807e-11	91966021	92112121	146101	-	ENSSSCG00000047406	ENSSSCG00000047406	lncRNA	3
5:103794007	CAT	C	0.492	6.72807e-11	103793067	103798135	5069	-	ENSSSCG00000049354	ENSSSCG00000049354	lncRNA	3
1:180094880	CA	C	0.49	6.92281e-11	180078659	180145043	66385	-	ENSSSCG00000034516	CDKL1	protein coding	3
3:114831100	CT	C	0.48	6.95787e-11	114722321	114846644	124324	+	ENSSSCG00000008591	ATAD2B	protein coding	3
1:33234662	GA	G	0.492	7.14679e-11	33198301	33319367	121067	-	ENSSSCG00000004203	L3MBTL3	protein coding	3
1:64303161	AG	A	0.492	7.14679e-11	64078669	64307179	228511	+	ENSSSCG00000027002	KLHL32	protein coding	3
1:71191555	TA	T	0.492	7.14679e-11	71166786	71296861	130076	+	ENSSSCG00000037612	LIN28B	protein coding	3
1:72791620	GT	G	0.492	7.14679e-11	72515942	72826360	310419	+	ENSSSCG00000004371	CRYBG1	protein coding	3
1:72791620	GT	G	0.492	7.14679e-11	72762840	72815540	52701	-	ENSSSCG00000004373	RTN4IP1	protein coding	3
1:110211845	AT	A	0.492	7.14679e-11	110145303	110647352	502050	+	ENSSSCG00000046421	ENSSSCG00000046421	lncRNA	3
1:121891496	AT	A	0.492	7.14679e-11	121644376	121915549	271174	+	ENSSSCG00000004646	ATP8B4	protein coding	3
1:122338786	CT	C	0.492	7.14679e-11	122139442	122396108	256667	+	ENSSSCG00000004648	FAM227B	protein coding	3
1:122338786	CT	C	0.492	7.14679e-11	122215878	122542224	326347	-	ENSSSCG00000004651	GALK2	protein coding	3
1:129926607	TTTA	T	0.492	7.14679e-11	129886800	129942982	56183	-	ENSSSCG00000004747	RTF1	protein coding	3
1:137531968	G	GA	0.492	7.14679e-11	137387925	137690666	302742	-	ENSSSCG00000030560	IGF1R	protein coding	3
1:153248789	TA	T	0.492	7.14679e-11	152997319	153393418	396100	-	ENSSSCG00000028977	DOK6	protein coding	3
1:190902905	CCAAAA	C	0.492	7.14679e-11	190874964	191026661	151698	+	ENSSSCG00000005098	SYT16	protein coding	3
1:205502240	GGT	G	0.492	7.14679e-11	205370499	205697768	327270	-	ENSSSCG00000005178	CNTLN	protein coding	3
1:205502240	GGT	G	0.492	7.14679e-11	205457331	205508235	50905	+	ENSSSCG00000044896	ENSSSCG00000044896	protein coding	3
1:223879725	GT	G	0.492	7.14679e-11	223836213	224680190	843978	-	ENSSSCG00000005257	TRPM3	protein coding	3
1:236296817	AT	A	0.492	7.14679e-11	236265973	236322958	56986	+	ENSSSCG00000005308	RUSC2	protein coding	3
1:179966556	A	AT	0.49	7.69406e-11	179907590	180015220	107631	-	ENSSSCG00000005015	SOS2	protein coding	3
1:179966556	A	AT	0.49	7.69406e-11	179907857	180069146	161290	-	ENSSSCG00000005016	L2HGDH	protein coding	3
12:59930796	CT	C	0.49	7.8705e-11	59920770	59935894	15125	+	ENSSSCG00000018042	SLC47A2	protein coding	3
5:32566435	CA	C	0.49	8.78411e-11	32564261	32583345	19085	-	ENSSSCG00000039976	IL26	protein coding	3
9:116875269	TA	T	0.49	8.82259e-11	116292601	117063501	770901	+	ENSSSCG00000015499	RABGAP1L	protein coding	3
8:118005022	C	CTA	0.49	8.838e-11	117997127	118049423	52297	+	ENSSSCG00000028101	SLC9B2	protein coding	3
8:16732131	TTA	T	0.492	9.19743e-11	16666603	16787256	120654	-	ENSSSCG00000008753	ADGRA3	protein coding	3
7:103975313	CT	C	0.49	9.77204e-11	103963248	104009104	45857	-	ENSSSCG00000002411	GTF2A1	protein coding	3
9:103682851	T	TA	0.496	9.7945e-11	103460857	103963965	503109	-	ENSSSCG00000015426	RELN	protein coding	3
12:5682097	GGA	G	0.492	1.00666e-10	5651292	5685611	34320	-	ENSSSCG00000017204	ITGB4	protein coding	3
12:11016138	AAAAAC	A	0.492	1.00666e-10	10894932	11018641	123710	-	ENSSSCG00000017254	MAP2K6	protein coding	3
12:11016138	AAAAAC	A	0.492	1.00666e-10	10954541	11152727	198187	+	ENSSSCG00000017255	ABCA5	protein coding	3
12:13466025	AAAGG	A	0.492	1.00666e-10	13463058	13481645	18588	+	ENSSSCG00000017271	CACNG1	protein coding	3
12:20514874	A	AT	0.492	1.00666e-10	20508403	20574288	65886	+	ENSSSCG00000017406	STAT5B	protein coding	3
4:38992105	CA	C	0.492	1.023e-10	38932736	39023925	91190	-	ENSSSCG00000006083	LAPTM4B	protein coding	3
8:129715423	GA	G	0.494	1.02553e-10	129648102	129724328	76227	-	ENSSSCG00000043431	ENSSSCG00000043431	lncRNA	3
1:145026621	CCAAAGAAGGTATATTGATGACAAG	C	0.49	1.09369e-10	144930368	145195836	265469	-	ENSSSCG00000004854	TJP1	protein coding	3
5:7671402	CAGG	C	0.488	1.09443e-10	7622645	7741541	118897	+	ENSSSCG00000000072	SLC25A17	protein coding	3
1:64427802	AAT	A	0.49	1.09853e-10	64303604	64459933	156330	-	ENSSSCG00000004344	MMS22L	protein coding	3
1:12039087	AT	A	0.488	1.10377e-10	11767640	12122348	354709	-	ENSSSCG00000004070	SCAF8	protein coding	3
3:67947309	TA	T	0.48	1.10625e-10	67839411	68021728	182318	+	ENSSSCG00000036008	TACR1	protein coding	3
1:98126502	ATAT	A	0.49	1.10675e-10	98121003	98133287	12285	-	ENSSSCG00000047681	ENSSSCG00000047681	lncRNA	3
1:141591767	TTTTTG	T	0.49	1.10675e-10	141494883	141667339	172457	+	ENSSSCG00000004830	ENSSSCG00000004830	protein coding	3
13:83456641	AT	A	0.494	1.11195e-10	83436395	83498422	62028	+	ENSSSCG00000011681	TRPC1	protein coding	3
6:106557223	C	CT	0.484	1.12069e-10	106419943	106691646	271704	+	ENSSSCG00000003699	GREB1L	protein coding	3
1:238811796	C	CT	0.494	1.13141e-10	238681193	238826429	145237	-	ENSSSCG00000005358	ENSSSCG00000005358	protein coding	3
13:66331069	CT	C	0.49	1.15579e-10	66316436	66452917	136482	-	ENSSSCG00000011568	GHRL	protein coding	3
7:27132557	TA	T	0.492	1.16245e-10	27128259	27207293	79035	-	ENSSSCG00000046312	ENSSSCG00000046312	lncRNA	3
2:81609635	C	CT	0.492	1.21226e-10	81539712	81613703	73992	-	ENSSSCG00000014062	SIMC1	protein coding	3
8:31833424	AT	A	0.486	1.21837e-10	31810320	31925476	115157	+	ENSSSCG00000024496	NSUN7	protein coding	3
1:51836160	AT	A	0.49	1.24352e-10	51785495	52244934	459440	+	ENSSSCG00000004280	RIMS1	protein coding	3
5:100030753	GA	G	0.49	1.25025e-10	99819405	100279028	459624	+	ENSSSCG00000000940	PPFIA2	protein coding	3
11:69515499	AT	A	0.488	1.26214e-10	69510689	69651155	140467	+	ENSSSCG00000036690	ENSSSCG00000036690	lncRNA	3
8:132473496	A	AT	0.488	1.2836e-10	132249635	132776820	527186	+	ENSSSCG00000009228	MAPK10	protein coding	3
13:117298509	GA	G	0.49	1.30116e-10	117283629	117309664	26036	-	ENSSSCG00000029240	KCNMB3	protein coding	3
4:34859472	AT	A	0.492	1.30289e-10	34823757	34859780	36024	+	ENSSSCG00000036139	RRM2B	protein coding	3
5:70114261	CA	C	0.488	1.3139e-10	69887884	70133277	245394	-	ENSSSCG00000000770	MICAL3	protein coding	3
12:24183475	CT	C	0.486	1.31829e-10	24154144	24185893	31750	+	ENSSSCG00000017516	SP2	protein coding	3
5:14966217	G	GA	0.494	1.32351e-10	14959300	14992981	33682	-	ENSSSCG00000031381	ENSSSCG00000031381	protein coding	3
18:14292775	TA	T	0.492	1.33758e-10	14267955	14539017	271063	-	ENSSSCG00000016535	CALD1	protein coding	3
12:39853882	TAAAC	T	0.49	1.34688e-10	39787533	39940780	153248	-	ENSSSCG00000017712	AP2B1	protein coding	3
1:241269155	AAAAT	A	0.49	1.41204e-10	240998536	241567933	569398	-	ENSSSCG00000041432	ENSSSCG00000041432	lncRNA	3
1:128113113	T	TG	0.488	1.53109e-10	128089500	128125967	36468	-	ENSSSCG00000004710	ADAL	protein coding	3
13:145365918	TA	T	0.494	1.54287e-10	144855976	145754184	898209	+	ENSSSCG00000026113	ZBTB20	protein coding	3
1:202329857	TA	T	0.486	1.55128e-10	202317453	202607061	289609	+	ENSSSCG00000005166	MLLT3	protein coding	3
1:121103360	CT	C	0.488	1.63422e-10	121066674	121134891	68218	+	ENSSSCG00000004635	SPPL2A	protein coding	3
15:71275872	C	CT	0.488	1.64127e-10	71274561	71279703	5143	+	ENSSSCG00000050206	ENSSSCG00000050206	lncRNA	3
12:46300472	G	GCTC	0.49	1.68007e-10	46285997	46314378	28382	-	ENSSSCG00000017797	SLC6A4	protein coding	3
13:25809835	T	TA	0.488	1.69121e-10	25773981	25935828	161848	+	ENSSSCG00000011278	TRAK1	protein coding	3
13:4251601	AT	A	0.492	1.70914e-10	4035026	4738397	703372	-	ENSSSCG00000011199	TBC1D5	protein coding	3
13:24575032	TCCG	T	0.492	1.70914e-10	24574910	24577616	2707	+	ENSSSCG00000011270	EIF1B	protein coding	3
13:60667999	GTA	G	0.492	1.70914e-10	60370351	60916325	545975	-	ENSSSCG00000041465	ENSSSCG00000041465	protein coding	3
13:65636425	CA	C	0.492	1.70914e-10	65367608	65721406	353799	-	ENSSSCG00000033624	SRGAP3	protein coding	3
13:68748987	GA	G	0.492	1.70914e-10	68692120	68758651	66532	-	ENSSSCG00000011583	TMEM40	protein coding	3
13:75183362	C	CT	0.492	1.70914e-10	75106606	75190022	83417	-	ENSSSCG00000011641	SLCO2A1	protein coding	3
13:77248864	C	CCT	0.492	1.70914e-10	77217428	77317497	100070	+	ENSSSCG00000011653	PCCB	protein coding	3
13:143854262	TA	T	0.492	1.70914e-10	143676005	144304151	628147	+	ENSSSCG00000027941	LSAMP	protein coding	3
13:158078786	AAG	A	0.492	1.70914e-10	158013718	158291103	277386	+	ENSSSCG00000011959	ABI3BP	protein coding	3
13:162941606	GAT	G	0.492	1.70914e-10	162569479	163443646	874168	-	ENSSSCG00000033898	EPHA6	protein coding	3
13:177688534	GA	G	0.492	1.70914e-10	177365717	179013542	1647826	-	ENSSSCG00000012002	ROBO2	protein coding	3
13:189005211	A	AT	0.492	1.70914e-10	188996231	189028496	32266	-	ENSSSCG00000046675	ENSSSCG00000046675	lncRNA	3
13:202080305	T	TA	0.492	1.70914e-10	202000985	202302577	301593	-	ENSSSCG00000022318	ERG	protein coding	3
13:204087771	AAC	A	0.492	1.70914e-10	203567129	204313713	746585	-	ENSSSCG00000012072	DSCAM	protein coding	3
1:92443496	CA	C	0.49	1.73219e-10	92421005	92488565	67561	+	ENSSSCG00000004489	ENSSSCG00000004489	protein coding	3
15:47437020	C	CAAT	0.49	1.74138e-10	47388300	47520236	131937	-	ENSSSCG00000015807	ADAM32	protein coding	3
15:92624208	TA	T	0.49	1.74637e-10	92622099	92627947	5849	+	ENSSSCG00000050622	ENSSSCG00000050622	lncRNA	3
1:167757259	TA	T	0.496	1.81352e-10	167575414	167781341	205928	-	ENSSSCG00000037389	ENSSSCG00000037389	lncRNA	3
1:144483339	AT	A	0.494	1.84429e-10	144316121	144788091	471971	-	ENSSSCG00000004850	FAM189A1	protein coding	3
7:15860254	G	GT	0.49	1.91032e-10	15793995	15870205	76211	+	ENSSSCG00000040178	E2F3	protein coding	3
17:23906414	AT	A	0.484	2.00241e-10	22635220	24683549	2048330	+	ENSSSCG00000030112	MACROD2	protein coding	3
1:94355041	ATC	A	0.49	2.07371e-10	94295637	94663029	367393	+	ENSSSCG00000004490	SETBP1	protein coding	3
1:52505630	TA	T	0.488	2.09059e-10	52435434	52939824	504391	+	ENSSSCG00000004281	KCNQ5	protein coding	3
4:98022669	TAC	T	0.49	2.21968e-10	98012944	98056815	43872	-	ENSSSCG00000030547	PIP5K1A	protein coding	3
1:128571646	A	AT	0.49	2.34434e-10	128489687	128635527	145841	+	ENSSSCG00000004718	TTBK2	protein coding	3
1:5626115	GA	G	0.488	2.34691e-10	5465511	6730881	1265371	+	ENSSSCG00000004032	PRKN	protein coding	3
7:23627394	CA	C	0.488	2.35061e-10	23622397	23628329	5933	+	ENSSSCG00000001396	ENSSSCG00000001396	protein coding	3
1:207044246	CA	C	0.486	2.39504e-10	206791661	207143553	351893	-	ENSSSCG00000005182	CCDC171	protein coding	3
14:8453867	GA	G	0.492	2.428e-10	8443026	8961209	518184	-	ENSSSCG00000049065	ENSSSCG00000049065	protein coding	3
14:10220991	C	CT	0.492	2.428e-10	10195443	10284709	89267	+	ENSSSCG00000009657	PPP2R2A	protein coding	3
14:26507849	CT	C	0.492	2.428e-10	26205618	26611566	405949	-	ENSSSCG00000009753	TMEM132C	protein coding	3
14:44060365	CT	C	0.492	2.428e-10	44049707	44073622	23916	-	ENSSSCG00000009960	HPS4	protein coding	3
14:49226420	CA	C	0.492	2.428e-10	49208762	49322109	113348	+	ENSSSCG00000010052	BCR	protein coding	3
14:50452783	TA	T	0.492	2.428e-10	50390408	50491950	101543	-	ENSSSCG00000010092	PI4KA	protein coding	3
14:55099500	CA	C	0.492	2.428e-10	55057055	55122238	65184	+	ENSSSCG00000010148	ERO1B	protein coding	3
14:62540180	G	GA	0.492	2.428e-10	62525842	62627607	101766	+	ENSSSCG00000039215	PHYHIPL	protein coding	3
14:70632156	TAC	T	0.492	2.428e-10	69200215	70938204	1737990	-	ENSSSCG00000036480	CTNNA3	protein coding	3
14:73430646	AAACC	A	0.492	2.428e-10	73401014	73654982	253969	+	ENSSSCG00000036446	PALD1	protein coding	3
14:92190748	CT	C	0.492	2.428e-10	92189896	92205006	15111	+	ENSSSCG00000029576	ZNF239	protein coding	3
14:95618444	A	AT	0.492	2.428e-10	95530787	96389798	859012	+	ENSSSCG00000010426	ENSSSCG00000010426	protein coding	3
14:95618444	A	AT	0.492	2.428e-10	95531089	95925627	394539	+	ENSSSCG00000046241	ENSSSCG00000046241	protein coding	3
14:134363587	GA	G	0.492	2.428e-10	134329941	134487755	157815	-	ENSSSCG00000010739	CTBP2	protein coding	3
1:162171891	G	GA	0.494	2.45036e-10	162144471	162367879	223409	+	ENSSSCG00000004918	ALPK2	protein coding	3
10:56306104	AT	A	0.49	2.46503e-10	56280363	56430777	150415	-	ENSSSCG00000011102	NRP1	protein coding	3
8:112282669	A	AT	0.488	2.47776e-10	112234365	112330046	95682	-	ENSSSCG00000009134	EGF	protein coding	3
5:2729691	GA	G	0.49	2.53879e-10	2528921	2787304	258384	-	ENSSSCG00000000955	TBC1D22A	protein coding	3
9:125497087	TG	T	0.476	2.5539e-10	125300365	125566067	265703	+	ENSSSCG00000031121	TSEN15	protein coding	3
13:428702	TTAAA	T	0.496	2.57201e-10	367720	963353	595634	+	ENSSSCG00000011178	CPNE4	protein coding	3
7:13288687	A	AT	0.484	2.57372e-10	13211573	13350962	139390	+	ENSSSCG00000001068	CAP2	protein coding	3
3:76344856	TA	T	0.496	2.57655e-10	76306941	76411691	104751	-	ENSSSCG00000044469	ENSSSCG00000044469	lncRNA	3
13:44469856	A	AT	0.49	2.60448e-10	43979689	44482016	502328	-	ENSSSCG00000011489	ENSSSCG00000011489	protein coding	3
1:73513416	G	GA	0.49	2.63093e-10	73510649	73538961	28313	+	ENSSSCG00000051670	ENSSSCG00000051670	lncRNA	3
15:33264935	GTA	G	0.492	2.64883e-10	32600234	33267332	667099	+	ENSSSCG00000015746	DLGAP2	protein coding	3
15:50769281	GTTA	G	0.492	2.64883e-10	50201373	50802469	601097	-	ENSSSCG00000015830	UNC5D	protein coding	3
15:56572999	CT	C	0.492	2.64883e-10	56438107	56649796	211690	+	ENSSSCG00000015853	HERC2	protein coding	3
15:65374383	A	AT	0.492	2.64883e-10	65062034	65431023	368990	-	ENSSSCG00000015876	CCDC148	protein coding	3
15:66403991	TTTTA	T	0.492	2.64883e-10	66254948	66571077	316130	-	ENSSSCG00000015882	BAZ2B	protein coding	3
15:68112669	A	AAT	0.492	2.64883e-10	68107546	68208884	101339	+	ENSSSCG00000015892	PSMD14	protein coding	3
15:71815136	A	AT	0.492	2.64883e-10	71717334	71824160	106827	-	ENSSSCG00000015911	SCN3A	protein coding	3
15:74286322	CA	C	0.492	2.64883e-10	74236390	74341441	105052	+	ENSSSCG00000034351	B3GALT1	protein coding	3
15:75911727	CT	C	0.492	2.64883e-10	75895562	75929058	33497	-	ENSSSCG00000015933	FASTKD1	protein coding	3
15:106477037	TC	T	0.492	2.64883e-10	106410491	106488027	77537	+	ENSSSCG00000016117	CARF	protein coding	3
15:110505631	A	ACT	0.492	2.64883e-10	110286436	110536189	249754	-	ENSSSCG00000029998	KLF7	protein coding	3
15:111089361	A	AAT	0.492	2.64883e-10	110938191	111185324	247134	-	ENSSSCG00000016141	PLEKHM3	protein coding	3
5:8404457	C	CT	0.496	2.66196e-10	8319203	8445039	125837	-	ENSSSCG00000000079	FAM83F	protein coding	3
5:8404457	C	CT	0.496	2.66196e-10	8325125	8445034	119910	-	ENSSSCG00000000080	GRAP2	protein coding	3
8:112522286	A	AG	0.488	2.72272e-10	112483392	112540550	57159	+	ENSSSCG00000009140	CASP6	protein coding	3
5:38733896	C	CA	0.494	2.8155e-10	38647455	38736467	89013	+	ENSSSCG00000025915	GLIPR1L2	protein coding	3
8:6717697	CATTA	C	0.486	2.85161e-10	6608231	6770094	161864	-	ENSSSCG00000022448	CLNK	protein coding	3
4:19270746	G	GA	0.488	2.85797e-10	19180280	19278592	98313	+	ENSSSCG00000006000	TAF2	protein coding	3
4:19270746	G	GA	0.488	2.85797e-10	19180234	19433492	253259	+	ENSSSCG00000006001	ENPP2	protein coding	3
13:117407535	G	GA	0.494	2.86324e-10	117404699	117442481	37783	+	ENSSSCG00000039285	MFN1	protein coding	3
1:107152927	GA	G	0.49	2.89541e-10	107141774	107184755	42982	-	ENSSSCG00000044010	ENSSSCG00000044010	lncRNA	3
8:69504461	A	AT	0.494	2.91101e-10	69360649	69531286	170638	-	ENSSSCG00000024592	ANKRD17	protein coding	3
12:36446506	GTA	G	0.49	2.93752e-10	36434439	36497169	62731	+	ENSSSCG00000017673	INTS2	protein coding	3
12:36446506	GTA	G	0.49	2.93752e-10	36443697	36634088	190392	+	ENSSSCG00000021384	BRIP1	protein coding	3
1:37891317	CT	C	0.48	2.93833e-10	37788472	37912122	123651	-	ENSSSCG00000021149	RNF217	protein coding	3
1:55647079	CT	C	0.49	3.03032e-10	55618544	55711674	93131	+	ENSSSCG00000035281	ZNF292	protein coding	3
9:101430083	G	GCA	0.492	3.03574e-10	100847212	102169003	1321792	+	ENSSSCG00000031780	MAGI2	protein coding	3
2:35447387	A	AT	0.474	3.05507e-10	34931115	35463811	532697	-	ENSSSCG00000013341	LUZP2	protein coding	3
18:44899719	G	GA	0.488	3.07483e-10	44827093	44910235	83143	-	ENSSSCG00000016692	TAX1BP1	protein coding	3
1:63872420	GA	G	0.488	3.22288e-10	63867077	63874222	7146	+	ENSSSCG00000044999	ENSSSCG00000044999	protein coding	3
1:119763806	CA	C	0.484	3.224e-10	119725029	119771312	46284	-	ENSSSCG00000004624	MAPK6	protein coding	3
13:82876051	CA	C	0.494	3.24933e-10	82752446	82937683	185238	-	ENSSSCG00000037647	TFDP2	protein coding	3
17:14147876	GC	G	0.492	3.25019e-10	14142587	14220839	78253	+	ENSSSCG00000030123	CDS2	protein coding	3
17:14147876	GC	G	0.492	3.25019e-10	14125814	14185276	59463	-	ENSSSCG00000030642	PCNA	protein coding	3
17:41962329	GC	G	0.492	3.25019e-10	41900671	42086646	185976	+	ENSSSCG00000007352	DHX35	protein coding	3
12:12543442	T	TA	0.49	3.25702e-10	12392843	12815800	422958	-	ENSSSCG00000023992	CEP112	protein coding	3
13:138692836	CA	C	0.49	3.3077e-10	138681740	138741373	59634	+	ENSSSCG00000011881	IQCB1	protein coding	3
12:23907428	GTA	G	0.49	3.40814e-10	23903373	23910045	6673	-	ENSSSCG00000050904	ENSSSCG00000050904	lncRNA	3
3:21573857	CA	C	0.484	3.42198e-10	21548348	21593673	45326	-	ENSSSCG00000007826	ENSSSCG00000007826	protein coding	3
7:9351542	T	TA	0.476	3.42642e-10	9105802	9675230	569429	+	ENSSSCG00000001052	PHACTR1	protein coding	3
15:14774556	GGA	G	0.49	3.46085e-10	14088999	15046042	957044	-	ENSSSCG00000040172	THSD7B	protein coding	3
9:20259977	TA	T	0.478	3.4772e-10	20181275	20280285	99011	+	ENSSSCG00000014917	CCDC81	protein coding	3
9:20259977	TA	T	0.478	3.4772e-10	20181235	20280211	98977	+	ENSSSCG00000021210	HIKESHI	protein coding	3
1:120055040	AT	A	0.488	3.4844e-10	120045309	120138175	92867	-	ENSSSCG00000004630	SCG3	protein coding	3
7:34640757	C	CA	0.492	3.50716e-10	34617956	34656697	38742	-	ENSSSCG00000025423	KCNK5	protein coding	3
7:34973692	GA	G	0.492	3.50716e-10	34918893	35096036	177144	-	ENSSSCG00000001594	KIF6	protein coding	3
7:34973692	GA	G	0.492	3.50716e-10	34740201	35096019	355819	-	ENSSSCG00000031184	ENSSSCG00000031184	protein coding	3
7:41030432	CAAAACA	C	0.492	3.50716e-10	40980523	41227021	246499	-	ENSSSCG00000001716	RCAN2	protein coding	3
7:69846194	CT	C	0.492	3.50716e-10	69527910	69872865	344956	+	ENSSSCG00000001975	PRKD1	protein coding	3
7:114786368	CA	C	0.492	3.50716e-10	114766130	115027711	261582	+	ENSSSCG00000038851	UNC79	protein coding	3
9:33938819	CA	C	0.49	3.547e-10	33720877	34039950	319074	+	ENSSSCG00000033937	DYNC2H1	protein coding	3
4:13550068	TA	T	0.49	3.5605e-10	13494454	13661993	167540	+	ENSSSCG00000048305	ENSSSCG00000048305	lncRNA	3
7:60163773	CT	C	0.494	3.61054e-10	60064994	60300562	235569	-	ENSSSCG00000001921	NEO1	protein coding	3
5:27191734	TA	T	0.49	3.65257e-10	27126121	27242399	116279	+	ENSSSCG00000000458	MON2	protein coding	3
4:94820039	C	CT	0.49	3.65866e-10	94810875	94831765	20891	+	ENSSSCG00000006539	SHC1	protein coding	3
3:101218207	C	A	0.405	3.76123e-10	101089243	101362723	273481	+	ENSSSCG00000008478	SOS1	protein coding	3
15:8394300	AT	A	0.492	3.77142e-10	8192605	8811795	619191	-	ENSSSCG00000015671	ARHGAP15	protein coding	3
11:70766960	TTTCC	T	0.49	3.78171e-10	70251375	70861064	609690	-	ENSSSCG00000009527	FGF14	protein coding	3
14:110431776	CA	C	0.488	3.79901e-10	109764519	110468974	704456	-	ENSSSCG00000010535	HPSE2	protein coding	3
9:18749544	GC	G	0.492	3.80395e-10	17576135	19546887	1970753	-	ENSSSCG00000014904	DLG2	protein coding	3
9:34486818	CA	C	0.492	3.80395e-10	34388636	34621244	232609	-	ENSSSCG00000014994	PDGFD	protein coding	3
9:39790693	CGAG	C	0.492	3.80395e-10	39790561	39803946	13386	+	ENSSSCG00000015034	SDHD	protein coding	3
9:39790693	CGAG	C	0.492	3.80395e-10	39787402	39790899	3498	-	ENSSSCG00000023599	TIMM8B	protein coding	3
9:91999003	GT	G	0.492	3.80395e-10	91981753	92012179	30427	+	ENSSSCG00000023793	NUP42	protein coding	3
9:96937332	A	AT	0.492	3.80395e-10	96682246	96941074	258829	+	ENSSSCG00000015399	SEMA3E	protein coding	3
9:103016460	TTA	T	0.492	3.80395e-10	102977129	103152572	175444	-	ENSSSCG00000037822	FBXL13	protein coding	3
9:105026729	CA	C	0.492	3.80395e-10	105006986	105265595	258610	-	ENSSSCG00000026110	SRPK2	protein coding	3
9:114454153	TGA	T	0.492	3.80395e-10	114262782	114805242	542461	+	ENSSSCG00000038958	DNM3	protein coding	3
9:139430315	T	TA	0.492	3.80395e-10	139300022	139478882	178861	+	ENSSSCG00000022126	EGFR	protein coding	3
1:44869719	C	CT	0.484	3.81131e-10	44853937	44878393	24457	+	ENSSSCG00000036207	GPRC6A	protein coding	3
13:112067307	AT	A	0.494	3.83354e-10	112036053	112725618	689566	+	ENSSSCG00000011756	NLGN1	protein coding	3
9:122390045	CAT	C	0.49	3.83812e-10	122237957	122460535	222579	+	ENSSSCG00000015537	XPR1	protein coding	3
13:12018470	AAT	A	0.49	3.91878e-10	11969901	12090355	120455	+	ENSSSCG00000042838	ENSSSCG00000042838	lncRNA	3
15:69146170	GA	G	0.498	3.9832e-10	69059270	69554981	495712	-	ENSSSCG00000015898	KCNH7	protein coding	3
14:55484587	A	AT	0.49	3.9847e-10	55433018	55633484	200467	+	ENSSSCG00000010151	LYST	protein coding	3
4:88109804	AT	A	0.49	3.98551e-10	88097535	88129793	32259	+	ENSSSCG00000032108	SH2D1B	protein coding	3
4:84916807	CA	C	0.492	3.99615e-10	84838802	84919236	80435	-	ENSSSCG00000039867	UCK2	protein coding	3
6:145913188	TA	T	0.492	4.06141e-10	145822267	146051955	229689	-	ENSSSCG00000025243	SGIP1	protein coding	3
16:3206610	AAAAT	A	0.49	4.14826e-10	3114279	3430251	315973	-	ENSSSCG00000032827	DNAH5	protein coding	3
1:75685992	AAAC	A	0.49	4.16733e-10	75621609	75693354	71746	-	ENSSSCG00000033739	ENSSSCG00000033739	protein coding	3
3:100927690	A	AT	0.478	4.17353e-10	100886834	101084678	197845	+	ENSSSCG00000008475	MAP4K3	protein coding	3
5:12067596	CAG	C	0.49	4.17611e-10	12017784	12578953	561170	+	ENSSSCG00000040453	SYN3	protein coding	3
1:162686807	TA	T	0.492	4.22366e-10	162364055	162737492	373438	-	ENSSSCG00000004919	NEDD4L	protein coding	3
10:30377211	TA	T	0.476	4.23844e-10	30033379	30429882	396504	-	ENSSSCG00000010959	NTRK2	protein coding	3
1:203390299	G	GT	0.486	4.27666e-10	203386821	203415027	28207	-	ENSSSCG00000034213	ACER2	protein coding	3
15:100616151	A	AT	0.494	4.27832e-10	100539395	100634780	95386	+	ENSSSCG00000016069	CCDC150	protein coding	3
13:126836211	G	GA	0.488	4.3037e-10	126649382	126860437	211056	+	ENSSSCG00000011812	TPRG1	protein coding	3
13:31462476	AT	A	0.484	4.41037e-10	31426213	31517122	90910	-	ENSSSCG00000011363	PRKAR2A	protein coding	3
4:38848623	CA	C	0.464	4.42101e-10	38743977	38915088	171112	-	ENSSSCG00000006082	MATN2	protein coding	3
4:45832359	C	CT	0.496	4.42769e-10	45826326	45892417	66092	+	ENSSSCG00000006121	PIP4P2	protein coding	3
15:84872390	G	GA	0.488	4.43006e-10	84755751	84958521	202771	-	ENSSSCG00000016005	SESTD1	protein coding	3
7:23216913	TG	T	0.488	4.43684e-10	23209172	23225509	16338	-	ENSSSCG00000031492	PPP1R18	protein coding	3
11:8928355	TA	T	0.492	4.44048e-10	8860171	8997769	137599	-	ENSSSCG00000009341	ENSSSCG00000009341	protein coding	3
11:9207524	AT	A	0.492	4.44048e-10	9014377	9223035	208659	+	ENSSSCG00000009345	PDS5B	protein coding	3
11:12282200	GTAA	G	0.492	4.44048e-10	12203104	12309699	106596	-	ENSSSCG00000026564	ENSSSCG00000026564	protein coding	3
11:16275517	G	GTA	0.492	4.44048e-10	16078058	16301828	223771	-	ENSSSCG00000040538	WDFY2	protein coding	3
11:65853490	AC	A	0.492	4.44048e-10	65516296	66186846	670551	+	ENSSSCG00000009503	HS6ST3	protein coding	3
16:32365864	AT	A	0.49	4.57343e-10	32336292	32437103	100812	+	ENSSSCG00000016887	ITGA2	protein coding	3
1:116411743	G	GAC	0.496	4.60115e-10	116332319	116431667	99349	+	ENSSSCG00000004608	DNAAF4	protein coding	3
3:102421185	G	A	0.373	4.60322e-10	102215140	102424775	209636	-	ENSSSCG00000008488	RMDN2	protein coding	3
1:180150698	CT	C	0.494	4.67315e-10	180147378	180162786	15409	+	ENSSSCG00000042814	ENSSSCG00000042814	lncRNA	3
4:61979886	TA	T	0.486	4.70069e-10	61971426	61987728	16303	+	ENSSSCG00000006176	ELOC	protein coding	3
15:104789733	CT	C	0.49	4.76247e-10	104781615	104844921	63307	+	ENSSSCG00000016101	CFLAR	protein coding	3
4:80182177	TA	T	0.488	4.85593e-10	79874828	80190655	315828	-	ENSSSCG00000006277	SPIDR	protein coding	3
15:53037505	TTTA	T	0.49	4.92729e-10	52627334	53688332	1060999	-	ENSSSCG00000015839	NRG1	protein coding	3
17:49620481	GT	G	0.496	4.94847e-10	49528164	49663203	135040	+	ENSSSCG00000007458	NCOA3	protein coding	3
13:148578503	GAGC	G	0.488	4.94865e-10	148452278	148579160	126883	-	ENSSSCG00000011933	NECTIN3	protein coding	3
13:148578503	GAGC	G	0.488	4.94865e-10	148577909	148706818	128910	+	ENSSSCG00000030335	ENSSSCG00000030335	protein coding	3
9:71163999	C	CT	0.49	4.97097e-10	70499828	71310244	810417	+	ENSSSCG00000015307	CDK14	protein coding	3
4:107798133	AT	A	0.486	5.06119e-10	107768080	107821819	53740	-	ENSSSCG00000006775	CAPZA1	protein coding	3
13:132840259	CT	C	0.488	5.09414e-10	132820870	133086843	265974	+	ENSSSCG00000011833	DLG1	protein coding	3
13:113546863	TA	T	0.49	5.11502e-10	113236355	114208075	971721	+	ENSSSCG00000023871	NAALADL2	protein coding	3
11:3282307	CAT	C	0.49	5.15666e-10	3278071	3793881	515811	+	ENSSSCG00000035421	ATP8A2	protein coding	3
14:36175549	CAT	C	0.488	5.19071e-10	36064067	36384562	320496	+	ENSSSCG00000009864	MED13L	protein coding	3
14:129716722	CAT	C	0.49	5.20037e-10	129670515	129742290	71776	-	ENSSSCG00000010688	MCMBP	protein coding	3
15:11368236	TA	T	0.49	5.203e-10	9613539	11499965	1886427	+	ENSSSCG00000023746	LRP1B	protein coding	3
14:124517040	T	TA	0.49	5.30358e-10	124460351	124521096	60746	-	ENSSSCG00000010648	CCDC186	protein coding	3
16:6431671	CT	C	0.49	5.3564e-10	6384350	6440503	56154	+	ENSSSCG00000039222	ENSSSCG00000039222	protein coding	3
4:9006868	G	GA	0.492	5.39166e-10	8995352	9014890	19539	+	ENSSSCG00000022257	HHLA1	protein coding	3
4:23129955	TTAA	T	0.492	5.39166e-10	22911039	23158769	247731	+	ENSSSCG00000006018	TRPS1	protein coding	3
4:38385874	AG	A	0.492	5.39166e-10	38380229	38387767	7539	+	ENSSSCG00000043244	ENSSSCG00000043244	lncRNA	3
4:62821671	CA	C	0.492	5.39166e-10	62796999	62831422	34424	-	ENSSSCG00000006184	TERF1	protein coding	3
4:102031343	TGA	T	0.492	5.39166e-10	101922251	102032277	110027	+	ENSSSCG00000006725	ENSSSCG00000006725	protein coding	3
4:106796968	AAT	A	0.492	5.39166e-10	106758836	106806865	48030	+	ENSSSCG00000030154	RSBN1	protein coding	3
4:115823809	CT	C	0.492	5.39166e-10	115540950	115840708	299759	+	ENSSSCG00000006857	COL11A1	protein coding	3
4:119476808	AT	A	0.492	5.39166e-10	119437786	119504558	66773	+	ENSSSCG00000045234	ENSSSCG00000045234	lncRNA	3
4:130075773	CA	C	0.492	5.39166e-10	129905327	130242358	337032	+	ENSSSCG00000031738	ENSSSCG00000031738	pseudogene	3
4:130075773	CA	C	0.492	5.39166e-10	130075308	130081940	6633	+	ENSSSCG00000048568	ENSSSCG00000048568	lncRNA	3
15:48302054	AT	A	0.488	5.87724e-10	48299662	48348527	48866	-	ENSSSCG00000034468	BAG4	protein coding	3
1:59033192	GA	G	0.492	5.94991e-10	59008760	59039119	30360	-	ENSSSCG00000048181	ENSSSCG00000048181	lncRNA	3
7:37631025	T	TA	0.49	5.97287e-10	37333947	37656235	322289	-	ENSSSCG00000001639	TRERF1	protein coding	3
14:20326745	A	AT	0.49	6.30374e-10	20144659	20332246	187588	+	ENSSSCG00000009714	NEK1	protein coding	3
18:5369618	GT	G	0.49	6.31458e-10	5353769	5433814	80046	-	ENSSSCG00000016431	GALNTL5	protein coding	3
13:3122489	CA	C	0.49	6.45854e-10	2922853	3135709	212857	-	ENSSSCG00000011194	ANKRD28	protein coding	3
15:47343625	AAT	A	0.49	6.54034e-10	47293433	47366979	73547	-	ENSSSCG00000015806	ENSSSCG00000015806	protein coding	3
8:31673679	T	TA	0.492	6.604e-10	31508508	31810359	301852	-	ENSSSCG00000008796	RBM47	protein coding	3
18:13834581	CA	C	0.49	6.67967e-10	13821575	14043926	222352	+	ENSSSCG00000021354	CNOT4	protein coding	3
16:1236574	TAC	T	0.492	6.68201e-10	508634	1521611	1012978	-	ENSSSCG00000016780	CTNND2	protein coding	3
16:4907562	C	CA	0.492	6.68201e-10	4784380	5194189	409810	+	ENSSSCG00000028239	FBXL7	protein coding	3
16:23508933	CT	C	0.492	6.68201e-10	23403357	23606925	203569	+	ENSSSCG00000016848	EGFLAM	protein coding	3
16:38240218	GGTAT	G	0.492	6.68201e-10	37897300	39154586	1257287	-	ENSSSCG00000016929	PDE4D	protein coding	3
16:44157115	CA	C	0.492	6.68201e-10	44146604	44184667	38064	+	ENSSSCG00000016949	TRAPPC13	protein coding	3
16:48425450	TA	T	0.492	6.68201e-10	48403526	48498896	95371	+	ENSSSCG00000016974	MAP1B	protein coding	3
16:49138338	C	CT	0.492	6.68201e-10	49048680	49151924	103245	+	ENSSSCG00000027293	TNPO1	protein coding	3
16:62139816	G	GA	0.492	6.68201e-10	61984924	62239937	255014	+	ENSSSCG00000033558	GABRB2	protein coding	3
16:63477554	AAAAAC	A	0.492	6.68201e-10	63458354	63840413	382060	-	ENSSSCG00000040528	TTC1	protein coding	3
4:130719508	CT	C	0.494	6.70169e-10	130702424	130749737	47314	+	ENSSSCG00000006947	SYDE2	protein coding	3
9:37039941	ATG	A	0.488	6.77195e-10	37006590	37265982	259393	+	ENSSSCG00000015011	ENSSSCG00000015011	protein coding	3
4:88155179	TA	T	0.488	6.8422e-10	88140953	88471994	331042	-	ENSSSCG00000006344	C4H1orf226	protein coding	3
15:73524643	GA	G	0.49	6.94348e-10	73433932	73741041	307110	+	ENSSSCG00000015917	XIRP2	protein coding	3
13:28031801	CT	C	0.494	7.04447e-10	27966586	28041473	74888	+	ENSSSCG00000011309	KIF15	protein coding	3
13:150365980	GA	G	0.492	7.04866e-10	150355253	150372220	16968	-	ENSSSCG00000032588	C3orf85	protein coding	3
7:56160946	CAT	C	0.49	7.0513e-10	56084023	56186352	102330	+	ENSSSCG00000027457	FBXO22	protein coding	3
12:22870822	TTG	T	0.486	7.22973e-10	22839005	22872407	33403	+	ENSSSCG00000017505	MED1	protein coding	3
5:101182125	CCA	C	0.49	7.23873e-10	101100282	101251884	151603	-	ENSSSCG00000000943	OTOGL	protein coding	3
6:80038857	CT	C	0.488	7.40942e-10	80035122	80089233	54112	+	ENSSSCG00000003520	CDC42	protein coding	3
18:8604830	TA	T	0.492	7.56256e-10	8449699	8843343	393645	-	ENSSSCG00000016493	TMEM178B	protein coding	3
17:41532420	GA	G	0.492	7.64316e-10	41507806	41606898	99093	+	ENSSSCG00000007345	RALGAPB	protein coding	3
4:20023341	GGAAA	G	0.488	7.66553e-10	19850106	20143604	293499	-	ENSSSCG00000049968	ENSSSCG00000049968	lncRNA	3
14:79395731	G	GA	0.494	7.76291e-10	79352396	80106258	753863	-	ENSSSCG00000010325	KCNMA1	protein coding	3
7:110451926	GT	G	0.49	7.86754e-10	110373528	110453813	80286	-	ENSSSCG00000002425	PTPN21	protein coding	3
14:45640080	AT	A	0.474	7.92059e-10	45320588	45925027	604440	-	ENSSSCG00000009968	TTC28	protein coding	3
4:107463352	CT	C	0.49	7.94501e-10	107348662	107493948	145287	-	ENSSSCG00000034581	LRIG2	protein coding	3
7:75963809	AT	A	0.49	8.01206e-10	75951203	75989231	38029	+	ENSSSCG00000002034	ACIN1	protein coding	3
3:4632854	T	TA	0.466	8.04232e-10	4610702	4643691	32990	-	ENSSSCG00000039719	ZDHHC4	protein coding	3
18:11588095	AT	A	0.492	8.20887e-10	11533183	11666113	132931	+	ENSSSCG00000016520	CREB3L2	protein coding	3
18:13564093	CA	C	0.492	8.20887e-10	13499772	13565750	65979	-	ENSSSCG00000043756	ENSSSCG00000043756	lncRNA	3
18:47020162	AAT	A	0.492	8.20887e-10	47010972	47038150	27179	+	ENSSSCG00000042664	ENSSSCG00000042664	lncRNA	3
7:16525220	G	GA	0.49	8.25074e-10	15910666	16685053	774388	+	ENSSSCG00000001080	CDKAL1	protein coding	3
13:132211794	T	TA	0.49	8.3233e-10	132066884	132269965	203082	-	ENSSSCG00000035414	XXYLT1	protein coding	3
9:59730915	CTGTTT	C	0.49	8.35154e-10	59037708	60140445	1102738	-	ENSSSCG00000037534	OPCML	protein coding	3
5:54663340	A	AT	0.49	8.57416e-10	54474624	54849512	374889	-	ENSSSCG00000000591	PIK3C2G	protein coding	3
9:52000826	GCTT	G	0.49	8.61007e-10	51997149	52069032	71884	-	ENSSSCG00000015201	MSANTD2	protein coding	3
15:66689992	AT	A	0.492	8.62841e-10	66649049	66700433	51385	+	ENSSSCG00000015883	MARCHF7	protein coding	3
13:118625487	C	CT	0.488	8.63772e-10	118614425	118638072	23648	+	ENSSSCG00000011767	TTC14	protein coding	3
11:11990714	C	CT	0.498	8.75412e-10	11815803	12198630	382828	-	ENSSSCG00000033919	DCLK1	protein coding	3
9:12181358	TA	T	0.49	8.83651e-10	12121825	12278120	156296	-	ENSSSCG00000014882	RSF1	protein coding	3
9:106153926	GA	G	0.492	8.87482e-10	106119899	106294587	174689	-	ENSSSCG00000015435	NAMPT	protein coding	3
17:5126826	AT	A	0.49	8.96671e-10	5122265	5271849	149585	+	ENSSSCG00000006987	SLC7A2	protein coding	3
13:140252859	TA	T	0.496	9.32169e-10	140136158	140369574	233417	+	ENSSSCG00000011889	GSK3B	protein coding	3
5:64940654	TA	T	0.488	9.41006e-10	64519186	65002098	482913	+	ENSSSCG00000000712	VWF	protein coding	3
4:56156634	AT	A	0.488	9.64293e-10	56136033	56175296	39264	-	ENSSSCG00000006155	ZBTB10	protein coding	3
7:120944008	CGA	C	0.49	9.84749e-10	120911220	121056558	145339	+	ENSSSCG00000037105	EVL	protein coding	3
9:87047934	G	GA	0.486	1.01264e-09	86964045	87088148	124104	-	ENSSSCG00000024761	SNX13	protein coding	3
3:101688269	A	AT	0.484	1.02509e-09	101617521	101753125	135605	-	ENSSSCG00000008486	GALM	protein coding	3
1:203912632	TA	T	0.488	1.03189e-09	203788397	203923514	135118	+	ENSSSCG00000040408	SAXO1	protein coding	3
13:162462914	G	GA	0.49	1.04309e-09	162355469	162478720	123252	-	ENSSSCG00000022895	CRYBG3	protein coding	3
9:120939169	G	GA	0.49	1.0579e-09	120892926	120985119	92194	-	ENSSSCG00000024674	ABL2	protein coding	3
8:17916709	GA	G	0.488	1.07413e-09	17841844	17961909	120066	-	ENSSSCG00000029275	PPARGC1A	protein coding	3
1:205974275	CT	C	0.498	1.07947e-09	205924881	206372152	447272	+	ENSSSCG00000005180	BNC2	protein coding	3
7:85708192	TA	T	0.496	1.0806e-09	85679666	85715208	35543	-	ENSSSCG00000034247	ENSSSCG00000034247	lncRNA	3
12:59650079	A	AT	0.494	1.08179e-09	59466791	59654130	187340	-	ENSSSCG00000034364	SPECC1	protein coding	3
2:80541018	G	GTA	0.49	1.11319e-09	80526767	80546096	19330	+	ENSSSCG00000031274	F12	protein coding	3
4:120957416	AAT	A	0.49	1.11384e-09	120955483	120958126	2644	+	ENSSSCG00000043509	ENSSSCG00000043509	lncRNA	3
15:99710972	CT	C	0.49	1.11984e-09	99584839	99726404	141566	+	ENSSSCG00000031954	SLC39A10	protein coding	3
4:37285121	G	GA	0.494	1.14298e-09	37090935	37820419	729485	-	ENSSSCG00000006071	VPS13B	protein coding	3
13:104516403	T	TATAA	0.488	1.14751e-09	104516158	104518898	2741	+	ENSSSCG00000048209	ENSSSCG00000048209	lncRNA	3
11:68272177	GCATT	G	0.49	1.18917e-09	68145101	68319939	174839	+	ENSSSCG00000009516	UBAC2	protein coding	3
7:47002015	GA	G	0.494	1.19922e-09	46860780	47043818	183039	-	ENSSSCG00000024149	ELOVL5	protein coding	3
9:109509666	AAT	A	0.49	1.2119e-09	109454534	109557649	103116	-	ENSSSCG00000015455	CUL1	protein coding	3
8:65708085	A	AT	0.494	1.22117e-09	65690265	65730017	39753	-	ENSSSCG00000008929	ENSSSCG00000008929	protein coding	3
11:23591036	T	TTC	0.488	1.22668e-09	23237697	23894727	657031	+	ENSSSCG00000021818	ENOX1	protein coding	3
3:16390624	AT	A	0.49	1.22681e-09	16382568	16393841	11274	-	ENSSSCG00000040985	KCTD7	protein coding	3
14:13985541	TA	T	0.488	1.22713e-09	13967070	14041788	74719	-	ENSSSCG00000009692	PINX1	protein coding	3
15:109750620	AT	A	0.492	1.24631e-09	109695273	109886299	191027	+	ENSSSCG00000016131	ADAM23	protein coding	3
7:56910288	AT	A	0.492	1.26316e-09	56583151	57012312	429162	-	ENSSSCG00000001865	SCAPER	protein coding	3
4:64072938	G	GA	0.488	1.28102e-09	63970511	64328105	357595	+	ENSSSCG00000040728	EYA1	protein coding	3
12:43672924	CA	C	0.49	1.30681e-09	43489171	43754176	265006	-	ENSSSCG00000017748	NF1	protein coding	3
4:81768525	AT	A	0.488	1.31797e-09	81639909	81911743	271835	+	ENSSSCG00000006294	NME7	protein coding	3
1:180393607	TA	T	0.496	1.32311e-09	180299469	180405585	106117	+	ENSSSCG00000005020	ATL1	protein coding	3
15:109499217	AT	A	0.49	1.32336e-09	109467080	109521194	54115	-	ENSSSCG00000016129	GPR1	protein coding	3
3:14496057	G	A	0.5	1.32873e-09	13565480	14794365	1228886	+	ENSSSCG00000007727	AUTS2	protein coding	1
9:48962642	A	AT	0.486	1.33033e-09	48953702	48990842	37141	+	ENSSSCG00000048814	ENSSSCG00000048814	lncRNA	3
6:105543646	CA	C	0.49	1.34384e-09	105505479	105600687	95209	+	ENSSSCG00000031942	YES1	protein coding	3
2:141362756	T	TA	0.478	1.34791e-09	141358993	141367198	8206	-	ENSSSCG00000014349	STING1	protein coding	3
13:96131881	AT	A	0.488	1.3494e-09	95959577	96375856	416280	+	ENSSSCG00000025810	KCNAB1	protein coding	3
9:67010689	AT	A	0.484	1.35532e-09	66838123	67117315	279193	+	ENSSSCG00000015645	ENSSSCG00000015645	protein coding	3
15:55145755	TA	T	0.49	1.36604e-09	54956402	55291172	334771	+	ENSSSCG00000047762	ENSSSCG00000047762	lncRNA	3
3:30099070	C	CT	0.49	1.37439e-09	29969395	30272637	303243	-	ENSSSCG00000032878	SHISA9	protein coding	3
1:168776620	A	AT	0.48	1.40868e-09	168751423	169323977	572555	+	ENSSSCG00000004980	THSD4	protein coding	3
16:35604562	AT	A	0.49	1.41569e-09	35231671	35658839	427169	-	ENSSSCG00000016917	ANKRD55	protein coding	3
1:121189211	G	GA	0.488	1.42765e-09	121146115	121250224	104110	+	ENSSSCG00000004636	TRPM7	protein coding	3
2:1309706	TA	T	0.492	1.43213e-09	989931	1317600	327670	+	ENSSSCG00000031903	ENSSSCG00000031903	protein coding	3
2:10895250	AGCC	A	0.492	1.43213e-09	10880901	10903017	22117	+	ENSSSCG00000013106	PTGDR2	protein coding	3
2:73159499	A	AT	0.492	1.43213e-09	73131051	73171610	40560	+	ENSSSCG00000013530	ENSSSCG00000013530	protein coding	3
2:78774662	C	CT	0.492	1.43213e-09	78752768	78784256	31489	-	ENSSSCG00000014016	SQSTM1	protein coding	3
2:84467767	AC	A	0.492	1.43213e-09	84413340	84537784	124445	-	ENSSSCG00000014081	CERT1	protein coding	3
2:96134648	GA	G	0.492	1.43213e-09	96122407	96296842	174436	-	ENSSSCG00000014149	MEF2C	protein coding	3
2:97316963	CAT	C	0.492	1.43213e-09	97286797	97436352	149556	-	ENSSSCG00000049927	ENSSSCG00000049927	lncRNA	3
2:97880770	AGT	A	0.492	1.43213e-09	97734809	98275085	540277	+	ENSSSCG00000035025	ADGRV1	protein coding	3
2:101367839	CTA	C	0.492	1.43213e-09	101313091	101375607	62517	+	ENSSSCG00000014163	SLF1	protein coding	3
2:135687595	CT	C	0.492	1.43213e-09	135488545	136096788	608244	-	ENSSSCG00000014293	FSTL4	protein coding	3
2:140966074	GTTTGT	G	0.492	1.43213e-09	140878070	141118059	239990	-	ENSSSCG00000024189	SIL1	protein coding	3
18:37436694	AAAAAT	A	0.49	1.43263e-09	37416981	37793057	376077	+	ENSSSCG00000016657	AOAH	protein coding	3
18:37436694	AAAAAT	A	0.49	1.43263e-09	37416993	37793056	376064	+	ENSSSCG00000016659	KIAA0895	protein coding	3
4:75208800	AT	A	0.49	1.43296e-09	75191257	75215907	24651	+	ENSSSCG00000032846	BPNT2	protein coding	3
4:75653610	CT	C	0.486	1.43973e-09	75646592	75694365	47774	+	ENSSSCG00000006247	PLAG1	protein coding	3
14:66864409	GA	G	0.488	1.44831e-09	66640849	66967077	326229	-	ENSSSCG00000010226	JMJD1C	protein coding	3
2:15702417	GT	G	0.49	1.48213e-09	15680787	15792633	111847	+	ENSSSCG00000013249	CKAP5	protein coding	3
11:11278378	G	GT	0.49	1.50976e-09	11084534	11722852	638319	+	ENSSSCG00000034348	NBEA	protein coding	3
14:47952397	TA	T	0.484	1.51176e-09	47946396	48040822	94427	+	ENSSSCG00000010025	LIMK2	protein coding	3
12:22591745	TA	T	0.492	1.51435e-09	22590725	22621351	30627	-	ENSSSCG00000017497	ERBB2	protein coding	3
1:71092182	TA	T	0.492	1.51567e-09	70993341	71105012	111672	-	ENSSSCG00000004364	HACE1	protein coding	3
9:70392163	A	AT	0.486	1.51875e-09	70335206	70430389	95184	+	ENSSSCG00000015302	CFAP69	protein coding	3
15:101709749	AT	A	0.488	1.51915e-09	101623818	101957516	333699	+	ENSSSCG00000016083	PLCL1	protein coding	3
4:106984874	TCA	T	0.49	1.53437e-09	106881916	107345598	463683	-	ENSSSCG00000006767	MAGI3	protein coding	3
9:67690900	CT	C	0.486	1.55435e-09	67680507	67709522	29016	+	ENSSSCG00000015660	PFKFB2	protein coding	3
15:61005214	A	AAAC	0.49	1.58579e-09	60929294	61015823	86530	+	ENSSSCG00000048311	ENSSSCG00000048311	lncRNA	3
16:25313298	AT	A	0.49	1.61395e-09	24919025	25534395	615371	-	ENSSSCG00000051294	ENSSSCG00000051294	lncRNA	3
17:18977683	TA	T	0.476	1.61863e-09	18958165	18980560	22396	+	ENSSSCG00000007063	ANKEF1	protein coding	3
13:169865621	AAT	A	0.494	1.63478e-09	169688940	170752425	1063486	-	ENSSSCG00000011999	CADM2	protein coding	3
2:78832174	AT	A	0.49	1.65213e-09	78818411	78876615	58205	-	ENSSSCG00000014019	MAML1	protein coding	3
17:2420627	CT	C	0.488	1.66928e-09	2031253	3048459	1017207	-	ENSSSCG00000038257	SGCZ	protein coding	3
17:13699430	AT	A	0.49	1.66947e-09	13693628	13705318	11691	+	ENSSSCG00000007039	PRNP	protein coding	3
9:65904533	A	AT	0.488	1.69297e-09	65898011	65909199	11189	-	ENSSSCG00000043151	ENSSSCG00000043151	lncRNA	3
6:169090897	AT	A	0.49	1.73164e-09	168994469	169135038	140570	+	ENSSSCG00000023266	FOXJ3	protein coding	3
1:228128937	CT	C	0.492	1.73836e-09	228103750	228141890	38141	-	ENSSSCG00000005272	NMRK1	protein coding	3
6:135804852	TA	T	0.494	1.74945e-09	135745886	136020542	274657	-	ENSSSCG00000003773	AK5	protein coding	3
1:43462794	CA	C	0.484	1.75624e-09	43392645	43563695	171051	+	ENSSSCG00000004249	CEP85L	protein coding	3
6:12084686	T	TATAC	0.492	1.78376e-09	12076356	12142488	66133	+	ENSSSCG00000002706	ADAT1	protein coding	3
6:96038755	AT	A	0.492	1.78376e-09	96008455	96062951	54497	+	ENSSSCG00000027902	ZMPSTE24	protein coding	3
6:108391676	A	AAC	0.492	1.78376e-09	108376775	108403175	26401	+	ENSSSCG00000026851	RMC1	protein coding	3
6:128085676	C	CT	0.492	1.78376e-09	128030715	128113288	82574	+	ENSSSCG00000038632	ADNP2	protein coding	3
6:146560388	TA	T	0.492	1.78376e-09	146166681	146720127	553447	-	ENSSSCG00000003805	PDE4B	protein coding	3
18:44042692	ATG	A	0.488	1.79446e-09	43844898	44261294	416397	-	ENSSSCG00000016690	CREB5	protein coding	3
3:38844733	TTA	T	0.472	1.80097e-09	38825782	38893681	67900	-	ENSSSCG00000029285	ZNF75A	protein coding	3
11:69215477	AT	A	0.486	1.80768e-09	68920929	69301533	380605	+	ENSSSCG00000009522	PCCA	protein coding	3
18:51411572	AG	A	0.488	1.8588e-09	51387836	51802945	415110	-	ENSSSCG00000036443	HECW1	protein coding	3
15:101306919	T	TA	0.49	1.89902e-09	101191854	101338023	146170	-	ENSSSCG00000016075	SF3B1	protein coding	3
6:119337024	CA	C	0.484	1.90428e-09	119272057	119493883	221827	+	ENSSSCG00000003743	GALNT1	protein coding	3
14:14358715	TA	T	0.49	1.909e-09	14084981	14381402	296422	-	ENSSSCG00000009693	XKR6	protein coding	3
15:92075449	AT	A	0.494	1.94647e-09	92029371	92124432	95062	+	ENSSSCG00000038276	ENSSSCG00000038276	lncRNA	3
15:82934888	TA	T	0.488	1.95192e-09	82543686	82958157	414472	-	ENSSSCG00000048724	ENSSSCG00000048724	lncRNA	3
2:139947048	GA	G	0.488	1.95382e-09	139920583	139960657	40075	+	ENSSSCG00000026421	PKD2L2	protein coding	3
2:139947048	GA	G	0.488	1.95382e-09	139944409	139948936	4528	+	ENSSSCG00000035776	ENSSSCG00000035776	protein coding	3
9:48123616	CA	C	0.49	1.9767e-09	48120802	48286278	165477	+	ENSSSCG00000023728	TECTA	protein coding	3
9:87930611	GA	G	0.49	1.99779e-09	87449359	88186965	737607	+	ENSSSCG00000015368	HDAC9	protein coding	3
9:92115432	CTA	C	0.488	2.02133e-09	92037423	92118040	80618	+	ENSSSCG00000032241	GPNMB	protein coding	3
9:92115432	CTA	C	0.488	2.02133e-09	92104847	92272211	167365	-	ENSSSCG00000036695	IGF2BP3	protein coding	3
12:54927739	CTG	C	0.486	2.03088e-09	54752507	54973515	221009	-	ENSSSCG00000039056	GAS7	protein coding	3
9:124152717	AT	A	0.488	2.03949e-09	124093667	124185352	91686	+	ENSSSCG00000026806	DHX9	protein coding	3
12:14443682	AT	A	0.486	2.04819e-09	14368256	14489017	120762	+	ENSSSCG00000032176	SMURF2	protein coding	3
10:2294783	TTTTG	T	0.492	2.05543e-09	2197194	2487110	289917	+	ENSSSCG00000050890	ENSSSCG00000050890	lncRNA	3
10:12694492	AT	A	0.492	2.05543e-09	12688790	12713206	24417	+	ENSSSCG00000035034	CNIH4	protein coding	3
10:23966992	CCGG	C	0.492	2.05543e-09	23885797	24102341	216545	+	ENSSSCG00000010915	NAV1	protein coding	3
10:23966992	CCGG	C	0.492	2.05543e-09	23965428	23967272	1845	-	ENSSSCG00000031634	ENSSSCG00000031634	protein coding	3
10:28903020	AGAAT	A	0.492	2.05543e-09	28860854	28995517	134664	-	ENSSSCG00000038150	ENSSSCG00000038150	lncRNA	3
10:28903020	AGAAT	A	0.492	2.05543e-09	28901826	28903328	1503	-	ENSSSCG00000048629	ENSSSCG00000048629	lncRNA	3
18:15899191	TA	T	0.488	2.126e-09	15105138	15906707	801570	-	ENSSSCG00000016543	EXOC4	protein coding	3
6:100848654	A	AT	0.492	2.15653e-09	100837247	100854112	16866	-	ENSSSCG00000045748	ENSSSCG00000045748	lncRNA	3
9:116091331	AT	A	0.49	2.16814e-09	116090870	116109742	18873	-	ENSSSCG00000015496	CENPL	protein coding	3
1:95824155	A	AGT	0.5	2.20797e-09	95809187	95895027	85841	+	ENSSSCG00000004500	C18orf25	protein coding	3
1:61613549	G	GA	0.496	2.22065e-09	61610836	61616340	5505	+	ENSSSCG00000050706	ENSSSCG00000050706	protein coding	3
1:237234675	A	AT	0.486	2.26357e-09	237111010	237240348	129339	-	ENSSSCG00000005343	RNF38	protein coding	3
9:92400183	T	TA	0.49	2.27467e-09	92372069	92450367	78299	+	ENSSSCG00000029174	CCDC126	protein coding	3
8:40785315	A	AT	0.49	2.27805e-09	40780889	40846577	65689	-	ENSSSCG00000032645	CHIC2	protein coding	3
13:185575043	TA	T	0.488	2.32016e-09	185176885	185679885	503001	+	ENSSSCG00000012020	NCAM2	protein coding	3
7:66517153	AT	A	0.494	2.36337e-09	65928075	66801611	873537	-	ENSSSCG00000001964	NPAS3	protein coding	3
18:10682276	CA	C	0.488	2.37124e-09	10675328	10829391	154064	+	ENSSSCG00000016513	KIAA1549	protein coding	3
1:106295576	TA	T	0.49	2.37692e-09	106036029	106411724	375696	+	ENSSSCG00000004538	WDR7	protein coding	3
14:2841252	CA	C	0.498	2.37739e-09	2804061	3035241	231181	-	ENSSSCG00000009593	ROR2	protein coding	3
3:15095956	C	T	0.444	2.3787e-09	15026769	15450615	423847	+	ENSSSCG00000026457	GALNT17	protein coding	1
5:18519682	G	GA	0.492	2.43275e-09	18512710	18525877	13168	+	ENSSSCG00000000267	MYG1	protein coding	3
5:18519682	G	GA	0.492	2.43275e-09	18512719	18525877	13159	+	ENSSSCG00000046295	PFDN5	protein coding	3
17:34768829	TA	T	0.488	2.50649e-09	34760379	34779251	18873	+	ENSSSCG00000036081	TBC1D20	protein coding	3
6:115773253	C	CA	0.486	2.54502e-09	115692518	115786634	94117	-	ENSSSCG00000003728	ENSSSCG00000003728	protein coding	3
3:14958288	A	G	0.41	2.54539e-09	14923491	14961547	38057	-	ENSSSCG00000049007	ENSSSCG00000049007	lncRNA	1
6:102866464	TTTG	T	0.49	2.56102e-09	102333403	103199838	866436	+	ENSSSCG00000003690	ENSSSCG00000003690	protein coding	3
5:56848080	GA	G	0.482	2.60387e-09	56817606	57005114	187509	+	ENSSSCG00000000600	EPS8	protein coding	3
2:79822831	CAT	C	0.49	2.61146e-09	79766349	80141293	374945	+	ENSSSCG00000014029	COL23A1	protein coding	3
13:86403306	TA	T	0.494	2.61872e-09	86401244	86513105	111862	-	ENSSSCG00000011689	PLOD2	protein coding	3
9:113072198	TA	T	0.49	2.65698e-09	112931795	113305178	373384	+	ENSSSCG00000015462	TPK1	protein coding	3
5:51415331	CT	C	0.484	2.6901e-09	51395984	51426342	30359	+	ENSSSCG00000026594	ENSSSCG00000026594	protein coding	3
10:55678170	GA	G	0.49	2.70446e-09	55675138	55700305	25168	-	ENSSSCG00000031456	ARL5B	protein coding	3
4:52489404	G	GA	0.49	2.7098e-09	51785375	52557785	772411	-	ENSSSCG00000006149	RALYL	protein coding	3
18:7201202	AT	A	0.486	2.71355e-09	7043646	7348381	304736	+	ENSSSCG00000016469	TRPV5	protein coding	3
18:7201202	AT	A	0.486	2.71355e-09	7043646	7318395	274750	+	ENSSSCG00000016472	KEL	protein coding	3
15:72473336	AT	A	0.494	2.72671e-09	72430725	72512491	81767	-	ENSSSCG00000015908	TTC21B	protein coding	3
13:16738981	CA	C	0.488	2.76919e-09	16697588	16771053	73466	-	ENSSSCG00000049615	ENSSSCG00000049615	lncRNA	3
15:21104061	T	TA	0.494	2.80096e-09	20619778	22011997	1392220	+	ENSSSCG00000015711	DPP10	protein coding	3
14:6453588	C	CT	0.478	2.8338e-09	6443912	6489064	45153	+	ENSSSCG00000009620	BMP1	protein coding	3
3:97233025	A	G	0.331	2.92771e-09	97224272	97276455	52184	+	ENSSSCG00000048122	LOC106509841	lncRNA	3
15:119990909	AAG	A	0.486	2.99985e-09	119949528	120177353	227826	-	ENSSSCG00000027669	TNS1	protein coding	3
4:22025568	AT	A	0.496	3.04035e-09	21955042	22058707	103666	+	ENSSSCG00000006016	EIF3H	protein coding	3
18:5912302	CT	C	0.494	3.15796e-09	5899567	5928884	29318	-	ENSSSCG00000016438	NUB1	protein coding	3
1:115798260	A	AT	0.478	3.16095e-09	115734344	115871086	136743	+	ENSSSCG00000004603	RFX7	protein coding	3
4:38097252	T	TA	0.494	3.22056e-09	37945597	38306775	361179	+	ENSSSCG00000006074	STK3	protein coding	3
1:215500609	GA	G	0.488	3.39173e-09	215071334	215507800	436467	-	ENSSSCG00000005198	KDM4C	protein coding	3
14:48658443	GT	G	0.488	3.40832e-09	48566343	48705841	139499	+	ENSSSCG00000010036	SLC5A1	protein coding	3
9:81487910	TA	T	0.49	3.41631e-09	81076062	81518228	442167	-	ENSSSCG00000015350	THSD7A	protein coding	3
4:82022452	T	TA	0.488	3.56334e-09	82016339	82125832	109494	-	ENSSSCG00000048249	ENSSSCG00000048249	lncRNA	3
9:44534727	AT	A	0.494	3.64702e-09	44513456	44536432	22977	+	ENSSSCG00000024027	PAFAH1B2	protein coding	3
8:15967179	CA	C	0.486	3.6658e-09	15211916	16346170	1134255	-	ENSSSCG00000023934	KCNIP4	protein coding	3
7:88551990	CT	C	0.486	3.70787e-09	88531929	88575652	43724	-	ENSSSCG00000039616	ZBTB25	protein coding	3
3:108423223	A	G	0.45	3.76535e-09	108223995	108620615	396621	+	ENSSSCG00000008524	GALNT14	protein coding	3
14:39640954	TA	T	0.492	3.7655e-09	39606881	39682485	75605	+	ENSSSCG00000009887	NAA25	protein coding	3
10:8807684	T	TG	0.49	3.76805e-09	8559279	8946426	387148	-	ENSSSCG00000038539	ENSSSCG00000038539	lncRNA	3
4:66394127	TGAAA	T	0.486	3.77631e-09	66118883	66636960	518078	-	ENSSSCG00000035887	C8orf34	protein coding	3
6:75973607	T	TC	0.49	3.7935e-09	75969925	75987095	17171	+	ENSSSCG00000003484	PADI6	protein coding	3
8:78359744	CA	C	0.484	3.81118e-09	77970069	78680275	710207	+	ENSSSCG00000009021	LRBA	protein coding	3
1:77272199	AT	A	0.486	3.85443e-09	77197409	77400137	202729	-	ENSSSCG00000025703	REV3L	protein coding	3
4:62894826	CT	C	0.488	3.87633e-09	62880267	63277761	397495	-	ENSSSCG00000006185	KCNB2	protein coding	3
14:65475114	G	GA	0.486	3.97477e-09	65408597	65598486	189890	+	ENSSSCG00000010219	ARID5B	protein coding	3
9:118041437	A	AT	0.488	3.97831e-09	117915441	118114259	198819	-	ENSSSCG00000015509	COP1	protein coding	3
10:31011701	GAAACA	G	0.49	3.98925e-09	31000519	31016753	16235	+	ENSSSCG00000034203	C9orf64	protein coding	3
14:126993020	G	GA	0.49	4.04357e-09	126851902	127037257	185356	-	ENSSSCG00000036758	HSPA12A	protein coding	3
6:142784061	G	GT	0.49	4.06639e-09	142735890	143274231	538342	-	ENSSSCG00000003793	LRRC7	protein coding	3
3:96784947	T	A	0.054	4.0797e-09	96707397	96834189	126793	-	ENSSSCG00000008456	PLEKHH2	protein coding	3
7:70148525	CT	C	0.486	4.10072e-09	70132029	70196383	64355	-	ENSSSCG00000041788	ENSSSCG00000041788	lncRNA	3
10:64852059	G	GT	0.488	4.10527e-09	64776315	64859051	82737	-	ENSSSCG00000011133	PFKFB3	protein coding	3
13:42764709	CA	C	0.488	4.13979e-09	42391533	42884956	493424	-	ENSSSCG00000049107	ENSSSCG00000049107	lncRNA	3
12:52054773	T	TA	0.492	4.153e-09	52016299	52066861	50563	-	ENSSSCG00000017917	MINK1	protein coding	3
9:99629406	CA	C	0.488	4.18526e-09	99605181	99782105	176925	-	ENSSSCG00000015405	CD36	protein coding	3
13:119561926	CT	C	0.488	4.31764e-09	119561017	119565326	4310	+	ENSSSCG00000049520	ENSSSCG00000049520	lncRNA	3
1:183554085	TA	T	0.492	4.33794e-09	183416134	183792417	376284	-	ENSSSCG00000005045	BMP4	protein coding	3
4:35230682	C	CT	0.49	4.36607e-09	34924383	35367430	443048	+	ENSSSCG00000006059	NCALD	protein coding	3
6:52570265	A	AT	0.49	4.38015e-09	52559393	52599132	39740	-	ENSSSCG00000026152	PRKD2	protein coding	3
14:90425049	AT	A	0.492	4.40161e-09	90338503	90480986	142484	-	ENSSSCG00000010396	PARG	protein coding	3
14:71494217	AT	A	0.486	4.41586e-09	71486255	71497387	11133	+	ENSSSCG00000010238	HNRNPH3	protein coding	3
14:137185817	GA	G	0.498	4.41724e-09	137101410	137264239	162830	+	ENSSSCG00000010755	PTPRE	protein coding	3
16:26685467	AT	A	0.49	4.43691e-09	26681716	26701443	19728	+	ENSSSCG00000040855	C5orf51	protein coding	3
1:235989596	CT	C	0.488	4.45372e-09	235918736	236158244	239509	+	ENSSSCG00000005305	UNC13B	protein coding	3
2:25610202	CT	C	0.49	4.4635e-09	25604950	25848276	243327	+	ENSSSCG00000013296	SLC1A2	protein coding	3
5:102497546	TTTTA	T	0.486	4.56096e-09	102187453	102720929	533477	-	ENSSSCG00000051497	ENSSSCG00000051497	lncRNA	3
16:34855983	TA	T	0.486	4.56719e-09	34738194	34858735	120542	-	ENSSSCG00000030343	SLC38A9	protein coding	3
9:127538596	G	GA	0.492	4.5911e-09	127481684	127540790	59107	-	ENSSSCG00000015576	TPR	protein coding	3
8:32464630	A	AT	0.49	4.6958e-09	32433030	32792546	359517	+	ENSSSCG00000008799	LIMCH1	protein coding	3
4:84191898	GA	G	0.488	4.70483e-09	84189004	84204723	15720	-	ENSSSCG00000006319	POGK	protein coding	3
2:48130889	T	TA	0.49	4.79253e-09	47862863	48231106	368244	+	ENSSSCG00000013403	GALNT18	protein coding	3
16:12105383	C	CA	0.488	4.81691e-09	12094707	12277315	182609	-	ENSSSCG00000016802	CDH10	protein coding	3
6:40677817	C	CT	0.49	4.86346e-09	40292351	40771730	479380	+	ENSSSCG00000029234	ZNF536	protein coding	3
14:99936050	CA	C	0.492	4.92488e-09	99929448	100023251	93804	+	ENSSSCG00000010440	ENSSSCG00000010440	protein coding	3
9:108284733	G	GT	0.488	5.05124e-09	108255083	108320264	65182	-	ENSSSCG00000015446	PNPLA8	protein coding	3
3:99881371	CT	C	0.167	5.13919e-09	99880531	99886992	6462	-	ENSSSCG00000050296	ENSSSCG00000050296	lncRNA	3
13:18564279	CT	C	0.492	5.15284e-09	18561732	18567619	5888	-	ENSSSCG00000042214	ENSSSCG00000042214	lncRNA	3
1:50679046	AT	A	0.492	5.22806e-09	50579706	50716358	136653	+	ENSSSCG00000004275	FAM135A	protein coding	3
13:56825086	GA	G	0.492	5.25669e-09	56804555	57034188	229634	+	ENSSSCG00000011524	CHL1	protein coding	3
6:152333783	AAC	A	0.488	5.27337e-09	152321848	152648979	327132	+	ENSSSCG00000003825	CYP2J34	protein coding	3
1:14371286	C	CT	0.48	5.27547e-09	14217036	14493363	276328	-	ENSSSCG00000025777	ESR1	protein coding	3
13:61284421	T	TA	0.486	5.29074e-09	61068126	61398908	330783	+	ENSSSCG00000023437	ITPR1	protein coding	3
6:162028384	CT	C	0.49	5.35869e-09	161952983	163216257	1263275	+	ENSSSCG00000031300	ENSSSCG00000031300	protein coding	3
6:82473210	CT	C	0.49	5.38238e-09	82401188	82483724	82537	+	ENSSSCG00000038994	CLIC4	protein coding	3
2:59380927	CT	C	0.488	5.49582e-09	59367243	59384541	17299	-	ENSSSCG00000025955	SSBP4	protein coding	3
2:47398766	CT	C	0.49	5.55035e-09	47385191	47446538	61348	+	ENSSSCG00000013401	DKK3	protein coding	3
6:132254667	TA	T	0.486	5.56323e-09	131727083	132366088	639006	-	ENSSSCG00000003761	ADGRL2	protein coding	3
13:112979098	TA	T	0.478	5.57275e-09	112850491	113168304	317814	+	ENSSSCG00000041957	ENSSSCG00000041957	lncRNA	3
8:81916714	AT	A	0.425	5.63298e-09	81746489	81982760	236272	+	ENSSSCG00000040272	TTC29	protein coding	3
15:68015407	CT	C	0.49	5.63363e-09	67952210	68048963	96754	+	ENSSSCG00000015889	ENSSSCG00000015889	lncRNA	3
14:13059093	CA	C	0.486	5.67526e-09	12987818	13100165	112348	-	ENSSSCG00000009683	ENSSSCG00000009683	protein coding	3
6:49956347	TG	T	0.49	5.6876e-09	49871136	50016315	145180	-	ENSSSCG00000003043	DMRTC2	protein coding	3
18:42287581	CTGGGG	C	0.484	5.71791e-09	42251749	42295468	43720	+	ENSSSCG00000033514	CRHR2	protein coding	3
2:59441423	GT	G	0.49	5.82629e-09	59401246	59448983	47738	+	ENSSSCG00000036963	LRRC25	protein coding	3
2:59441423	GT	G	0.49	5.82629e-09	59414008	59485857	71850	-	ENSSSCG00000039684	PGPEP1	protein coding	3
7:90741951	GT	G	0.494	5.87202e-09	90346590	91041189	694600	+	ENSSSCG00000002285	GPHN	protein coding	3
4:30198007	T	TA	0.49	5.87907e-09	29933135	30233960	300826	+	ENSSSCG00000006035	ANGPT1	protein coding	3
9:106872920	AT	A	0.486	6.00718e-09	106851018	106957519	106502	+	ENSSSCG00000037706	PRKAR2B	protein coding	3
13:145992669	T	TA	0.486	6.0602e-09	145970851	146007929	37079	-	ENSSSCG00000011914	ZDHHC23	protein coding	3
4:15318288	CA	C	0.488	6.13575e-09	15263333	15385307	121975	+	ENSSSCG00000040731	TMEM65	protein coding	3
15:84168200	AT	A	0.486	6.31961e-09	84166897	84182803	15907	-	ENSSSCG00000015999	FKBP7	protein coding	3
10:12145555	T	TA	0.49	6.32222e-09	11950900	12322360	371461	-	ENSSSCG00000010840	RGS7	protein coding	3
16:56675682	C	CT	0.486	6.37567e-09	55625298	56915287	1289990	-	ENSSSCG00000017018	TENM2	protein coding	3
13:33445634	C	CA	0.496	6.41993e-09	33152152	33658100	505949	+	ENSSSCG00000011416	DOCK3	protein coding	3
9:9888288	G	GA	0.486	6.51715e-09	9810926	9901494	90569	-	ENSSSCG00000014860	MAP6	protein coding	3
3:97239020	A	G	0.331	6.56437e-09	97234951	97239659	4709	-	ENSSSCG00000044829	ENSSSCG00000044829	lncRNA	3
14:46377287	TA	T	0.488	6.85257e-09	46348628	46402076	53449	+	ENSSSCG00000009975	EMID1	protein coding	3
10:48969965	CAT	C	0.49	6.8632e-09	48939445	49069445	130001	+	ENSSSCG00000024127	ABI1	protein coding	3
12:11957995	CT	C	0.494	6.88326e-09	11922632	11966610	43979	-	ENSSSCG00000039336	GNA13	protein coding	3
11:76627412	A	AT	0.492	6.99659e-09	76626179	76653881	27703	-	ENSSSCG00000034763	IRS2	protein coding	3
4:99551544	T	TA	0.486	7.228e-09	99493481	99573564	80084	+	ENSSSCG00000037355	RNF115	protein coding	3
4:99551544	T	TA	0.486	7.228e-09	99551125	99559867	8743	-	ENSSSCG00000050955	ENSSSCG00000050955	protein coding	3
6:124054095	CA	C	0.492	7.33836e-09	124034968	124209176	174209	+	ENSSSCG00000031460	ENSSSCG00000031460	lncRNA	3
15:124529501	CT	C	0.486	7.3549e-09	124472235	124554991	82757	-	ENSSSCG00000016226	ENSSSCG00000016226	protein coding	3
1:67252432	TA	T	0.49	7.37475e-09	67214337	67294397	80061	-	ENSSSCG00000004357	SIM1	protein coding	3
6:52960481	AT	A	0.486	7.50677e-09	52957470	53030582	73113	+	ENSSSCG00000003111	SAE1	protein coding	3
4:36803552	CT	C	0.494	7.68416e-09	36746800	36844512	97713	-	ENSSSCG00000027587	SPAG1	protein coding	3
7:101204801	G	GGT	0.488	7.99481e-09	101132830	102777822	1644993	+	ENSSSCG00000028942	NRXN3	protein coding	3
6:84243860	C	CA	0.492	8.12992e-09	84237737	84252046	14310	+	ENSSSCG00000003566	NUDC	protein coding	3
4:6153963	G	GA	0.484	8.49909e-09	6057531	6201386	143856	-	ENSSSCG00000045100	ENSSSCG00000045100	lncRNA	3
15:136094684	TA	T	0.484	8.509e-09	136049740	136116209	66470	-	ENSSSCG00000016318	ASB18	protein coding	3
15:46452418	TA	T	0.482	8.54956e-09	46448904	46470572	21669	-	ENSSSCG00000015793	UFSP2	protein coding	3
3:96690850	A	AAG	0.482	8.61237e-09	96655098	96703318	48221	-	ENSSSCG00000038383	DYNC2LI1	protein coding	3
5:84022040	CT	C	0.486	8.70796e-09	83935703	84041756	106054	+	ENSSSCG00000026697	UHRF1BP1L	protein coding	3
6:31233535	TTG	T	0.484	8.87218e-09	31174569	31564707	390139	-	ENSSSCG00000035949	FTO	protein coding	3
9:35905209	A	AT	0.498	8.88197e-09	35904029	35948575	44547	+	ENSSSCG00000014998	AASDHPPT	protein coding	3
9:234004	A	AT	0.49	8.9111e-09	223990	250298	26309	+	ENSSSCG00000014579	TMEM41B	protein coding	3
7:17963133	C	CT	0.49	8.93223e-09	17954875	17964005	9131	+	ENSSSCG00000041291	ENSSSCG00000041291	lncRNA	3
3:99510442	A	T	0.391	9.15791e-09	99505570	99512016	6447	+	ENSSSCG00000048362	ENSSSCG00000048362	pseudogene	3
6:7505960	CT	C	0.478	9.22131e-09	7420763	7604985	184223	+	ENSSSCG00000038128	CDYL2	protein coding	3
7:32943306	AT	A	0.492	9.51231e-09	32931786	33063739	131954	+	ENSSSCG00000001578	CMTR1	protein coding	3
11:68523522	ATTTCT	A	0.482	9.83158e-09	68507877	68767546	259670	+	ENSSSCG00000009519	CLYBL	protein coding	3
3:96560547	A	G	0.052	9.86116e-09	96474549	96595143	120595	+	ENSSSCG00000008452	LRPPRC	protein coding	3
5:39305511	AT	A	0.498	9.90113e-09	39293071	39314271	21201	-	ENSSSCG00000044141	ENSSSCG00000044141	lncRNA	3
5:76697635	A	AT	0.488	9.9682e-09	76637202	76847316	210115	+	ENSSSCG00000030685	ARID2	protein coding	3
10:35610590	AT	A	0.49	1.00203e-08	35448134	35761269	313136	+	ENSSSCG00000032000	ENSSSCG00000032000	lncRNA	3
6:64265853	G	GC	0.49	1.01838e-08	64253268	64300897	47630	-	ENSSSCG00000028706	MORN1	protein coding	3
6:112497954	CT	C	0.498	1.02002e-08	112396721	112628432	231712	-	ENSSSCG00000003722	CDH2	protein coding	3
6:147450696	CT	C	0.472	1.03257e-08	147429106	147567179	138074	+	ENSSSCG00000003809	JAK1	protein coding	3
12:55225514	TTTTC	T	0.486	1.05682e-08	55190429	55278539	88111	-	ENSSSCG00000029441	ENSSSCG00000029441	protein coding	3
15:61498592	AT	A	0.486	1.06005e-08	61440656	62047336	606681	+	ENSSSCG00000022671	GALNT13	protein coding	3
1:99598368	A	AC	0.478	1.07335e-08	99417231	99809899	392669	-	ENSSSCG00000004511	ENSSSCG00000004511	protein coding	3
18:18228792	CA	C	0.486	1.1072e-08	18209263	18332216	122954	+	ENSSSCG00000016553	COPG2	protein coding	3
4:82121345	GA	G	0.49	1.11943e-08	82041226	82159971	118746	-	ENSSSCG00000033890	ENSSSCG00000033890	lncRNA	3
3:17018934	A	G	0.47	1.1375e-08	16990990	17025948	34959	+	ENSSSCG00000007751	SEPTIN14	protein coding	1
10:57866967	AT	A	0.492	1.14371e-08	57829518	57895610	66093	+	ENSSSCG00000011106	CREM	protein coding	3
1:7343452	AAT	A	0.484	1.16022e-08	7340116	7365520	25405	-	ENSSSCG00000004041	SLC22A1	protein coding	3
6:59094415	TA	T	0.49	1.1704e-08	59093561	59133531	39971	-	ENSSSCG00000003286	ENSSSCG00000003286	protein coding	3
6:59094415	TA	T	0.49	1.1704e-08	59092655	59099992	7338	+	ENSSSCG00000022675	NCR1	protein coding	3
14:39492262	C	CA	0.482	1.17476e-08	39326671	39537916	211246	+	ENSSSCG00000009885	HECTD4	protein coding	3
7:100701724	CA	C	0.484	1.18598e-08	100676629	100710788	34160	-	ENSSSCG00000025906	ALKBH1	protein coding	3
6:74781988	C	CT	0.49	1.20456e-08	74773324	74784468	11145	-	ENSSSCG00000003463	AGMAT	protein coding	3
15:76929918	C	CA	0.494	1.20856e-08	76760604	76972604	212001	+	ENSSSCG00000035909	ENSSSCG00000035909	protein coding	3
12:15633702	GA	G	0.494	1.21431e-08	15451471	15813580	362110	-	ENSSSCG00000017298	TANC2	protein coding	3
4:111968714	CTT	C	0.49	1.21593e-08	111824896	112202825	377930	+	ENSSSCG00000023187	VAV3	protein coding	3
6:168767746	G	GA	0.49	1.2187e-08	168765538	168870299	104762	-	ENSSSCG00000003965	ENSSSCG00000003965	protein coding	3
6:64110180	AT	A	0.486	1.22545e-08	64068575	64163472	94898	+	ENSSSCG00000030361	PRKCZ	protein coding	3
13:189652921	A	AAT	0.492	1.22869e-08	189434869	189716057	281189	-	ENSSSCG00000012022	APP	protein coding	3
1:49356848	CA	C	0.486	1.239e-08	48889295	49619770	730476	+	ENSSSCG00000004270	ADGRB3	protein coding	3
15:109973933	GAC	G	0.486	1.24213e-08	109918321	109976388	58068	-	ENSSSCG00000035158	DYTN	protein coding	3
9:103921465	CA	C	0.484	1.38843e-08	103708728	104166724	457997	-	ENSSSCG00000015427	ORC5	protein coding	3
14:123402130	GT	G	0.482	1.39068e-08	123343694	123546417	202724	+	ENSSSCG00000010638	TCF7L2	protein coding	3
2:80683609	CT	C	0.492	1.42691e-08	80654378	80809059	154682	-	ENSSSCG00000014044	NSD1	protein coding	3
2:69389708	GA	G	0.496	1.43253e-08	69364989	69399081	34093	+	ENSSSCG00000013639	SLC44A2	protein coding	3
3:17149681	A	G	0.463	1.47242e-08	17136161	17273657	137497	-	ENSSSCG00000007754	ITGAM	protein coding	1
13:122172689	A	AT	0.484	1.48261e-08	122157036	122199464	42429	+	ENSSSCG00000046387	PSMD2	protein coding	3
17:61598699	AG	A	0.484	1.51338e-08	61598248	61617774	19527	+	ENSSSCG00000037369	MTG2	protein coding	3
4:15983633	AT	A	0.444	1.61805e-08	15978764	15998799	20036	-	ENSSSCG00000005982	NTAQ1	protein coding	3
15:106313688	C	CA	0.486	1.63022e-08	106295902	106377555	81654	-	ENSSSCG00000016115	ICA1L	protein coding	3
4:126028	CA	C	0.488	1.66478e-08	122226	134917	12692	-	ENSSSCG00000005893	ZNF34	protein coding	3
16:24007360	A	ATC	0.484	1.68178e-08	23631195	24042240	411046	-	ENSSSCG00000016850	LIFR	protein coding	3
7:52383238	TG	T	0.494	1.70468e-08	52304472	52383734	79263	+	ENSSSCG00000001808	CPEB1	protein coding	3
8:33082810	AT	A	0.484	1.70895e-08	33058464	33113287	54824	+	ENSSSCG00000008801	SLC30A9	protein coding	3
13:2691086	CT	C	0.488	1.7308e-08	2677739	2755331	77593	-	ENSSSCG00000028911	COLQ	protein coding	3
15:3969488	TA	T	0.486	1.74061e-08	3659015	4096248	437234	-	ENSSSCG00000015667	MBD5	protein coding	3
18:20045852	A	AT	0.482	1.75274e-08	20034334	20072966	38633	+	ENSSSCG00000031847	RBM28	protein coding	3
9:107489470	T	TA	0.49	1.76863e-08	107480641	107518728	38088	-	ENSSSCG00000021813	SLC26A3	protein coding	3
10:65395541	AAC	A	0.484	1.77007e-08	65395339	65399989	4651	-	ENSSSCG00000047772	ENSSSCG00000047772	lncRNA	3
2:81015083	A	AT	0.482	1.77362e-08	80929267	81060829	131563	+	ENSSSCG00000014048	HK3	protein coding	3
2:81015083	A	AT	0.482	1.77362e-08	80919244	81035711	116468	+	ENSSSCG00000022508	UIMC1	protein coding	3
3:12394496	T	A	0.12	1.81157e-08	12040056	12504477	464422	+	ENSSSCG00000045286	ENSSSCG00000045286	lncRNA	1
3:99771408	G	T	0.145	1.8546e-08	99769716	99775240	5525	+	ENSSSCG00000043111	ENSSSCG00000043111	protein coding	3
3:99771408	G	T	0.145	1.8546e-08	99769733	99775183	5451	-	ENSSSCG00000048793	ENSSSCG00000048793	protein coding	3
11:75327354	AT	A	0.482	1.92226e-08	74743587	75344030	600444	-	ENSSSCG00000040130	FAM155A	protein coding	3
14:40707425	CT	C	0.484	1.93973e-08	40699936	40822761	122826	-	ENSSSCG00000009917	SPPL3	protein coding	3
1:186786029	CA	C	0.476	1.94907e-08	186688555	186952108	263554	-	ENSSSCG00000005068	SLC35F4	protein coding	3
3:80556322	C	CA	0.478	2.02886e-08	80370691	80587761	217071	+	ENSSSCG00000008382	USP34	protein coding	3
17:31732318	CT	C	0.486	2.04662e-08	31705405	31781638	76234	+	ENSSSCG00000044208	ENSSSCG00000044208	lncRNA	3
5:89535321	A	AG	0.27	2.08532e-08	89242169	89586239	344071	-	ENSSSCG00000000910	CRADD	protein coding	2
6:14329949	C	CT	0.49	2.09151e-08	14323979	14334011	10033	-	ENSSSCG00000033156	CMTR2	protein coding	3
6:14329949	C	CT	0.49	2.09151e-08	14060285	14333623	273339	-	ENSSSCG00000040973	ENSSSCG00000040973	protein coding	3
18:38829476	G	GT	0.488	2.22946e-08	38800953	39084189	283237	+	ENSSSCG00000027063	DPY19L1	protein coding	3
10:47169200	TC	T	0.492	2.24218e-08	46935557	47223384	287828	+	ENSSSCG00000039658	ENSSSCG00000039658	protein coding	3
2:100789633	TA	T	0.496	2.2887e-08	100477775	100893580	415806	-	ENSSSCG00000027608	FAM172A	protein coding	3
3:101335419	A	G	0.411	2.35923e-08	101332170	101449171	117002	-	ENSSSCG00000040621	ARHGEF33	protein coding	3
3:100650174	A	G	0.417	2.36747e-08	100613879	100669651	55773	-	ENSSSCG00000024293	TMEM178A	protein coding	3
4:95305816	AT	A	0.488	2.43631e-08	95284605	95308109	23505	+	ENSSSCG00000006547	SHE	protein coding	3
14:83410756	C	CT	0.494	2.50705e-08	83317019	84402943	1085925	+	ENSSSCG00000010344	NRG3	protein coding	3
2:10635461	CT	C	0.496	2.55211e-08	10614453	10643544	29092	+	ENSSSCG00000028762	VPS37C	protein coding	3
4:83556346	C	CT	0.48	2.59156e-08	83458417	83586650	128234	+	ENSSSCG00000006309	CD247	protein coding	3
3:1977620	T	C	0.103	2.59589e-08	1964039	1997052	33014	+	ENSSSCG00000007564	AMZ1	protein coding	4
3:1977620	T	C	0.103	2.59589e-08	1976904	1979886	2983	-	ENSSSCG00000046593	ENSSSCG00000046593	protein coding	4
7:62340332	CA	C	0.494	2.5961e-08	62228449	62443707	215259	-	ENSSSCG00000001939	TTC6	protein coding	3
2:76896887	A	AT	0.496	2.69604e-08	76858786	76898351	39566	+	ENSSSCG00000013437	TCF3	protein coding	3
2:76896887	A	AT	0.496	2.69604e-08	76892606	76916622	24017	-	ENSSSCG00000038827	ENSSSCG00000038827	protein coding	3
15:91502126	AAT	A	0.492	2.73846e-08	91493657	91529696	36040	+	ENSSSCG00000016026	ZC3H15	protein coding	3
14:55908352	AT	A	0.482	2.76631e-08	55880316	55923988	43673	-	ENSSSCG00000031680	GGPS1	protein coding	3
14:55908352	AT	A	0.482	2.76631e-08	55808639	55912219	103581	-	ENSSSCG00000034844	ENSSSCG00000034844	protein coding	3
3:101141280	ATATCT	A	0.214	2.77697e-08	101089243	101362723	273481	+	ENSSSCG00000008478	SOS1	protein coding	1
14:123027506	CT	C	0.496	2.8085e-08	122849004	123215942	366939	+	ENSSSCG00000032968	VTI1A	protein coding	3
4:78562250	GA	G	0.484	2.82125e-08	78527519	78981003	453485	-	ENSSSCG00000034495	SNTG1	protein coding	3
3:15096858	C	T	0.459	2.86652e-08	15026769	15450615	423847	+	ENSSSCG00000026457	GALNT17	protein coding	4
18:41408035	C	CA	0.492	2.87849e-08	40820644	41409087	588444	+	ENSSSCG00000016668	PDE1C	protein coding	3
13:205965206	CCT	C	0.486	2.90754e-08	205938334	206034981	96648	+	ENSSSCG00000030016	PDE9A	protein coding	3
2:78348454	A	AT	0.494	2.92209e-08	78338369	78399105	60737	+	ENSSSCG00000014010	MAPK9	protein coding	3
13:176194675	GT	G	0.486	2.95422e-08	175505366	176479482	974117	+	ENSSSCG00000012001	ROBO1	protein coding	3
13:119708858	G	GA	0.482	2.96591e-08	119654240	119768720	114481	+	ENSSSCG00000051441	ENSSSCG00000051441	lncRNA	3
15:59841449	C	T	0.017	2.99764e-08	59822797	59879423	56627	+	ENSSSCG00000035410	IWS1	protein coding	1
17:50635832	TA	T	0.486	3.06788e-08	50631092	50732243	101152	+	ENSSSCG00000007460	ARFGEF2	protein coding	3
12:36339329	CT	C	0.49	3.1071e-08	36333191	36429291	96101	+	ENSSSCG00000017672	MED13	protein coding	3
7:3447962	AG	A	0.484	3.12401e-08	3192894	3593896	401003	+	ENSSSCG00000038717	ENSSSCG00000038717	protein coding	3
4:129041233	AG	A	0.486	3.26289e-08	129032496	129090079	57584	-	ENSSSCG00000042007	ENSSSCG00000042007	lncRNA	3
11:251284	CA	C	0.486	3.30724e-08	154458	280981	126524	+	ENSSSCG00000009572	RNF17	protein coding	3
13:109861113	GA	G	0.492	3.31126e-08	109643895	110052229	408335	-	ENSSSCG00000028905	TNIK	protein coding	3
13:33785371	C	CT	0.486	3.32088e-08	33771816	33926156	154341	+	ENSSSCG00000011424	TEX264	protein coding	3
13:33785371	C	CT	0.486	3.32088e-08	33771814	33885848	114035	+	ENSSSCG00000011425	RAD54L2	protein coding	3
13:33785371	C	CT	0.486	3.32088e-08	33783543	33785925	2383	+	ENSSSCG00000047268	ENSSSCG00000047268	pseudogene	3
5:91093184	G	GT	0.154	3.34915e-08	90815201	91095887	280687	+	ENSSSCG00000035790	BTG1	protein coding	2
3:95531941	G	C	0.454	3.36896e-08	95525556	95536264	10709	+	ENSSSCG00000041282	ENSSSCG00000041282	lncRNA	3
12:24993395	CAT	C	0.482	3.40549e-08	24987347	25022616	35270	-	ENSSSCG00000017542	TTLL6	protein coding	3
12:24993395	CAT	C	0.482	3.40549e-08	24867138	25088925	221788	+	ENSSSCG00000017543	CALCOCO2	protein coding	3
2:57082812	TG	T	0.48	3.4268e-08	57053652	57097828	44177	+	ENSSSCG00000036756	ZNF496	protein coding	3
3:95463671	T	C	0.466	3.47898e-08	95459937	95464066	4130	+	ENSSSCG00000008446	SIX2	protein coding	3
3:100972973	A	G	0.25	3.54162e-08	100886834	101084678	197845	+	ENSSSCG00000008475	MAP4K3	protein coding	1
9:27945044	CCT	C	0.5	3.59055e-08	27854491	27974423	119933	-	ENSSSCG00000014970	MTMR2	protein coding	3
6:123657237	TA	T	0.482	3.59609e-08	123634856	123714470	79615	-	ENSSSCG00000033723	ENSSSCG00000033723	lncRNA	3
3:108112208	G	A	0.333	3.64988e-08	108103632	108134889	31258	-	ENSSSCG00000035987	EHD3	protein coding	3
2:59827490	TA	T	0.496	3.73967e-08	59819111	59831482	12372	-	ENSSSCG00000013891	CCDC124	protein coding	3
10:27116864	G	GA	0.488	3.74533e-08	27078113	27472310	394198	-	ENSSSCG00000010943	AOPEP	protein coding	3
5:4359686	A	G	0.173	3.78936e-08	4291396	4389943	98548	+	ENSSSCG00000000020	PHF21B	protein coding	2
12:42322840	TG	T	0.486	3.82679e-08	42120367	42489194	368828	+	ENSSSCG00000017728	MYO1D	protein coding	3
5:2827091	GTC	G	0.48	3.88406e-08	2818784	2870200	51417	+	ENSSSCG00000038763	CERK	protein coding	3
15:94641178	G	GA	0.486	3.93656e-08	94478021	94791797	313777	+	ENSSSCG00000033941	C2orf88	protein coding	3
15:94641178	G	GA	0.486	3.93656e-08	94600517	94912171	311655	+	ENSSSCG00000041649	ENSSSCG00000041649	protein coding	3
13:96524803	GA	G	0.484	4.06849e-08	96496439	96525848	29410	+	ENSSSCG00000027646	TIPARP	protein coding	3
17:36407613	A	AT	0.492	4.09249e-08	36387062	36487494	100433	+	ENSSSCG00000007253	MAPRE1	protein coding	3
1:224277659	C	A	0.245	4.16278e-08	223836213	224680190	843978	-	ENSSSCG00000005257	TRPM3	protein coding	4
2:101110401	TA	T	0.484	4.18658e-08	100934424	101291935	357512	-	ENSSSCG00000014161	KIAA0825	protein coding	3
6:12172178	C	T	0.063	4.21804e-08	12166241	12188854	22614	+	ENSSSCG00000002709	ENSSSCG00000002709	protein coding	3
2:8431342	C	CT	0.486	4.25953e-08	8408512	8444604	36093	+	ENSSSCG00000026914	PLAAT3	protein coding	3
3:11490495	C	T	0.499	4.29632e-08	11419396	11505407	86012	+	ENSSSCG00000007719	CLIP2	protein coding	1
9:36029736	C	CA	0.476	4.33313e-08	35967044	36059749	92706	-	ENSSSCG00000028201	CWF19L2	protein coding	3
15:66063192	T	TA	0.49	4.33477e-08	65920219	66203512	283294	+	ENSSSCG00000015880	TANC1	protein coding	3
6:163615265	GTC	G	0.488	4.36141e-08	163614089	163617586	3498	-	ENSSSCG00000050295	ENSSSCG00000050295	lncRNA	3
5:47250407	CA	C	0.478	4.41128e-08	46935932	47464125	528194	+	ENSSSCG00000000555	ITPR2	protein coding	3
15:118303019	A	AT	0.456	4.49487e-08	118295119	118335835	40717	-	ENSSSCG00000022758	PECR	protein coding	3
3:95866910	A	G	0.056	4.54086e-08	95688400	96091958	403559	-	ENSSSCG00000008447	CAMKMT	protein coding	3
3:96097063	A	AT	0.056	4.54086e-08	96092334	96159531	67198	+	ENSSSCG00000008448	PREPL	protein coding	3
3:96205414	A	C	0.056	4.54086e-08	96157380	96215454	58075	-	ENSSSCG00000008449	SLC3A1	protein coding	3
3:96231310	A	C	0.056	4.54086e-08	96221873	96317247	95375	-	ENSSSCG00000008451	PPM1B	protein coding	3
3:96595456	A	G	0.056	4.54086e-08	96594778	96616229	21452	-	ENSSSCG00000008453	ABCG8	protein coding	3
3:96622844	A	G	0.056	4.54086e-08	96616246	96656893	40648	+	ENSSSCG00000035912	ABCG5	protein coding	3
3:96622844	A	G	0.056	4.54086e-08	96622354	96627881	5528	+	ENSSSCG00000051675	ENSSSCG00000051675	protein coding	3
3:96893009	T	C	0.056	4.54086e-08	96872154	96923272	51119	+	ENSSSCG00000008459	ENSSSCG00000008459	pseudogene	3
6:142103456	TCA	T	0.488	4.54958e-08	141958954	142161292	202339	+	ENSSSCG00000003788	PTGER3	protein coding	3
14:57437033	CT	C	0.488	4.64595e-08	57424904	57481988	57085	-	ENSSSCG00000010164	MAP3K21	protein coding	3
7:58212622	C	CT	0.5	4.73011e-08	58176166	58245762	69597	+	ENSSSCG00000001880	SIN3A	protein coding	3
18:23772441	T	TA	0.484	4.77516e-08	23722188	23789506	67319	+	ENSSSCG00000016604	WASL	protein coding	3
18:124288	TG	T	0.115	4.87721e-08	110061	135779	25719	-	ENSSSCG00000044315	ENSSSCG00000044315	lncRNA	1
13:135040585	AT	A	0.484	4.95224e-08	134969770	135089173	119404	+	ENSSSCG00000011858	ZNF148	protein coding	3
2:116109601	AT	A	0.49	5.0967e-08	115910423	116229758	319336	+	ENSSSCG00000037019	CAMK4	protein coding	3
10:24308155	GA	G	0.486	5.10148e-08	24307057	24315104	8048	+	ENSSSCG00000038768	GPR37L1	protein coding	3
14:75346587	GA	G	0.496	5.18399e-08	75203736	75445626	241891	-	ENSSSCG00000010289	MICU1	protein coding	3
16:62771850	T	TG	0.48	5.21834e-08	62569813	62918481	348669	+	ENSSSCG00000021527	ATP10B	protein coding	3
6:163677116	CT	C	0.494	5.23778e-08	163624060	163837868	213809	+	ENSSSCG00000037318	TRABD2B	protein coding	3
5:101590335	AT	A	0.49	5.42693e-08	101490277	101639442	149166	+	ENSSSCG00000038973	PPP1R12A	protein coding	3
9:103350214	C	CA	0.482	5.47811e-08	103329881	103362608	32728	-	ENSSSCG00000015423	DNAJC2	protein coding	3
7:57782243	CA	C	0.482	5.48285e-08	57684589	57890126	205538	-	ENSSSCG00000001872	LINGO1	protein coding	3
5:26985184	GT	G	0.482	5.54587e-08	26964510	27097458	132949	+	ENSSSCG00000000457	USP15	protein coding	3
3:100026901	G	A	0.139	5.57731e-08	99897162	100245140	347979	+	ENSSSCG00000036418	SLC8A1	protein coding	3
16:34667512	TA	T	0.474	5.62804e-08	34600719	34744437	143719	-	ENSSSCG00000016912	PLPP1	protein coding	3
3:92169614	TA	T	0.48	5.68205e-08	92092635	92227726	135092	-	ENSSSCG00000008423	PPP1R21	protein coding	3
2:27532654	AT	A	0.482	5.77677e-08	27237651	27559433	321783	-	ENSSSCG00000013311	KIAA1549L	protein coding	3
6:62115392	GA	G	0.494	5.87264e-08	62081683	62123275	41593	+	ENSSSCG00000003984	ENSSSCG00000003984	protein coding	3
11:21771960	GA	G	0.486	5.96734e-08	21759178	21872726	113549	-	ENSSSCG00000023738	COG3	protein coding	3
8:71432990	CT	C	0.486	6.03998e-08	71363613	71452945	89333	+	ENSSSCG00000008971	USO1	protein coding	3
6:135479158	AT	A	0.484	6.08782e-08	135393887	135513240	119354	-	ENSSSCG00000003770	MIGA1	protein coding	3
13:97547673	G	GA	0.486	6.11722e-08	97440621	97625372	184752	-	ENSSSCG00000048946	ENSSSCG00000048946	lncRNA	3
8:30331589	T	A	0.302	6.15187e-08	30289407	30342607	53201	-	ENSSSCG00000023785	TMEM156	protein coding	3
9:132460992	A	AT	0.48	6.19705e-08	132347028	132666867	319840	-	ENSSSCG00000015607	HHAT	protein coding	3
18:40733448	C	CA	0.488	6.31657e-08	40656660	40739088	82429	-	ENSSSCG00000023445	AVL9	protein coding	3
8:138783947	G	GA	0.48	6.36393e-08	138675326	138790126	114801	-	ENSSSCG00000027722	BMP2K	protein coding	3
2:33834612	CA	C	0.486	6.60955e-08	33617991	33987210	369220	-	ENSSSCG00000013339	ANO3	protein coding	3
16:32106707	TAAACAC	T	0.488	6.68232e-08	32032312	32141585	109274	-	ENSSSCG00000043835	ENSSSCG00000043835	protein coding	3
13:119085453	C	CT	0.49	6.86602e-08	118913298	119119807	206510	+	ENSSSCG00000044589	ENSSSCG00000044589	lncRNA	3
1:8063912	T	C	0.159	7.23694e-08	8007001	8081817	74817	-	ENSSSCG00000004052	FNDC1	protein coding	1
16:44143819	GA	G	0.488	7.27655e-08	44103787	44146281	42495	-	ENSSSCG00000016948	TRIM23	protein coding	3
1:165421438	G	GGA	0.49	7.34072e-08	165127994	165436771	308778	-	ENSSSCG00000004951	AAGAB	protein coding	3
1:165421438	G	GGA	0.49	7.34072e-08	165193111	165431058	237948	+	ENSSSCG00000034963	IQCH	protein coding	3
9:38203615	CT	C	0.488	7.54827e-08	38137966	38207024	69059	+	ENSSSCG00000015014	ZC3H12C	protein coding	3
1:238379555	CT	C	0.482	7.63711e-08	238371336	238511716	140381	+	ENSSSCG00000005352	FRMPD1	protein coding	3
4:88949434	C	T	0.339	7.63847e-08	88873762	88989769	116008	-	ENSSSCG00000006350	FCGR2B	protein coding	1
4:88949434	C	T	0.339	7.63847e-08	88947557	88956511	8955	+	ENSSSCG00000036618	FCGR3	protein coding	1
13:27007206	CT	C	0.496	7.99677e-08	27006201	27056744	50544	+	ENSSSCG00000011297	ABHD5	protein coding	3
4:45657207	CAT	C	0.488	8.00576e-08	45450408	45772312	321905	-	ENSSSCG00000039660	LRRC69	protein coding	3
17:11898633	AT	A	0.494	8.02023e-08	11817987	11924884	106898	+	ENSSSCG00000024486	HOOK3	protein coding	3
14:77796709	AT	A	0.494	8.12995e-08	77786988	77801915	14928	+	ENSSSCG00000047719	ENSSSCG00000047719	lncRNA	3
3:14656476	G	A	0.491	8.17188e-08	13565480	14794365	1228886	+	ENSSSCG00000007727	AUTS2	protein coding	4
14:98249011	GA	G	0.49	8.41115e-08	97560785	98793318	1232534	-	ENSSSCG00000010429	PRKG1	protein coding	3
1:85865873	CA	C	0.466	8.49621e-08	85715203	86017600	302398	-	ENSSSCG00000004465	BCKDHB	protein coding	3
3:110837323	C	T	0.248	8.61017e-08	110823666	110843068	19403	-	ENSSSCG00000032527	FOSL2	protein coding	3
5:4821606	C	CAGA	0.275	8.6498e-08	4769801	4849334	79534	+	ENSSSCG00000039522	SHISAL1	protein coding	2
16:6383507	T	C	0.108	8.68216e-08	6366150	6384196	18047	-	ENSSSCG00000051120	ENSSSCG00000051120	lncRNA	2
3:17016601	C	T	0.438	8.76748e-08	16990990	17025948	34959	+	ENSSSCG00000007751	SEPTIN14	protein coding	3
4:88442593	GA	G	0.428	8.86135e-08	88140953	88471994	331042	-	ENSSSCG00000006344	C4H1orf226	protein coding	1
4:88442593	GA	G	0.428	8.86135e-08	88438884	88444184	5301	+	ENSSSCG00000043904	ENSSSCG00000043904	pseudogene	1
10:16318753	G	GA	0.488	9.31252e-08	16191156	16441819	250664	+	ENSSSCG00000035136	SDCCAG8	protein coding	3
3:14957996	C	A	0.324	9.49953e-08	14923491	14961547	38057	-	ENSSSCG00000049007	ENSSSCG00000049007	lncRNA	4
10:18361078	C	CA	0.468	9.50416e-08	18267603	19019537	751935	-	ENSSSCG00000022034	SMYD3	protein coding	3
7:52503422	TA	T	0.478	9.7112e-08	52410779	52556884	146106	-	ENSSSCG00000001810	PDE8A	protein coding	3
3:9586654	A	C	0.06	9.90039e-08	9317114	9669998	352885	+	ENSSSCG00000007681	CUX1	protein coding	1
3:100585326	C	T	0.419	1.00604e-07	100557169	100597675	40507	+	ENSSSCG00000008470	THUMPD2	protein coding	3
3:10895723	A	G	0.425	1.02086e-07	10894270	10934047	39778	-	ENSSSCG00000007710	MLXIPL	protein coding	1
5:35515404	G	GA	0.472	1.02505e-07	35463279	35595933	132655	+	ENSSSCG00000030511	LGR5	protein coding	3
2:76654092	GC	G	0.419	1.03708e-07	76648084	76655814	7731	-	ENSSSCG00000025631	ENSSSCG00000025631	protein coding	3
15:62319899	C	A	0.055	1.043e-07	62264004	62416294	152291	+	ENSSSCG00000036078	KCNJ3	protein coding	4
3:110301688	G	A	0.49	1.05499e-07	110231955	110365062	133108	-	ENSSSCG00000008534	WDR43	protein coding	3
3:110301688	G	A	0.49	1.05499e-07	110232012	110365069	133058	-	ENSSSCG00000008536	ENSSSCG00000008536	pseudogene	3
1:128975860	G	GTCTGAAACCAAGT	0.129	1.05653e-07	128960121	129013547	53427	-	ENSSSCG00000004728	CAPN3	protein coding	1
3:110163393	A	G	0.313	1.06967e-07	110111153	110181127	69975	-	ENSSSCG00000008535	CLIP4	protein coding	3
17:12022009	T	C	0.47	1.08765e-07	11990214	12035815	45602	+	ENSSSCG00000038960	HGSNAT	protein coding	1
8:5345346	A	G	0.056	1.10025e-07	5056816	5418329	361514	-	ENSSSCG00000035020	STK32B	protein coding	1
15:3169184	CA	C	0.484	1.10237e-07	3113891	3179365	65475	-	ENSSSCG00000042361	ENSSSCG00000042361	lncRNA	3
4:88119421	A	G	0.33	1.1218e-07	88097535	88129793	32259	+	ENSSSCG00000032108	SH2D1B	protein coding	1
5:80465166	A	G	0.345	1.12967e-07	80410372	80473282	62911	+	ENSSSCG00000000848	GLT8D2	protein coding	2
16:43887251	G	GA	0.48	1.13128e-07	43663002	44080499	417498	-	ENSSSCG00000016943	ADAMTS6	protein coding	3
13:1515677	TA	T	0.484	1.14114e-07	1438615	1612676	174062	-	ENSSSCG00000011183	ATP2C1	protein coding	3
9:90373736	CT	C	0.488	1.14411e-07	90336690	90410295	73606	+	ENSSSCG00000015378	SP4	protein coding	3
2:69618824	CT	C	0.498	1.17513e-07	69602130	69644862	42733	+	ENSSSCG00000013633	CARM1	protein coding	3
3:11391688	T	C	0.207	1.17698e-07	11373489	11392695	19207	-	ENSSSCG00000028504	RFC2	protein coding	2
1:9861998	G	C	0.024	1.20183e-07	9791629	10227947	436319	-	ENSSSCG00000004064	ARID1B	protein coding	1
3:8311353	C	T	0.053	1.20312e-07	8305439	8325667	20229	+	ENSSSCG00000026653	ENSSSCG00000026653	protein coding	1
15:61724937	G	A	0.018	1.20523e-07	61440656	62047336	606681	+	ENSSSCG00000022671	GALNT13	protein coding	1
6:94794457	A	AT	0.482	1.21804e-07	94785910	94814537	28628	-	ENSSSCG00000003648	RRAGC	protein coding	3
16:32183713	CA	C	0.488	1.2507e-07	32130235	32304592	174358	+	ENSSSCG00000016885	ITGA1	protein coding	3
9:22182388	GA	G	0.494	1.25308e-07	21916815	22436063	519249	-	ENSSSCG00000029865	GRM5	protein coding	3
6:15360053	TA	T	0.486	1.27859e-07	15311942	15384487	72546	+	ENSSSCG00000039142	ENSSSCG00000039142	lncRNA	3
6:45046203	C	CA	0.488	1.29385e-07	44983934	45057772	73839	-	ENSSSCG00000002902	ATP4A	protein coding	3
6:45046203	C	CA	0.488	1.29385e-07	44979100	45107117	128018	+	ENSSSCG00000040012	TMEM147	protein coding	3
6:45046203	C	CA	0.488	1.29385e-07	44983923	45057745	73823	-	ENSSSCG00000041083	ENSSSCG00000041083	protein coding	3
8:35225427	A	G	0.161	1.35099e-07	35219572	35251790	32219	+	ENSSSCG00000041014	ENSSSCG00000041014	lncRNA	3
3:16964487	G	A	0.349	1.35906e-07	16958561	16983693	25133	-	ENSSSCG00000029029	ZNF713	protein coding	1
8:26917518	T	C	0.103	1.38875e-07	26916502	26919946	3445	-	ENSSSCG00000045669	ENSSSCG00000045669	lncRNA	1
5:80228941	G	A	0.329	1.40549e-07	80168523	80288075	119553	-	ENSSSCG00000000843	TXNRD1	protein coding	2
3:17071474	A	G	0.467	1.42383e-07	17065818	17082664	16847	+	ENSSSCG00000007753	RUSF1	protein coding	1
2:89596108	GA	G	0.492	1.44017e-07	89528111	89790721	262611	+	ENSSSCG00000014127	RASGRF2	protein coding	3
3:102884390	T	G	0.45	1.44692e-07	102842229	102944085	101857	+	ENSSSCG00000008495	PRKD3	protein coding	3
5:89209007	C	T	0.496	1.44978e-07	89163070	89215275	52206	+	ENSSSCG00000045031	ENSSSCG00000045031	lncRNA	3
2:96693665	C	CT	0.484	1.45608e-07	96637154	96763701	126548	+	ENSSSCG00000049102	ENSSSCG00000049102	lncRNA	3
3:10229282	A	G	0.35	1.46379e-07	10212735	10281833	69099	-	ENSSSCG00000038320	POR	protein coding	1
3:1977620	T	C	0.129	1.46457e-07	1964039	1997052	33014	+	ENSSSCG00000007564	AMZ1	protein coding	3
3:1977620	T	C	0.129	1.46457e-07	1976904	1979886	2983	-	ENSSSCG00000046593	ENSSSCG00000046593	protein coding	3
2:84700753	T	TA	0.49	1.4647e-07	84689370	84730950	41581	-	ENSSSCG00000014084	POC5	protein coding	3
16:34588886	TA	T	0.49	1.47554e-07	34478272	34606096	127825	+	ENSSSCG00000016911	MTREX	protein coding	3
15:77503797	G	A	0.121	1.47651e-07	77474816	77564456	89641	-	ENSSSCG00000015945	METTL8	protein coding	3
9:115662892	CA	C	0.482	1.50609e-07	115550567	115857448	306882	-	ENSSSCG00000015488	TNFSF4	protein coding	3
15:132828880	G	GAC	0.48	1.51148e-07	132540558	132959793	419236	+	ENSSSCG00000022177	DIS3L2	protein coding	3
15:46784595	TGG	T	0.023	1.54904e-07	46585599	46795038	209440	-	ENSSSCG00000036679	SORBS2	protein coding	1
8:6147533	A	G	0.097	1.54955e-07	6127965	6164691	36727	+	ENSSSCG00000008731	OTOP1	protein coding	3
8:68184807	G	T	0.339	1.56319e-07	67706880	68290496	583617	+	ENSSSCG00000008943	SLC4A4	protein coding	3
3:678352	C	T	0.036	1.57959e-07	648140	745331	97192	-	ENSSSCG00000038777	C7orf50	protein coding	2
1:117234567	A	G	0.099	1.58099e-07	117166283	117764668	598386	-	ENSSSCG00000004614	UNC13C	protein coding	1
5:4408266	G	A	0.385	1.6528e-07	4399742	4450465	50724	-	ENSSSCG00000000021	ARHGAP8	protein coding	2
10:16172339	T	C	0.157	1.70328e-07	16068539	16191137	122599	-	ENSSSCG00000030502	CEP170	protein coding	3
3:15778598	C	T	0.499	1.73246e-07	15487512	16160641	673130	-	ENSSSCG00000007733	ENSSSCG00000007733	protein coding	1
1:129204697	T	C	0.133	1.82832e-07	129201069	129217008	15940	+	ENSSSCG00000004732	PLA2G4F	protein coding	1
9:8672008	AAAAACT	A	0.069	1.82915e-07	8636801	8761709	124909	-	ENSSSCG00000014838	PGM2L1	protein coding	3
3:9591259	C	T	0.138	1.87184e-07	9317114	9669998	352885	+	ENSSSCG00000007681	CUX1	protein coding	4
6:40667358	G	A	0.041	1.87639e-07	40292351	40771730	479380	+	ENSSSCG00000029234	ZNF536	protein coding	1
8:6068990	T	C	0.099	1.90066e-07	6050949	6081310	30362	-	ENSSSCG00000008728	ZBTB49	protein coding	3
10:55719989	A	AT	0.476	1.91476e-07	55708652	55854257	145606	+	ENSSSCG00000033395	ENSSSCG00000033395	protein coding	3
15:94971903	CT	C	0.498	1.91513e-07	94956532	94987279	30748	+	ENSSSCG00000016050	INPP1	protein coding	3
8:30580458	AATGC	A	0.159	1.98179e-07	30552375	30635880	83506	-	ENSSSCG00000008788	RFC1	protein coding	4
3:101650980	T	A	0.207	1.98303e-07	101617521	101753125	135605	-	ENSSSCG00000008486	GALM	protein coding	1
13:68104613	TA	T	0.484	1.98593e-07	68050186	68221496	171311	+	ENSSSCG00000023225	SYN2	protein coding	3
14:30057008	AT	A	0.478	2.02936e-07	29997197	30066273	69077	-	ENSSSCG00000009787	CCDC62	protein coding	3
5:94308634	G	C	0.426	2.06721e-07	94276769	94384142	107374	-	ENSSSCG00000000927	TMTC3	protein coding	2
11:76481549	A	G	0.081	2.17887e-07	76465360	76482061	16702	+	ENSSSCG00000048115	ENSSSCG00000048115	lncRNA	3
12:47726164	C	T	0.114	2.20002e-07	47691252	47738439	47188	-	ENSSSCG00000021821	MYO1C	protein coding	1
12:47726164	C	T	0.114	2.20002e-07	47717907	47738477	20571	-	ENSSSCG00000030707	INPP5K	protein coding	1
13:108812159	CA	C	0.484	2.21677e-07	108776220	108883574	107355	-	ENSSSCG00000030467	PHC3	protein coding	3
3:17651792	C	T	0.073	2.23552e-07	17639996	17656618	16623	-	ENSSSCG00000007788	PHKG2	protein coding	3
8:74004373	T	A	0.098	2.30127e-07	73988566	74012526	23961	-	ENSSSCG00000044029	ENSSSCG00000044029	lncRNA	4
8:74004373	T	A	0.098	2.30127e-07	73998722	74017860	19139	+	ENSSSCG00000049801	ENSSSCG00000049801	lncRNA	4
8:74004373	T	A	0.098	2.30127e-07	73970666	74009492	38827	+	ENSSSCG00000050540	ENSSSCG00000050540	lncRNA	4
9:40874084	A	G	0.059	2.30378e-07	40628750	40960608	331859	+	ENSSSCG00000015045	NCAM1	protein coding	1
15:47630830	C	G	0.02	2.31071e-07	47626109	47713346	87238	-	ENSSSCG00000033367	PLEKHA2	protein coding	1
14:124322063	AT	A	0.492	2.33726e-07	124307488	124331036	23549	+	ENSSSCG00000050444	ENSSSCG00000050444	lncRNA	3
6:6987322	G	A	0.223	2.38591e-07	6933485	6989653	56169	-	ENSSSCG00000002690	GAN	protein coding	1
12:42900087	T	C	0.026	2.40052e-07	42874549	42920412	45864	-	ENSSSCG00000035954	ATAD5	protein coding	1
15:62319899	C	A	0.045	2.42697e-07	62264004	62416294	152291	+	ENSSSCG00000036078	KCNJ3	protein coding	1
16:6057701	G	C	0.099	2.4855e-07	5907116	6145442	238327	-	ENSSSCG00000016794	MYO10	protein coding	2
4:8949553	C	T	0.168	2.53471e-07	8670176	8970342	300167	+	ENSSSCG00000005953	KCNQ3	protein coding	4
17:17925680	CT	C	0.484	2.55717e-07	17916008	18402546	486539	+	ENSSSCG00000007058	PLCB4	protein coding	3
15:18495108	G	A	0.114	2.55857e-07	18411704	18569170	157467	+	ENSSSCG00000041827	ENSSSCG00000041827	lncRNA	1
3:101946192	C	T	0.427	2.56903e-07	101943236	101946965	3730	+	ENSSSCG00000044097	ENSSSCG00000044097	lncRNA	3
3:101946192	C	T	0.427	2.56903e-07	101943234	101947102	3869	-	ENSSSCG00000051685	ENSSSCG00000051685	lncRNA	3
12:47283409	G	A	0.041	2.68883e-07	47125248	47291169	165922	+	ENSSSCG00000017812	VPS53	protein coding	1
3:16012087	T	C	0.375	2.69658e-07	15487512	16160641	673130	-	ENSSSCG00000007733	ENSSSCG00000007733	protein coding	3
15:115843422	CT	C	0.478	2.74686e-07	115809180	116760790	951611	+	ENSSSCG00000016166	SPAG16	protein coding	3
14:108615150	A	AT	0.474	2.77834e-07	108446003	108624305	178303	-	ENSSSCG00000010512	SLIT1	protein coding	3
12:47452119	A	C	0.025	2.78566e-07	47346977	47500525	153549	+	ENSSSCG00000036705	RPH3AL	protein coding	1
17:37865527	G	GA	0.472	2.82192e-07	37810183	37918208	108026	+	ENSSSCG00000007280	ITCH	protein coding	3
3:9890211	C	G	0.045	2.82814e-07	9872935	9925933	52999	-	ENSSSCG00000025430	DTX2	protein coding	1
5:88568476	G	T	0.458	2.84704e-07	88518295	88682325	164031	+	ENSSSCG00000000906	TMCC3	protein coding	4
15:31851049	C	A	0.23	2.85422e-07	31819211	31869010	49800	-	ENSSSCG00000047008	ENSSSCG00000047008	lncRNA	2
4:89111280	A	G	0.359	2.93788e-07	89107909	89112877	4969	+	ENSSSCG00000042710	ENSSSCG00000042710	lncRNA	1
8:28910763	A	C	0.09	3.06844e-07	28801568	29009163	207596	+	ENSSSCG00000008770	NWD2	protein coding	1
1:7441817	T	C	0.148	3.1091e-07	7368103	7472548	104446	-	ENSSSCG00000004044	IGF2R	protein coding	1
16:8230824	GT	G	0.018	3.11836e-07	7975236	8578171	602936	-	ENSSSCG00000026842	CDH18	protein coding	3
8:6084088	T	C	0.052	3.13764e-07	6081346	6100104	18759	+	ENSSSCG00000008729	LYAR	protein coding	1
9:136536015	TA	T	0.486	3.21805e-07	136495891	136571197	75307	-	ENSSSCG00000022009	DDC	protein coding	3
3:100617932	C	G	0.189	3.23138e-07	100613879	100669651	55773	-	ENSSSCG00000024293	TMEM178A	protein coding	1
3:16539226	A	G	0.321	3.31912e-07	16403775	16621876	218102	-	ENSSSCG00000007737	TPST1	protein coding	1
3:16539226	A	G	0.321	3.31912e-07	16485569	16621894	136326	-	ENSSSCG00000032119	CRCP	protein coding	1
7:4935146	CT	C	0.486	3.3307e-07	4919351	4936039	16689	+	ENSSSCG00000046358	SNRNP48	protein coding	3
17:11433183	A	G	0.192	3.41636e-07	11432003	11434586	2584	-	ENSSSCG00000050884	ENSSSCG00000050884	lncRNA	1
3:110073756	TC	T	0.373	3.42872e-07	110068909	110102823	33915	+	ENSSSCG00000044640	ENSSSCG00000044640	protein coding	3
13:137798696	GCT	G	0.466	3.4652e-07	137739164	137809527	70364	+	ENSSSCG00000011873	HSPBAP1	protein coding	3
3:6134653	C	A	0.155	3.47715e-07	6037737	6142576	104840	-	ENSSSCG00000030153	SMURF1	protein coding	2
16:5710761	G	T	0.48	3.50972e-07	5699744	5714516	14773	-	ENSSSCG00000016793	ZNF622	protein coding	3
3:6383165	A	G	0.164	3.51298e-07	6374357	6388660	14304	+	ENSSSCG00000026896	CPSF4	protein coding	2
18:38978906	A	AT	0.482	3.52445e-07	38942487	39085754	143268	-	ENSSSCG00000016664	NPSR1	protein coding	3
7:115078696	ATGAG	A	0.48	3.55888e-07	115038628	115101022	62395	-	ENSSSCG00000002464	ENSSSCG00000002464	protein coding	3
6:61898557	CA	C	0.492	3.57331e-07	61836743	61907826	71084	+	ENSSSCG00000032196	ENSSSCG00000032196	protein coding	3
8:40001340	G	A	0.145	3.57673e-07	39715534	40145887	430354	-	ENSSSCG00000008836	SCFD2	protein coding	1
3:14109191	G	T	0.403	3.57893e-07	14108800	14115070	6271	-	ENSSSCG00000045291	ENSSSCG00000045291	pseudogene	1
8:71999879	T	G	0.218	3.6053e-07	71990113	72088968	98856	-	ENSSSCG00000008983	CCDC158	protein coding	4
12:47726164	C	T	0.12	3.60551e-07	47691252	47738439	47188	-	ENSSSCG00000021821	MYO1C	protein coding	4
12:47726164	C	T	0.12	3.60551e-07	47717907	47738477	20571	-	ENSSSCG00000030707	INPP5K	protein coding	4
18:16055355	CT	C	0.494	3.60728e-07	16052627	16350974	298348	+	ENSSSCG00000016545	CHCHD3	protein coding	3
18:16055355	CT	C	0.494	3.60728e-07	16052663	16973768	921106	+	ENSSSCG00000021562	PLXNA4	protein coding	3
5:7573083	T	C	0.238	3.63972e-07	7530996	7582964	51969	-	ENSSSCG00000033823	XPNPEP3	protein coding	2
5:4010065	A	G	0.354	3.64231e-07	3976140	4067395	91256	+	ENSSSCG00000032971	SMC1B	protein coding	2
8:42170956	TA	T	0.482	3.6446e-07	42130972	42183331	52360	+	ENSSSCG00000038095	ENSSSCG00000038095	protein coding	3
1:129256837	C	T	0.131	3.64828e-07	129247024	129272496	25473	+	ENSSSCG00000004733	PLA2G4D	protein coding	1
3:110384149	A	G	0.157	3.71019e-07	110383634	110401925	18292	+	ENSSSCG00000030147	TRMT61B	protein coding	3
8:72435057	A	G	0.129	3.77608e-07	72409708	72443219	33512	+	ENSSSCG00000008984	ENSSSCG00000008984	protein coding	4
17:24495391	G	A	0.123	3.78123e-07	22635220	24683549	2048330	+	ENSSSCG00000030112	MACROD2	protein coding	1
3:6431690	T	C	0.151	3.82575e-07	6429674	6437721	8048	-	ENSSSCG00000036665	ZNF394	protein coding	2

## Sheet: S3
Supplementary Table S3. ASF-resistance candidate genes identified by the FST method.
Loci													Gene							Comparison
SNP (Chromosome: Position)	Case vs control1						Case vs control2						Start	End	Width	Strand	ID	Name	Biotype
	FST	Allele1 (usually minor)	fA1-case	fA1-control	Allele2	p-value	FST	Allele1 (usually minor)	fA1-case	fA1-control	Allele2	p-value
8:70089375	0.0413983	C	0.05631	0.1991	A	1.504e-08	0.246526	C	0.05605	0.3263	A	5.347e-32	70054888	70159145	104258	+	ENSSSCG00000008959	CXCL2	protein coding	4
15:77659720	0.0713491	C	0.5729	0.2963	G	6.736e-10	0.268056	C	0.5729	0.02861	G	1.353e-263	77649040	77695138	46099	+	ENSSSCG00000025049	CYBRD1	protein coding	3
8:68240224	0.0756085	G	0.1598	0.5	T	5.399e-25	0.235047	G	0.1621	0.4026	T	6.692e-35	67706880	68290496	583617	+	ENSSSCG00000008943	SLC4A4	protein coding	1
7:58023470	0.0639176	A	0.2951	0.5046	G	1.188e-08	0.239997	A	0.297	0.5214	G	2.186e-28	58023368	58024496	1129	+	ENSSSCG00000042572	IMP3	protein coding	1
8:69933141	0.0498785	C	0.07923	0.213	T	3.274e-08	0.242869	C	0.07902	0.3581	T	6.13e-50	69932643	69935861	3219	+	ENSSSCG00000008953	CXCL8	protein coding	1
8:71623480	0.0449853	T	0.0765	0.2454	C	8.111e-12	0.248884	T	0.07629	0.5384	C	2.469e-115	71613174	71646779	33606	-	ENSSSCG00000008974	SDAD1	protein coding	1
8:71695286	0.0441723	A	0.2869	0.5	T	5.566e-09	0.255224	T	0.7139	0.2858	A	1.207e-106	71693339	71695948	2610	-	ENSSSCG00000032474	CXCL10	protein coding	1
8:71717726	0.0441723	A	0.306	0.5139	G	1.952e-08	0.255224	G	0.6948	0.1827	A	2.399e-176	71713800	71725674	11875	-	ENSSSCG00000008978	CXCL11	protein coding	1
8:68240224	0.0896024	G	0.1734	0.5	T	1.871e-18	0.226516	G	0.1771	0.4026	T	2.287e-20	67706880	68290496	583617	+	ENSSSCG00000008943	SLC4A4	protein coding	4
7:58023470	0.0601012	A	0.286	0.5046	G	3.846e-08	0.232845	A	0.2892	0.5214	G	2.729e-20	58023368	58024496	1129	+	ENSSSCG00000042572	IMP3	protein coding	4
8:70026485	0.0476597	A	0.07658	0.2407	G	4.141e-09	0.258115	G	0.9238	0.2295	A	4.635e-196	70021433	70029998	8566	+	ENSSSCG00000037579	PPBP	protein coding	4
8:70425516	0.0449164	C	0.07658	0.2315	G	2.109e-08	0.234576	C	0.07623	0.4899	G	1.521e-61	70417923	70428102	10180	+	ENSSSCG00000008963	AREG	protein coding	4
8:71623480	0.0435366	T	0.06532	0.2454	C	4.705e-11	0.225867	T	0.06502	0.5384	C	4.377e-79	71613174	71646779	33606	-	ENSSSCG00000008974	SDAD1	protein coding	4
8:50954585	0.0709586	G	0.1134	0.3056	A	9.188e-12	0.265408	A	0.8869	0.3422	G	8.463e-161	50264272	51052864	788593	-	ENSSSCG00000027183	FSTL5	protein coding	1
7:58212622	0.0651886	C	0.3484	0.912	CT	4.056e-48	0.275428	CT	0.6499	0.05347	C	0	58176166	58245762	69597	+	ENSSSCG00000001880	SIN3A	protein coding	1
7:58079093	0.0639176	G	0.3033	0.5231	A	2.847e-09	0.239997	G	0.3052	0.5402	A	6.165e-31	58078389	58164405	86017	+	ENSSSCG00000001878	PTPN9	protein coding	1
7:58045104	0.0639176	G	0.3183	0.5324	C	9.67e-09	0.239997	C	0.6798	0.1448	G	1.305e-209	58038953	58071277	32325	+	ENSSSCG00000001877	SNUPN	protein coding	1
7:58254843	0.06353	G	0.332	0.5509	A	5.874e-09	0.249894	A	0.6662	0.1355	G	2.051e-212	58248384	58261203	12820	+	ENSSSCG00000001881	MAN2C1	protein coding	1
7:58283072	0.0629013	G	0.3279	0.5417	A	1.209e-08	0.247807	A	0.6703	0.141	G	5.249e-208	58261761	58283092	21332	-	ENSSSCG00000001882	NEIL1	protein coding	1
7:58283072	0.0629013	G	0.3279	0.5417	A	1.209e-08	0.247807	A	0.6703	0.141	G	5.249e-208	58276954	58283114	6161	-	ENSSSCG00000001884	COMMD4	protein coding	1
7:58326009	0.0623529	T	0.291	0.5046	C	5.679e-09	0.247807	C	0.7071	0.4355	T	8.884e-41	58321053	58330491	9439	+	ENSSSCG00000041453	ENSSSCG00000041453	protein coding	1
7:58379702	0.0623529	C	0.332	0.5417	T	2.403e-08	0.23846	T	0.6662	0.1269	C	2.634e-224	58379554	58390104	10551	-	ENSSSCG00000001885	C15orf39	protein coding	1
2:111740406	0.060768	G	0.1052	0.2685	A	1.582e-09	0.237341	A	0.8937	0.3118	G	7.619e-186	111737557	111742577	5021	+	ENSSSCG00000043847	ENSSSCG00000043847	lncRNA	1
2:111663373	0.059264	A	0.0765	0.2083	C	3.424e-08	0.237341	A	0.07766	0.324	C	1.852e-41	111659376	111663673	4298	-	ENSSSCG00000049466	ENSSSCG00000049466	protein coding	1
8:69906394	0.0570879	C	0.1462	0.3287	T	1.578e-09	0.242869	T	0.8542	0.3572	C	9.006e-134	69876423	69922114	45692	+	ENSSSCG00000047963	ENSSSCG00000047963	lncRNA	1
8:69906394	0.0570879	C	0.1462	0.3287	T	1.578e-09	0.242869	T	0.8542	0.3572	C	9.006e-134	69899280	69911190	11911	-	ENSSSCG00000048535	ENSSSCG00000048535	lncRNA	1
8:69925199	0.0570879	C	0.1831	0.3611	T	3.418e-08	0.242869	T	0.8174	0.4049	C	7.896e-92	69922763	69932110	9348	-	ENSSSCG00000051079	ENSSSCG00000051079	lncRNA	1
9:36103014	0.0562431	G	0.1134	0.2963	T	6.756e-11	0.283045	T	0.8869	0.2821	G	6.674e-205	36077187	36119930	42744	-	ENSSSCG00000024628	ALKBH8	protein coding	1
9:36153066	0.0562431	A	0.1298	0.3102	G	6.031e-10	0.283045	G	0.8706	0.4	A	8.353e-119	36142316	36208696	66381	+	ENSSSCG00000015002	ELMOD1	protein coding	1
8:37483537	0.0545271	T	0.3661	0.6343	C	2.553e-12	0.237893	C	0.6349	0.2751	T	3.913e-78	37407703	37533075	125373	+	ENSSSCG00000008812	ATP10D	protein coding	1
8:36454325	0.0515987	T	0.01366	0.1204	TG	5.592e-13	0.236167	T	0.01362	0.2832	TG	5.039e-55	36347023	36502460	155438	-	ENSSSCG00000028922	GABRA2	protein coding	1
11:10203811	0.0511043	A	0.3033	0.5509	T	2.661e-11	0.240708	T	0.6975	0.1182	A	6.946e-260	10145974	10527268	381295	+	ENSSSCG00000009349	RFC3	protein coding	1
8:73252541	0.0507116	CA	0.3497	0.9259	C	3.637e-50	0.237302	C	0.6485	0.001445	CA	0	73185999	73335741	149743	-	ENSSSCG00000008989	CNOT6L	protein coding	1
8:47589058	0.0494858	C	0.2227	0.4676	T	1.711e-12	0.246815	T	0.7779	0.4269	C	6.445e-67	47473787	47601359	127573	+	ENSSSCG00000008875	RXFP1	protein coding	1
2:99495567	0.0491467	ACT	0.153	0.3611	A	1.898e-11	0.252786	A	0.846	0.2364	ACT	3.775e-219	99489398	99680988	191591	-	ENSSSCG00000046494	ENSSSCG00000046494	lncRNA	1
2:111488868	0.0487972	T	0.1475	0.3565	A	9.852e-12	0.23954	T	0.1499	0.4968	A	1.985e-66	111485723	111490564	4842	+	ENSSSCG00000046482	ENSSSCG00000046482	protein coding	1
11:10111332	0.0484743	A	0.2609	0.4815	G	7.641e-10	0.24495	G	0.7398	0.152	A	1.585e-241	9913075	10135147	222073	+	ENSSSCG00000038414	ENSSSCG00000038414	lncRNA	1
8:40785315	0.0473372	AT	0.3538	0.9213	A	1.071e-48	0.250512	A	0.6444	0.002023	AT	0	40780889	40846577	65689	-	ENSSSCG00000032645	CHIC2	protein coding	1
8:40739166	0.0473372	T	0.362	0.5972	C	7.119e-10	0.250512	C	0.639	0.3338	T	1.291e-53	40738206	40741480	3275	+	ENSSSCG00000044823	ENSSSCG00000044823	lncRNA	1
8:40773794	0.0473372	G	0.5492	0.3333	A	2.474e-08	0.250512	G	0.549	0.008382	A	0	40773664	40780714	7051	+	ENSSSCG00000043799	ENSSSCG00000043799	lncRNA	1
8:65595079	0.047311	A	0.09563	0.2639	C	1.775e-10	0.251229	A	0.09537	0.5841	C	7.674e-128	65571947	65623914	51968	-	ENSSSCG00000008926	TMPRSS11D	protein coding	1
8:37784088	0.0470599	AT	0.6038	0.05556	A	1.329e-45	0.276146	AT	0.6022	0.002023	A	0	37530815	37809761	278947	-	ENSSSCG00000008813	CORIN	protein coding	1
8:37861023	0.0470599	T	0.4973	0.2407	C	2.455e-11	0.276146	T	0.4973	0.1798	C	9.405e-76	37797875	37875540	77666	-	ENSSSCG00000008816	NFXL1	protein coding	1
8:36219721	0.0467547	C	0.005464	0.08333	A	2.4e-11	0.304189	C	0.00545	0.1373	A	1.993e-24	36198060	36262430	64371	-	ENSSSCG00000008809	GABRG1	protein coding	1
8:47651060	0.0464756	A	0.01503	0.09722	G	4.16e-09	0.252204	A	0.01499	0.09046	G	3.492e-12	47608689	47657436	48748	+	ENSSSCG00000008877	ETFDH	protein coding	1
4:14684686	0.0463155	G	0.2008	0.4676	A	4.546e-15	0.262129	G	0.2003	0.4775	A	3.288e-43	14669791	14700126	30336	-	ENSSSCG00000005970	SQLE	protein coding	1
4:14663242	0.0463155	G	0.1544	0.3565	A	7.02e-11	0.262129	A	0.8447	0.3373	G	1.146e-140	14598148	14668327	70180	+	ENSSSCG00000005969	WASHC5	protein coding	1
8:70498190	0.0457619	C	0.0929	0.2685	T	2.372e-11	0.239143	C	0.09264	0.539	T	1.301e-107	70495026	70498649	3624	-	ENSSSCG00000047807	ENSSSCG00000047807	lncRNA	1
8:41439216	0.045381	C	0.4385	0.1806	T	6.669e-12	0.24024	C	0.4373	0.111	T	2.662e-102	41402043	41493735	91693	+	ENSSSCG00000008842	KIT	protein coding	1
8:41310672	0.0452449	A	0.2486	0.463	G	1.405e-09	0.254961	G	0.752	0.2566	A	2.295e-145	41310571	41310869	299	+	ENSSSCG00000023774	Metazoa_SRP	misc RNA	1
2:96809280	0.0451932	A	0.0806	0.2176	G	1.977e-08	0.249052	A	0.08174	0.348	G	3.019e-46	96795581	96826136	30556	+	ENSSSCG00000045004	ENSSSCG00000045004	lncRNA	1
2:104753068	0.0451703	G	0.06831	0.213	A	5.919e-10	0.290385	G	0.06948	0.4841	A	1.75e-95	104655226	105070405	415180	+	ENSSSCG00000014176	RGMB	protein coding	1
4:14739010	0.0451639	A	0.1885	0.4167	G	5.432e-12	0.257486	G	0.8106	0.3561	A	1.095e-112	14718460	14825670	107211	-	ENSSSCG00000005971	ENSSSCG00000005971	protein coding	1
8:70807503	0.0447992	A	0.09426	0.2546	G	8.136e-10	0.252407	A	0.09401	0.4399	G	6.979e-69	70788193	70896558	108366	+	ENSSSCG00000008966	PARM1	protein coding	1
8:66590791	0.0446577	C	0	0.05556	T	1.383e-10	0.243079	C	0	0.09711	T	1.336e-18	66407697	66599132	191436	-	ENSSSCG00000022724	ENSSSCG00000022724	protein coding	1
8:66616361	0.0446577	A	0.4221	0.2083	G	1.142e-08	0.243079	A	0.421	0.004913	G	0	66602119	66689654	87536	-	ENSSSCG00000034976	ENSSSCG00000034976	protein coding	1
8:65708085	0.0446337	AT	0.3525	0.9213	A	6.26e-49	0.259817	A	0.6458	0.002601	AT	0	65690265	65730017	39753	-	ENSSSCG00000008929	ENSSSCG00000008929	protein coding	1
8:65679337	0.0446337	T	0.0929	0.2361	A	2.372e-08	0.245126	T	0.09264	0.4043	A	3.354e-58	65636850	65683866	47017	-	ENSSSCG00000008927	TMPRSS11A	protein coding	1
6:255157	0.0444217	T	0.1585	0.3657	TGAGTCACGGAAGAG	3.536e-11	0.241044	TGAGTCACGGAAGAG	0.842	0.3957	T	3.214e-107	253224	300155	46932	+	ENSSSCG00000024687	FANCA	protein coding	1
6:214627	0.0444217	G	0.1434	0.3333	C	3.108e-10	0.24547	G	0.1431	0.5448	C	3.103e-87	211487	243636	32150	-	ENSSSCG00000002635	SPIRE2	protein coding	1
6:204716	0.0443752	T	0.1612	0.3333	TGTG	2.807e-08	0.24547	T	0.1608	0.5465	TGTG	1.625e-80	183451	208903	25453	-	ENSSSCG00000036102	TCF25	protein coding	1
2:83923460	0.0443415	AT	0.2158	0.4167	A	3.615e-09	0.236591	A	0.782	0.4009	AT	7.838e-79	83852217	83927126	74910	-	ENSSSCG00000014076	FAM169A	protein coding	1
2:105125608	0.0443039	T	0.1421	0.3056	A	3.724e-08	0.262367	A	0.8556	0.2315	T	2.528e-230	105113668	105203152	89485	-	ENSSSCG00000014177	CHD1	protein coding	1
8:38628779	0.0442429	C	0.3115	0.5602	A	2.744e-11	0.263062	A	0.688	0.1945	C	8.379e-161	38397375	38697206	299832	-	ENSSSCG00000008826	FRYL	protein coding	1
8:40101081	0.0442284	TC	0.3907	0.6435	T	5.205e-11	0.273718	T	0.609	0.06474	TC	3.347e-292	39715534	40145887	430354	-	ENSSSCG00000008836	SCFD2	protein coding	1
8:44764782	0.0442209	G	0.3388	0.5463	C	3.707e-08	0.280825	C	0.6621	0.09277	G	1.124e-276	44728792	44765041	36250	-	ENSSSCG00000008867	CTSO	protein coding	1
8:71692899	0.0441723	C	0.3593	0.6111	G	4.208e-11	0.255224	G	0.6417	0.1364	C	6.569e-195	71673799	71795344	121546	+	ENSSSCG00000008976	ART3	protein coding	1
2:85044830	0.0441229	G	0.153	0.3472	A	2.916e-10	0.250277	A	0.8447	0.2824	G	1.291e-178	84996716	85236130	239415	+	ENSSSCG00000034062	SV2C	protein coding	1
14:136839381	0.0740274	T	0.191	0.4455	C	7.933e-14	0.253052	C	0.809	0.4095	T	2.468e-39	136836352	136839510	3159	+	ENSSSCG00000010751	NPS	protein coding	2
9:36423671	0.0616684	T	0.1493	0.4091	G	5.191e-15	0.447367	G	0.8507	0.06821	T	0	36419913	36524637	104725	+	ENSSSCG00000029198	CUL5	protein coding	2
9:36397902	0.0616684	A	0.2847	0.5061	T	2.688e-10	0.447367	T	0.7153	0.1699	A	5.414e-105	36341339	36403696	62358	+	ENSSSCG00000031723	RAB39A	protein coding	2
4:25030592	0.056961	AAAT	0.191	0.4379	A	3.563e-13	0.294996	A	0.809	0.1936	AAAT	9.577e-122	24648199	25870858	1222660	+	ENSSSCG00000031031	CSMD3	protein coding	2
3:99770905	0.0565668	G	0.2153	0.5121	T	1.725e-17	0.256886	T	0.7847	0.2223	G	8.243e-96	99769716	99775240	5525	+	ENSSSCG00000043111	ENSSSCG00000043111	protein coding	2
3:99770905	0.0565668	G	0.2153	0.5121	T	1.725e-17	0.256886	T	0.7847	0.2223	G	8.243e-96	99769733	99775183	5451	-	ENSSSCG00000048793	ENSSSCG00000048793	protein coding	2
3:99799718	0.0565668	C	0.1215	0.3197	CAAG	1.54e-10	0.256886	C	0.1215	0.4653	CAAG	1.373e-29	99793401	99824533	31133	-	ENSSSCG00000045020	ENSSSCG00000045020	lncRNA	2
15:52827874	0.0539319	T	0.2014	0.6091	TTG	7.281e-31	0.256169	TTG	0.7986	0.004624	T	0	52627334	53688332	1060999	-	ENSSSCG00000015839	NRG1	protein coding	2
15:68248879	0.0527034	T	0.2049	0.4076	C	1.597e-09	0.419279	C	0.7951	0.2	T	1.672e-112	68224395	68656318	431924	+	ENSSSCG00000015893	SLC4A10	protein coding	2
15:68161215	0.050322	C	0.2014	0.6061	CT	1.936e-30	0.327807	CT	0.7986	0.007514	C	0	68107546	68208884	101339	+	ENSSSCG00000015892	PSMD14	protein coding	2
4:19253319	0.0502246	G	0.4583	0.203	T	8.535e-16	0.260786	G	0.4583	0.01705	T	8.573e-235	19161006	19267412	106407	+	ENSSSCG00000047247	DSCC1	protein coding	2
4:19176913	0.0502246	G	0.5938	0.3682	A	1.195e-10	0.306763	G	0.5938	0.0552	A	3.374e-194	18908686	19180117	271432	-	ENSSSCG00000049630	DEPTOR	protein coding	2
14:140978731	0.0490778	T	0.5174	0.2621	C	2.322e-14	0.25718	T	0.5174	0.03902	C	6.366e-191	140916089	141002710	86622	-	ENSSSCG00000010768	CFAP46	protein coding	2
15:34637930	0.0481399	A	0.1771	0.4924	G	6.998e-20	0.302225	G	0.8229	0.1555	A	4.758e-159	34364050	35023152	659103	-	ENSSSCG00000015748	CSMD1	protein coding	2
15:65374383	0.0457679	AT	0.1944	0.6121	A	2.611e-32	0.261221	A	0.8056	0.002023	AT	0	65062034	65431023	368990	-	ENSSSCG00000015876	CCDC148	protein coding	2
2:99495567	0.0451106	ACT	0.06597	0.2591	A	8.432e-12	0.281159	A	0.934	0.2364	ACT	1.126e-138	99489398	99680988	191591	-	ENSSSCG00000046494	ENSSSCG00000046494	lncRNA	2
4:28924263	0.0446407	C	0.191	0.4167	G	1.963e-11	0.260199	G	0.809	0.07052	C	7.187e-286	28812292	29079270	266979	-	ENSSSCG00000006032	EMC2	protein coding	2
4:19270746	0.0443595	GA	0.2014	0.6121	G	2.714e-31	0.260786	G	0.7986	0.002023	GA	0	19180280	19278592	98313	+	ENSSSCG00000006000	TAF2	protein coding	2
4:19270746	0.0443595	GA	0.2014	0.6121	G	2.714e-31	0.260786	G	0.7986	0.002023	GA	0	19180234	19433492	253259	+	ENSSSCG00000006001	ENPP2	protein coding	2
9:36528551	0.0442081	T	0.1215	0.3379	C	5.848e-12	0.285823	C	0.8785	0.3064	T	3.817e-85	36525261	36545633	20373	+	ENSSSCG00000026153	ACAT1	protein coding	2
8:4576835	0.0435952	G	0.2674	0.5303	GCC	7.242e-14	0.255925	GCC	0.7326	0.04306	G	0	4492340	4616266	123927	+	ENSSSCG00000008710	JAKMIP1	protein coding	2
15:39521974	0.0435873	G	0.1215	0.3803	A	1.425e-15	0.251747	A	0.8785	0.4376	G	5.049e-47	39506894	39531998	25105	-	ENSSSCG00000045325	ENSSSCG00000045325	lncRNA	2
17:53408223	0.0435611	C	0.3194	0.5561	T	2.023e-11	0.252808	T	0.6806	0.2662	C	2.224e-49	53369672	53459599	89928	-	ENSSSCG00000007481	ZFP64	protein coding	2
15:67091795	0.0431839	T	0.5972	0.3439	A	3.744e-13	0.262741	T	0.5972	0.02688	A	3.308e-288	67041519	67175234	133716	-	ENSSSCG00000015886	ITGB6	protein coding	2
6:255157	0.0429415	T	0.06944	0.2652	TGAGTCACGGAAGAG	7.087e-12	0.269242	TGAGTCACGGAAGAG	0.9306	0.3957	T	3.237e-69	253224	300155	46932	+	ENSSSCG00000024687	FANCA	protein coding	2
6:214866	0.0429415	G	0.0625	0.2439	C	5.214e-11	0.265238	G	0.0625	0.5098	C	2.595e-48	211487	243636	32150	-	ENSSSCG00000002635	SPIRE2	protein coding	2
4:20162848	0.0429336	T	0.3958	0.1591	TA	1.812e-15	0.252005	T	0.3958	0.135	TA	6.85e-32	20143864	20569129	425266	+	ENSSSCG00000036553	SAMD12	protein coding	2
6:317496	0.0424108	C	0.05208	0.1909	T	3.304e-08	0.275998	T	0.9479	0.3373	C	3.995e-93	313782	324026	10245	+	ENSSSCG00000022310	VPS9D1	protein coding	2
4:18605594	0.0423521	A	0.5243	0.2848	G	1.501e-12	0.264311	A	0.5243	0.0104	G	0	18532002	18608604	76603	-	ENSSSCG00000005995	MTBP	protein coding	2
4:18618883	0.0423521	G	0.5764	0.3576	T	3.621e-10	0.264311	G	0.5764	0.00289	T	0	18608883	18671519	62637	+	ENSSSCG00000005996	MRPL13	protein coding	2
4:18640096	0.0423521	T	0.5868	0.3788	C	3.008e-09	0.264311	T	0.5868	0.004335	C	0	18637045	18640317	3273	+	ENSSSCG00000043677	ENSSSCG00000043677	pseudogene	2
4:18566181	0.0423521	G	0.5903	0.3879	A	8.334e-09	0.264311	G	0.5903	0.0711	A	5.765e-160	18565005	18568989	3985	+	ENSSSCG00000051469	ENSSSCG00000051469	pseudogene	2
6:204716	0.0421725	T	0.07639	0.2545	TGTG	2.943e-10	0.265238	TGTG	0.9236	0.4535	T	4.451e-53	183451	208903	25453	-	ENSSSCG00000036102	TCF25	protein coding	2
4:20075258	0.0412137	A	0.5938	0.3591	G	1.934e-11	0.253813	A	0.5938	0.1156	G	2.273e-104	19850106	20143604	293499	-	ENSSSCG00000049968	ENSSSCG00000049968	lncRNA	2
8:4444868	0.0407969	C	0.1875	0.4091	T	3.704e-11	0.260047	T	0.8125	0.2517	C	1.889e-89	4415241	4447634	32394	-	ENSSSCG00000034286	ENSSSCG00000034286	protein coding	2
4:18510571	0.0407527	T	0.5312	0.3197	C	7.305e-10	0.260751	T	0.5312	0.06532	C	4.088e-140	18288843	18526219	237377	+	ENSSSCG00000005994	SNTB1	protein coding	2
2:114431109	0.0407397	A	0.2083	0.4197	T	4.034e-10	0.252831	T	0.7917	0.2373	A	3.631e-90	114319988	114675691	355704	-	ENSSSCG00000022845	PJA2	protein coding	2
17:53504272	0.0406472	A	0.6042	0.3924	C	1.754e-09	0.251583	A	0.6042	0.02428	C	2.829e-305	53502314	53526541	24228	-	ENSSSCG00000049616	ENSSSCG00000049616	lncRNA	2
17:53499452	0.0406472	C	0.3368	0.5364	G	1.53e-08	0.251583	G	0.6632	0.1454	C	9.19e-105	53493645	53501453	7809	-	ENSSSCG00000049330	ENSSSCG00000049330	lncRNA	2
2:114832760	0.0405982	C	0.2396	0.4348	A	1.132e-08	0.253263	A	0.7604	0.1457	C	2.278e-142	114675916	114856055	180140	+	ENSSSCG00000014195	MAN2A1	protein coding	2
9:36338055	0.0405962	A	0.09028	0.2682	G	8.206e-10	0.31056	A	0.09028	0.4749	G	1.698e-36	36288556	36341285	52730	-	ENSSSCG00000015001	SLC35F2	protein coding	2
4:16149384	0.0404012	C	0.559	0.3379	CCTGCAGGGAGGTTAGTGGTGA	1.783e-10	0.26927	C	0.559	0.08757	CCTGCAGGGAGGTTAGTGGTGA	1.712e-120	16137193	16158262	21070	+	ENSSSCG00000021744	C4H8orf76	protein coding	2
4:16082218	0.0404012	A	0.1875	0.3758	G	1.056e-08	0.252008	G	0.8125	0.1965	A	5.477e-121	16012561	16082638	70078	+	ENSSSCG00000005983	ATAD2	protein coding	2
4:16113744	0.0404012	T	0.5347	0.3394	C	1.616e-08	0.286899	T	0.5347	0.03092	C	1.656e-228	16106930	16126674	19745	+	ENSSSCG00000005984	ZHX1	protein coding	2
15:74438099	0.0403833	C	0.309	0.5106	G	9.569e-09	0.269324	G	0.691	0.02803	C	0	74408273	74758122	349850	-	ENSSSCG00000022496	STK39	protein coding	2
2:111488868	0.0403813	T	0.08681	0.2424	A	2.696e-08	0.251513	T	0.08681	0.4968	A	5.783e-41	111485723	111490564	4842	+	ENSSSCG00000046482	ENSSSCG00000046482	protein coding	2
2:99321240	0.109496	A	0.05208	0.2269	ATTT	5.491e-09	0.25201	A	0.05208	0.35	ATTT	4.011e-25	99318520	99321366	2847	-	ENSSSCG00000050166	ENSSSCG00000050166	lncRNA	3
2:111740786	0.109023	T	0.03125	0.213	TATATA	9.5e-11	0.255657	T	0.03125	0.3162	TATATA	2.091e-24	111737557	111742577	5021	+	ENSSSCG00000043847	ENSSSCG00000043847	lncRNA	3
2:111661090	0.109023	T	0.03125	0.2083	C	2.007e-10	0.255657	T	0.03125	0.3249	C	1.92e-25	111659376	111663673	4298	-	ENSSSCG00000049466	ENSSSCG00000049466	protein coding	3
2:99495567	0.104756	ACT	0.06597	0.3611	A	9e-17	0.281159	A	0.934	0.2364	ACT	1.126e-138	99489398	99680988	191591	-	ENSSSCG00000046494	ENSSSCG00000046494	lncRNA	3
9:36452223	0.101196	G	0.09375	0.3889	A	2.525e-15	0.447367	A	0.9062	0.2977	G	7.796e-97	36419913	36524637	104725	+	ENSSSCG00000029198	CUL5	protein coding	3
9:36397902	0.101196	A	0.2847	0.5787	T	3.161e-11	0.447367	T	0.7153	0.1699	A	5.414e-105	36341339	36403696	62358	+	ENSSSCG00000031723	RAB39A	protein coding	3
6:255157	0.0978455	T	0.06944	0.3657	TGAGTCACGGAAGAG	1.176e-16	0.269242	TGAGTCACGGAAGAG	0.9306	0.3957	T	3.237e-69	253224	300155	46932	+	ENSSSCG00000024687	FANCA	protein coding	3
6:214627	0.0978455	G	0.0625	0.3333	C	3.956e-15	0.265238	C	0.9375	0.4552	G	9.405e-56	211487	243636	32150	-	ENSSSCG00000002635	SPIRE2	protein coding	3
6:246344	0.0978455	C	0.03819	0.1991	G	7.524e-09	0.269242	C	0.03819	0.4936	G	3.12e-50	244167	248317	4151	+	ENSSSCG00000047264	ENSSSCG00000047264	lncRNA	3
6:204716	0.0957238	T	0.07639	0.3333	TGTG	2.325e-13	0.265238	TGTG	0.9236	0.4535	T	4.451e-53	183451	208903	25453	-	ENSSSCG00000036102	TCF25	protein coding	3
6:172233	0.0957238	T	0.05208	0.2454	C	3.267e-10	0.265238	C	0.9479	0.4335	T	2.473e-63	169068	178462	9395	-	ENSSSCG00000002639	ENSSSCG00000002639	protein coding	3
9:36090428	0.0956525	A	0.05556	0.287	G	1.156e-12	0.294369	G	0.9444	0.411	A	2.124e-68	36077187	36119930	42744	-	ENSSSCG00000024628	ALKBH8	protein coding	3
9:36153066	0.0956525	A	0.06944	0.3102	G	1.471e-12	0.294369	G	0.9306	0.4	A	5.363e-68	36142316	36208696	66381	+	ENSSSCG00000015002	ELMOD1	protein coding	3
2:111488868	0.0907904	T	0.08681	0.3565	A	8.848e-14	0.251513	T	0.08681	0.4968	A	5.783e-41	111485723	111490564	4842	+	ENSSSCG00000046482	ENSSSCG00000046482	protein coding	3
2:104741620	0.0879602	T	0.184	0.4444	G	2.295e-10	0.320998	G	0.816	0.08815	T	2.381e-250	104655226	105070405	415180	+	ENSSSCG00000014176	RGMB	protein coding	3
2:99864112	0.0874746	C	0.05556	0.2315	G	6.883e-09	0.391623	C	0.05556	0.3009	G	6.161e-19	99863453	99867540	4088	+	ENSSSCG00000043879	ENSSSCG00000043879	protein coding	3
15:52827874	0.0865425	TTG	0.7986	0.07407	T	2.409e-58	0.256169	TTG	0.7986	0.004624	T	0	52627334	53688332	1060999	-	ENSSSCG00000015839	NRG1	protein coding	3
15:68161215	0.0851426	CT	0.7986	0.07407	C	2.409e-58	0.327807	CT	0.7986	0.007514	C	0	68107546	68208884	101339	+	ENSSSCG00000015892	PSMD14	protein coding	3
4:19179991	0.0845988	A	0.3646	0.6667	T	1.911e-11	0.306763	T	0.6354	0.1566	A	6.093e-87	18908686	19180117	271432	-	ENSSSCG00000049630	DEPTOR	protein coding	3
6:335293	0.0834276	T	0.04861	0.2222	C	4.298e-09	0.275998	C	0.9514	0.2283	T	1.021e-150	332242	339142	6901	-	ENSSSCG00000025401	CDK10	protein coding	3
6:354543	0.0834276	G	0.04514	0.2083	A	1.335e-08	0.269891	A	0.9549	0.2029	G	1.156e-171	351922	358655	6734	+	ENSSSCG00000023677	CHMP1A	protein coding	3
6:308525	0.0834276	G	0.04861	0.2083	A	3.4e-08	0.275998	A	0.9514	0.3361	G	1.383e-94	298036	313366	15331	-	ENSSSCG00000029228	ZNF276	protein coding	3
3:99770851	0.0833381	T	0.2188	0.6389	C	1.534e-21	0.256886	C	0.7812	0.2688	T	3.369e-73	99769716	99775240	5525	+	ENSSSCG00000043111	ENSSSCG00000043111	protein coding	3
3:99770851	0.0833381	T	0.2188	0.6389	C	1.534e-21	0.256886	C	0.7812	0.2688	T	3.369e-73	99769733	99775183	5451	-	ENSSSCG00000048793	ENSSSCG00000048793	protein coding	3
3:99801194	0.0833381	T	0.1389	0.4398	C	4.369e-14	0.256886	T	0.1389	0.4647	C	9.699e-27	99793401	99824533	31133	-	ENSSSCG00000045020	ENSSSCG00000045020	lncRNA	3
8:45332453	0.0829826	T	0.1979	0.4398	A	4.75e-09	0.296089	A	0.8021	0.1647	T	8.681e-142	45321612	45333927	12316	+	ENSSSCG00000042199	ENSSSCG00000042199	lncRNA	3
14:136839339	0.0828775	G	0.191	0.4444	A	7.875e-10	0.253052	A	0.809	0.4092	G	2.153e-39	136836352	136839510	3159	+	ENSSSCG00000010751	NPS	protein coding	3
2:109782032	0.0821628	C	0.03472	0.213	G	2.957e-10	0.251279	G	0.9653	0.3908	C	1.213e-79	109777662	109784352	6691	+	ENSSSCG00000043979	ENSSSCG00000043979	lncRNA	3
10:14045222	0.0811672	G	0.09375	0.3426	A	4.972e-12	0.2521	A	0.9062	0.2913	G	1.24e-99	14031020	14069518	38499	-	ENSSSCG00000024180	ACBD3	protein coding	3
10:14016895	0.0811672	T	0.1146	0.338	C	1.132e-09	0.2521	C	0.8854	0.3066	T	5.286e-87	14003382	14016935	13554	+	ENSSSCG00000048325	ENSSSCG00000048325	lncRNA	3
6:361511	0.0809102	A	0.07292	0.3333	G	8.759e-14	0.269891	G	0.9271	0.3728	A	4.044e-75	361196	376616	15421	-	ENSSSCG00000021971	DPEP1	protein coding	3
15:34701071	0.0796223	C	0.125	0.5231	T	3.217e-22	0.25853	T	0.875	0.2436	C	1.84e-113	34364050	35023152	659103	-	ENSSSCG00000015748	CSMD1	protein coding	3
4:14684686	0.0795319	G	0.1701	0.4676	A	4.906e-13	0.288408	G	0.1701	0.4775	A	7.895e-24	14669791	14700126	30336	-	ENSSSCG00000005970	SQLE	protein coding	3
4:14662624	0.0795319	A	0.1215	0.3333	G	8.703e-09	0.288408	G	0.8785	0.4153	A	5.001e-52	14598148	14668327	70180	+	ENSSSCG00000005969	WASHC5	protein coding	3
17:53408377	0.0772357	A	0.3056	0.6574	C	4.227e-15	0.252808	C	0.6944	0.2838	A	4.514e-47	53369672	53459599	89928	-	ENSSSCG00000007481	ZFP64	protein coding	3
6:148171	0.0769654	G	0.05556	0.2315	T	6.883e-09	0.265238	T	0.9444	0.4425	G	2.607e-60	140897	160884	19988	-	ENSSSCG00000002640	DEF8	protein coding	3
17:53516784	0.0768534	A	0.3576	0.6528	C	5.338e-11	0.266943	C	0.6424	0.07659	A	3.369e-177	53502314	53526541	24228	-	ENSSSCG00000049616	ENSSSCG00000049616	lncRNA	3
2:103808194	0.076774	A	0.06944	0.3241	AG	1.51e-13	0.262644	A	0.06944	0.4327	AG	1.602e-33	103802049	103823553	21505	-	ENSSSCG00000036529	ENSSSCG00000036529	protein coding	3
2:103774407	0.076774	C	0.1528	0.3796	CA	5.872e-09	0.262644	CA	0.8472	0.3272	C	2.834e-69	103744330	103792578	48249	-	ENSSSCG00000023396	LIX1	protein coding	3
4:14744714	0.0760438	A	0.191	0.5	G	2.144e-13	0.280632	G	0.809	0.07399	A	2.526e-277	14718460	14825670	107211	-	ENSSSCG00000005971	ENSSSCG00000005971	protein coding	3
2:96808321	0.0756818	A	0.1354	0.3565	G	5.391e-09	0.278385	G	0.8646	0.2997	A	7.596e-84	96795581	96826136	30556	+	ENSSSCG00000045004	ENSSSCG00000045004	lncRNA	3
9:36338055	0.0743529	A	0.09028	0.2917	G	4.424e-09	0.31056	A	0.09028	0.4749	G	1.698e-36	36288556	36341285	52730	-	ENSSSCG00000015001	SLC35F2	protein coding	3
2:103722951	0.0743133	C	0.25	0.4907	A	2.195e-08	0.310138	A	0.75	0.03728	C	0	103716694	103728548	11855	+	ENSSSCG00000043330	ENSSSCG00000043330	lncRNA	3
2:108907041	0.0743121	A	0.03472	0.2037	G	1.281e-09	0.264343	A	0.03472	0.3879	G	3.971e-33	108907001	108965206	58206	-	ENSSSCG00000014186	ENSSSCG00000014186	protein coding	3
15:65446119	0.0737762	GT	0.09028	0.2778	G	3.071e-08	0.259069	GT	0.09028	0.5176	G	3.478e-44	65430309	65680889	250581	+	ENSSSCG00000015878	PKP4	protein coding	3
2:105179185	0.0737237	T	0.0625	0.2315	C	3.904e-08	0.251371	T	0.0625	0.3699	C	5.893e-26	105113668	105203152	89485	-	ENSSSCG00000014177	CHD1	protein coding	3
9:119288132	0.0735045	T	0.5417	0.213	C	9.204e-14	0.255792	T	0.5417	0.09393	C	1.265e-105	119283983	119292465	8483	-	ENSSSCG00000049756	ENSSSCG00000049756	protein coding	3
4:16143136	0.0734165	C	0.1319	0.4167	T	3.673e-13	0.26927	T	0.8681	0.4055	C	4.076e-52	16137193	16158262	21070	+	ENSSSCG00000021744	C4H8orf76	protein coding	3
4:16082218	0.0734165	A	0.1875	0.4444	G	4.278e-10	0.252008	G	0.8125	0.1965	A	5.477e-121	16012561	16082638	70078	+	ENSSSCG00000005983	ATAD2	protein coding	3
4:16125833	0.0734165	T	0.1944	0.4398	G	2.666e-09	0.286899	G	0.8056	0.05173	T	0	16106930	16126674	19745	+	ENSSSCG00000005984	ZHX1	protein coding	3
2:83864076	0.0733782	A	0.5486	0.287	C	4.642e-09	0.253195	A	0.5486	0.211	C	2.429e-38	83852217	83927126	74910	-	ENSSSCG00000014076	FAM169A	protein coding	3
2:103014712	0.0732029	A	0.1597	0.4167	AAG	1.267e-10	0.303588	AAG	0.8403	0.3827	A	1.04e-51	103004794	103050839	46046	-	ENSSSCG00000014169	PCSK1	protein coding	3
4:18514064	0.0729177	G	0.07639	0.2963	A	8.335e-11	0.260751	A	0.9236	0.3101	G	8.944e-97	18288843	18526219	237377	+	ENSSSCG00000005994	SNTB1	protein coding	3
4:19270746	0.0727833	G	0.7986	0.07407	GA	2.409e-58	0.260786	G	0.7986	0.002023	GA	0	19180280	19278592	98313	+	ENSSSCG00000006000	TAF2	protein coding	3
4:19270746	0.0727833	G	0.7986	0.07407	GA	2.409e-58	0.260786	G	0.7986	0.002023	GA	0	19180234	19433492	253259	+	ENSSSCG00000006001	ENPP2	protein coding	3
4:19253319	0.0727833	G	0.4583	0.1435	T	7.609e-14	0.260786	G	0.4583	0.01705	T	8.573e-235	19161006	19267412	106407	+	ENSSSCG00000047247	DSCC1	protein coding	3
2:103559562	0.0727012	C	0.2014	0.4583	T	7.093e-10	0.257681	T	0.7986	0.3231	C	1.036e-58	103510440	103564441	54002	+	ENSSSCG00000027860	ERAP2	protein coding	3
2:103615286	0.0727012	T	0.2604	0.5139	G	5.354e-09	0.322412	G	0.7396	0.03902	T	0	103567601	103661079	93479	+	ENSSSCG00000014173	LNPEP	protein coding	3
2:104651298	0.0726006	AC	0.03472	0.1898	A	1.107e-08	0.267599	AC	0.03472	0.4468	A	2.422e-42	104646775	104653368	6594	+	ENSSSCG00000047123	ENSSSCG00000047123	lncRNA	3
17:53499452	0.0717776	C	0.3368	0.6019	G	3.25e-09	0.251583	G	0.6632	0.1454	C	9.19e-105	53493645	53501453	7809	-	ENSSSCG00000049330	ENSSSCG00000049330	lncRNA	3
15:65374383	0.0716598	A	0.8056	0.07407	AT	2.047e-59	0.261221	A	0.8056	0.002023	AT	0	65062034	65431023	368990	-	ENSSSCG00000015876	CCDC148	protein coding	3
2:114832760	0.0715753	C	0.2396	0.4907	A	4.602e-09	0.253263	A	0.7604	0.1457	C	2.278e-142	114675916	114856055	180140	+	ENSSSCG00000014195	MAN2A1	protein coding	3
15:77574352	0.0713491	C	0.07986	0.3009	T	9.833e-11	0.322277	C	0.07986	0.5049	T	8.055e-44	77564692	77603620	38929	+	ENSSSCG00000015947	DCAF17	protein coding	3
15:77562279	0.0713491	C	0.07986	0.287	T	7.898e-10	0.275435	C	0.07986	0.465	T	9.035e-37	77474816	77564456	89641	-	ENSSSCG00000015945	METTL8	protein coding	3
2:97563790	0.0713344	T	0.04861	0.2222	C	4.298e-09	0.352282	T	0.04861	0.3153	C	1.462e-21	97558796	97593318	34523	-	ENSSSCG00000014151	CETN3	protein coding	3
2:108742611	0.0713327	G	0.1319	0.3935	GT	1.326e-11	0.253961	GT	0.8681	0.3006	G	1.759e-84	108733305	108753275	19971	+	ENSSSCG00000038779	MACIR	protein coding	3
2:108803983	0.0713327	C	0.2708	0.5556	T	9.363e-11	0.286809	T	0.7292	0.1017	C	1.364e-180	108799270	108804953	5684	+	ENSSSCG00000049923	ENSSSCG00000049923	protein coding	3
15:39521974	0.0713251	G	0.1215	0.4491	A	1.267e-16	0.251747	A	0.8785	0.4376	G	5.049e-47	39506894	39531998	25105	-	ENSSSCG00000045325	ENSSSCG00000045325	lncRNA	3
2:114431109	0.071277	A	0.2083	0.4769	T	1.802e-10	0.252831	T	0.7917	0.2373	A	3.631e-90	114319988	114675691	355704	-	ENSSSCG00000022845	PJA2	protein coding	3
4:18558134	0.0712658	A	0.05208	0.2778	G	1.851e-12	0.264311	G	0.9479	0.3939	A	4.03e-74	18532002	18608604	76603	-	ENSSSCG00000005995	MTBP	protein coding	3
4:18611305	0.0712658	G	0.5938	0.3056	A	1.409e-10	0.264311	G	0.5938	0.2419	A	2.737e-38	18608883	18671519	62637	+	ENSSSCG00000005996	MRPL13	protein coding	3
4:18566241	0.0712658	T	0.04514	0.2222	C	1.621e-09	0.264311	T	0.04514	0.2824	C	1.726e-18	18565005	18568989	3985	+	ENSSSCG00000051469	ENSSSCG00000051469	pseudogene	3
4:18638633	0.0712658	G	0.5938	0.3333	A	7.036e-09	0.264311	G	0.5938	0.004335	A	0	18637045	18640317	3273	+	ENSSSCG00000043677	ENSSSCG00000043677	pseudogene	3
2:91398800	0.0712136	C	0.2917	0.5556	T	2.331e-09	0.312982	T	0.7083	0.1416	C	4.295e-125	91358399	91811208	452810	+	ENSSSCG00000014136	VCAN	protein coding	3
14:140978731	0.0711593	T	0.5174	0.1852	C	2.48e-14	0.25718	T	0.5174	0.03902	C	6.366e-191	140916089	141002710	86622	-	ENSSSCG00000010768	CFAP46	protein coding	3
2:103539582	0.0710683	G	0.2014	0.4306	A	2.73e-08	0.257681	A	0.7986	0.4116	G	5.203e-37	103533809	103542607	8799	-	ENSSSCG00000046768	ENSSSCG00000046768	pseudogene	3
8:41402594	0.0708303	G	0.2569	0.5139	C	3.173e-09	0.251356	C	0.7431	0.161	G	6.557e-122	41402043	41493735	91693	+	ENSSSCG00000008842	KIT	protein coding	3
17:53566800	0.0708141	C	0.1562	0.4167	T	6.437e-11	0.280133	T	0.8438	0.3396	C	1.909e-64	53564305	53730987	166683	+	ENSSSCG00000048872	ENSSSCG00000048872	lncRNA	3
2:113034134	0.0707615	A	0.1667	0.4213	G	2.454e-10	0.259398	G	0.8333	0.3127	A	1.295e-70	112989145	113480210	491066	-	ENSSSCG00000014190	FBXL17	protein coding	3
2:112975283	0.0707615	A	0.1354	0.3519	G	1.005e-08	0.294048	A	0.1354	0.461	G	9.623e-27	112975246	112978104	2859	+	ENSSSCG00000046283	ENSSSCG00000046283	lncRNA	3
2:108371930	0.0707334	AAGC	0.6389	0.2963	A	2.673e-14	0.255398	AAGC	0.6389	0.04827	A	1.299e-239	108255930	108536881	280952	+	ENSSSCG00000014184	PAM	protein coding	3
8:69828752	0.0774349	C	0.1036	0.3148	T	1.636e-11	0.228503	T	0.8969	0.4116	C	2.762e-83	69771952	69831389	59438	-	ENSSSCG00000008952	RASSF6	protein coding	4
8:69906394	0.068282	C	0.1171	0.3287	T	5.755e-11	0.223496	T	0.8834	0.3572	C	7.822e-100	69876423	69922114	45692	+	ENSSSCG00000047963	ENSSSCG00000047963	lncRNA	4
8:69906394	0.068282	C	0.1171	0.3287	T	5.755e-11	0.223496	T	0.8834	0.3572	C	7.822e-100	69899280	69911190	11911	-	ENSSSCG00000048535	ENSSSCG00000048535	lncRNA	4
7:58079093	0.0633437	G	0.2973	0.5231	A	1.749e-08	0.232845	A	0.6996	0.4598	G	1.53e-21	58078389	58164405	86017	+	ENSSSCG00000001878	PTPN9	protein coding	4
8:70835504	0.0617985	A	0.1059	0.3194	G	1.337e-11	0.235152	A	0.1054	0.5436	G	5.465e-68	70788193	70896558	108366	+	ENSSSCG00000008966	PARM1	protein coding	4
8:50619049	0.0609508	C	0.5428	0.07407	CA	4.778e-31	0.223013	C	0.5404	0.04451	CA	2.204e-234	50264272	51052864	788593	-	ENSSSCG00000027183	FSTL5	protein coding	4
7:58212622	0.0602608	CT	0.5495	0.08796	C	6.245e-30	0.263143	CT	0.5471	0.05347	C	3.989e-216	58176166	58245762	69597	+	ENSSSCG00000001880	SIN3A	protein coding	4
7:58326009	0.0599279	T	0.286	0.5046	C	3.846e-08	0.239369	C	0.7108	0.4355	T	5.662e-28	58321053	58330491	9439	+	ENSSSCG00000041453	ENSSSCG00000041453	protein coding	4
8:68756410	0.0536207	T	0.4392	0.1852	C	1.611e-10	0.22338	T	0.4372	0.2095	C	1.484e-26	68675070	68948455	273386	-	ENSSSCG00000038180	ADAMTS3	protein coding	4
11:10203811	0.0522073	A	0.3018	0.5509	T	6.55e-10	0.238842	T	0.6996	0.1182	A	6.308e-195	10145974	10527268	381295	+	ENSSSCG00000009349	RFC3	protein coding	4
8:55089453	0.0505313	C	0.02928	0.1481	T	1.31e-08	0.224	C	0.02915	0.174	T	2.696e-15	55075027	55093709	18683	+	ENSSSCG00000042303	ENSSSCG00000042303	lncRNA	4
8:73252541	0.0502541	C	0.5495	0.07407	CA	8.935e-32	0.229694	C	0.5471	0.001445	CA	0	73185999	73335741	149743	-	ENSSSCG00000008989	CNOT6L	protein coding	4
8:40081109	0.0501456	T	0.02703	0.1435	C	1.271e-08	0.223496	T	0.02691	0.1806	C	1.329e-16	39715534	40145887	430354	-	ENSSSCG00000008836	SCFD2	protein coding	4
11:10131927	0.049605	G	0.2455	0.4676	GA	9.03e-09	0.238842	GA	0.7556	0.09249	G	5.317e-272	9913075	10135147	222073	+	ENSSSCG00000038414	ENSSSCG00000038414	lncRNA	4
8:68328294	0.0490528	C	0.1194	0.3056	T	5.282e-09	0.232436	T	0.8812	0.3668	C	5.257e-95	68326301	68360262	33962	-	ENSSSCG00000027609	GC	protein coding	4
9:77683199	0.046343	T	0.2815	0.5231	G	1.315e-09	0.249312	G	0.7197	0.1786	T	8.676e-140	77666260	77833806	167547	-	ENSSSCG00000015342	COL28A1	protein coding	4
8:65579101	0.0460894	C	0.02703	0.1574	CA	6.735e-10	0.221962	C	0.02691	0.191	CA	5.673e-18	65571947	65623914	51968	-	ENSSSCG00000008926	TMPRSS11D	protein coding	4
8:65559318	0.0460894	A	0.02477	0.1481	G	1.68e-09	0.221962	A	0.02466	0.1847	G	1.346e-17	65493138	65561989	68852	-	ENSSSCG00000029658	ENSSSCG00000029658	protein coding	4
8:40785315	0.045424	A	0.5473	0.0787	AT	6.546e-31	0.240378	A	0.5448	0.002023	AT	0	40780889	40846577	65689	-	ENSSSCG00000032645	CHIC2	protein coding	4
8:40738326	0.045424	C	0.3874	0.6157	T	3.367e-08	0.222617	T	0.6143	0.1884	C	3.636e-88	40738206	40741480	3275	+	ENSSSCG00000044823	ENSSSCG00000044823	lncRNA	4
8:66591537	0.0446725	T	0	0.0787	A	2.111e-09	0.235495	T	0	0.3084	A	4.682e-43	66407697	66599132	191436	-	ENSSSCG00000022724	ENSSSCG00000022724	protein coding	4
8:36494669	0.0432721	T	0.03153	0.213	C	2.791e-14	0.224422	C	0.9686	0.4329	T	1.247e-100	36347023	36502460	155438	-	ENSSSCG00000028922	GABRA2	protein coding	4
8:71327787	0.043248	C	0.07658	0.2593	T	1.39e-10	0.25762	C	0.07623	0.3731	T	1.171e-35	71273126	71363429	90304	-	ENSSSCG00000022940	G3BP2	protein coding	4
8:71263176	0.043248	C	0.07432	0.2315	T	1.107e-08	0.264052	C	0.07399	0.413	T	4.525e-44	71261164	71263266	2103	-	ENSSSCG00000046813	ENSSSCG00000046813	lncRNA	4
8:66436572	0.0430936	A	0.1532	0.3565	T	3.225e-09	0.230371	A	0.1525	0.3809	T	2.295e-21	66407340	66487153	79814	-	ENSSSCG00000031919	ENSSSCG00000031919	protein coding	4
8:70498052	0.0430154	A	0.07432	0.2546	G	1.618e-10	0.235839	A	0.07399	0.524	G	8.905e-72	70495026	70498649	3624	-	ENSSSCG00000047807	ENSSSCG00000047807	lncRNA	4
8:65708085	0.0425004	A	0.545	0.0787	AT	1.14e-30	0.223953	A	0.5426	0.002601	AT	0	65690265	65730017	39753	-	ENSSSCG00000008929	ENSSSCG00000008929	protein coding	4
8:65651154	0.0425004	C	0.07207	0.2222	CT	2.928e-08	0.236851	C	0.07175	0.3974	CT	1.964e-41	65636850	65683866	47017	-	ENSSSCG00000008927	TMPRSS11A	protein coding	4
8:37375804	0.042016	T	0.3041	0.5278	C	2.638e-08	0.223373	C	0.6973	0.1962	T	5.117e-116	37333572	37380253	46682	-	ENSSSCG00000033373	COMMD8	protein coding	4
8:70659811	0.0417866	G	0.02027	0.1343	T	3.661e-09	0.255617	G	0.02018	0.261	T	1.121e-29	70649312	70697907	48596	-	ENSSSCG00000008965	BTC	protein coding	4
8:37417667	0.0416673	A	0.3018	0.5417	C	2.584e-09	0.224697	C	0.6996	0.1431	A	2.458e-164	37407703	37533075	125373	+	ENSSSCG00000008812	ATP10D	protein coding	4
8:47589058	0.0416039	C	0.241	0.4676	T	4.111e-09	0.233426	T	0.7601	0.4269	C	3.071e-40	47473787	47601359	127573	+	ENSSSCG00000008875	RXFP1	protein coding	4
8:71245875	0.0414422	T	0.06532	0.2222	G	3.819e-09	0.264052	G	0.935	0.441	T	7.66e-86	71231148	71260874	29727	-	ENSSSCG00000008970	CDKL2	protein coding	4
8:38608919	0.0414062	C	0.09459	0.2778	T	1.004e-09	0.258181	T	0.9058	0.3662	C	3.192e-104	38397375	38697206	299832	-	ENSSSCG00000008826	FRYL	protein coding	4
8:71712855	0.0412643	A	0.3108	0.5602	G	7.446e-10	0.252738	G	0.6906	0.2208	A	3.179e-97	71673799	71795344	121546	+	ENSSSCG00000008976	ART3	protein coding	4
8:71367466	0.0412464	CT	0.03604	0.1574	C	3.218e-08	0.222147	CT	0.03587	0.3338	C	3.236e-38	71363613	71452945	89333	+	ENSSSCG00000008971	USO1	protein coding	4
8:71540035	0.0408755	T	0.08784	0.2731	C	3.339e-10	0.222017	T	0.08744	0.4991	C	9.667e-61	71520275	71554766	34492	-	ENSSSCG00000008972	PPEF2	protein coding	4

## Sheet: S4
Supplementary Table S4. Gene prioritization scoring for ASF-resistance candidate genes.
Gene Name	Score									Score percentile	Priority
	GWAS	FST	Reported immune genes	TWAS	SMR	Coloc	BN-GWAS	Independent validation	SUM
SOS1	2	0	0.5	2.4	2.7	1.9	1.2	3	13.7	100	yes
RUSF1	1	0	0	2.4	4.4	3.8	0	2	13.6	100	yes
KIT	0	2	0	4.8	1.9	0.8	0	2	11.5	100	yes
ZNF713	1	0	0	2.4	3.8	2.1	0	2	11.3	100	yes
FCGR2B	1	0	0	0	1.9	2.2	3.6	2	10.7	100	yes
SDAD1	0	2	0.5	0	3.6	2.1	0	2	10.2	100	yes
MVP	1	0	0.5	0	3.5	3.1	0	2	10.1	100	yes
CLIP2	1	0	0	0	0.8	2.7	3.6	2	10.1	100	yes
GALM	2	0	0	0	3.2	2.9	0	1	9.1	100	yes
SLC3A1	1	0	0	1.2	3.3	1.6	0	2	9.1	100	yes
ENSSSCG00000007733	2	0	0	0	3.9	1.9	0	1	8.8	100	yes
ART3	0	2	0	0	3.7	1.9	0	1	8.6	99	yes
HGSNAT	1	0	0	0	0.8	2.4	2.4	2	8.6	99	yes
TPST1	1	0	0	0	4	2.1	0	1	8.1	99	yes
PPEF2	0	1	0	0	3.4	2.4	0	1	7.8	99	yes
ITGAM	2	0	0	0	3.2	1.6	0	1	7.8	99	yes
PARM1	0	2	0	2.4	2.4	0	0	1	7.8	99	yes
DYNC2LI1	1	0	0	0	2.9	2.7	0	1	7.6	99	yes
PHF21B	1	0	0	1.2	2.5	0.8	0	2	7.5	99	yes
ZNF394	1	0	0	1.2	2.5	0.8	0	2	7.5	99	yes
GAN	1	0	0	2.4	3	0	0	1	7.4	99	yes
PHKG2	1	0	0	0	3.7	1.6	0	1	7.3	98	yes
CRCP	1	0	0	0	3.7	1.6	0	1	7.3	99	yes
CXCL11	0	1	0.5	0	3	0.8	0	2	7.3	98	yes
KCTD7	1	0	0	0	3.9	1.3	0	1	7.2	98	yes
ARHGEF33	1	0	0	0	3.3	1.9	0	1	7.2	98	yes
CHIC2	1	2	0	0	2.2	0.8	0	1	7	98	yes
RFC2	1	0	0	0	1.9	3	0	1	6.9	98	yes
CCDC158	1	0	0	0	3	1.9	0	1	6.9	98	yes
MTHFD2L	1	0	0	0	1.3	0	3.6	1	6.9	98	yes
INPP5K	2	0	0	0	1.9	1.9	0	1	6.8	98	yes
TAF2	1	2	0	0	1.6	0	1.2	1	6.8	98	yes
LRPPRC	1	0	0	0	3.3	1.3	0	1	6.6	98	yes
CDKL2	0	1	0	0	3.7	0.8	0	1	6.5	97	yes
MAP4K3	2	0	0.5	0	2.9	0	0	1	6.4	97	yes
VPS53	1	0	0	0	2.2	2.2	0	1	6.4	97	yes
RFC1	1	0	0	0	2.5	1.9	0	1	6.4	97	yes
SLC4A4	1	2	0.5	0	1.9	0	0	1	6.4	97	yes
ZNF512	1	0	0	0	0	0.8	3.6	1	6.4	97	yes
ENOX1	1	0	0	0	0.8	0	3.6	1	6.4	97	yes
USO1	1	1	0	0	2.5	0.8	0	1	6.3	97	yes
SDCCAG8	1	0	0	0	1.3	0.8	1.2	2	6.3	97	yes
MRPL13	0	2	0	0	4.1	0	0	0	6.1	97	yes
TMCC3	1	0	0	1.2	2.8	0	0	1	6	96	yes
POR	1	0	0	0	1.9	2.1	0	1	6	97	yes
HOOK3	1	0	0	0	1.6	2.2	0	1	5.8	96	yes
ENSSSCG00000008984	1	0	0	0	3	0.8	0	1	5.8	96	yes
CACNG1	1	0	0	0	0	0	4.8	0	5.8	96	yes
CNOT6L	1	2	0	0	2.7	0	0	0	5.7	96	yes
PREPL	1	0	0	0	2.4	1.3	0	1	5.7	96	yes
PPM1B	1	0	0	0	2.4	1.3	0	1	5.7	96	yes
DTX2	1	0	0	0	2.4	1.3	0	1	5.7	96	yes
CUX1	2	0	0	0	1.9	0.8	0	1	5.7	96	yes
SH2D1B	2	0	0	0	0.8	1.9	0	1	5.7	96	yes
ABCG5	1	0	0	0	2.7	0.8	0	1	5.5	95	yes
FCGR3	1	0	0	0	2.7	0.8	0	1	5.5	95	yes
MLXIPL	1	0	0	0	2.2	1.3	0	1	5.5	95	yes
LOC100620992	1	0	0	0	1.6	1.9	0	1	5.5	96	yes
SMURF1	1	0	0	0	2.1	1.3	0	1	5.4	95	yes
BTC	0	1	0	1.2	2.1	0	0	1	5.3	95	yes
PLEKHH2	1	0	0	0	2.5	0.8	0	1	5.3	95	yes
CPSF4	1	0	0	0	2.5	0.8	0	1	5.3	95	yes
SCFD2	1	2	0	0	2.2	0	0	0	5.2	95	yes
RMDN2	1	0	0	0	1.9	1.3	0	1	5.2	95	yes
FRYL	0	2	0	0	3.1	0	0	0	5.1	95	yes
C4H1orf226	2	0	0	0	1.3	0.8	0	1	5.1	95	yes
CXCL10	0	1	0.5	0	2.4	0	0	1	4.9	94	yes
PDE4B	1	0	0.5	0	2.4	0	0	1	4.9	94	yes
SPIRE2	0	3	0	0	1.9	0	0	0	4.9	94	yes
RPH3AL	1	0	0	0	1.6	1.3	0	1	4.9	94	yes
LYAR	1	0	0	0	1.6	1.3	0	1	4.9	94	yes
ST8SIA4	1	0	0.5	0	0	0	2.4	1	4.9	94	yes
MTBP	0	2	0	0	2.8	0	0	0	4.8	94	yes
DEPTOR	0	2	0	0	2.7	0	0	0	4.7	94	yes
SNTB1	0	2	0	0	2.7	0	0	0	4.7	94	yes
CYBRD1	0	1	0.5	0	0	2.2	0	1	4.7	94	yes
OTOP1	1	0	0	0	0.8	1.9	0	1	4.7	94	yes
THUMPD2	1	0	0	0	3.6	0	0	0	4.6	93	yes
PPBP	0	1	0.5	0	2.1	0	0	1	4.6	93	yes
TRPM3	3	0	0	0	1.6	0	0	0	4.6	93	yes
LOC106509841	1	0	0	0	0	0	3.6	0	4.6	93	yes
CDYL2	1	0	0	0	3.5	0	0	0	4.5	93	yes
ATAD2	0	2	0	0	2.5	0	0	0	4.5	93	yes
GALNT17	2	0	0	0	2.4	0	0	0	4.4	93	yes
TMEM178A	2	0	0	0	2.4	0	0	0	4.4	93	yes
STAT5B	1	0	0	0	1.6	0.8	0	1	4.4	93	yes
ABCG8	1	0	0	0	1.6	0.8	0	1	4.4	93	yes
NTAQ1	1	0	0	0	3.2	0	0	0	4.2	92	yes
C4H8orf76	0	2	0	0	2.2	0	0	0	4.2	92	yes
SEPTIN14	2	0	0	0	2.2	0	0	0	4.2	93	yes
HECW1	1	0	0	0	3.1	0	0	0	4.1	91	yes
ENSSSCG00000005971	0	2	0	0	2.1	0	0	0	4.1	91	yes
RAB39A	0	2	0	0	2.1	0	0	0	4.1	91	yes
METTL8	1	1	0	0	0	2.1	0	0	4.1	92	yes
AREG	0	1	0.5	0	1.6	0	0	1	4.1	92	yes
LITAF	1	0	0.5	0	1.6	0	0	1	4.1	92	yes
CASP6	1	0	0.5	0	1.6	0	0	1	4.1	92	yes
MAPK9	1	0	0.5	0	1.6	0	0	1	4.1	92	yes
GPN1	1	0	0	0	0.8	1.3	0	1	4.1	92	yes
GLT8D2	1	0	0	0	0.8	1.3	0	1	4.1	92	yes
TRMT61B	1	0	0	0	0.8	1.3	0	1	4.1	92	yes
SHISAL1	1	0	0	0	1.3	0.8	0	1	4.1	92	yes
TTLL6	1	0	0	0	3	0	0	0	4	91	yes
NFXL1	0	1	0	0	3	0	0	0	4	91	yes
PSMD2	1	0	0	0	3	0	0	0	4	91	yes
DLGAP2	1	0	0	0	2.9	0	0	0	3.9	91	yes
SYN2	1	0	0	0	2.9	0	0	0	3.9	91	yes
COG3	1	0	0	0	2.8	0	0	0	3.8	90	yes
NWD2	1	0	0	0	2.8	0	0	0	3.8	90	yes
SMC1B	1	0	0	0	2.8	0	0	0	3.8	90	yes
CXCL2	0	1	0.5	0	1.3	0	0	1	3.8	90	yes
RAP1B	1	0	0.5	0	1.3	0	0	1	3.8	90	yes
MAP2K6	1	0	0.5	0	1.3	0	0	1	3.8	91	yes
BTG1	1	0	0.5	0	1.3	0	0	1	3.8	91	yes
TIPARP	1	0	0.5	0	1.3	0	0	1	3.8	91	yes
DHX57	1	0	0	0	2.7	0	0	0	3.7	90	yes
MYO1C	2	0	0	0	0	1.6	0	0	3.6	90	yes
SLC6A4	1	0	0	0	0.8	0.8	0	1	3.6	90	yes
AAGAB	1	0	0	0	0.8	0.8	0	1	3.6	90	yes
TXNRD1	1	0	0	0	0.8	0.8	0	1	3.6	90	yes
SP2	1	0	0	0	2.5	0	0	0	3.5	89	yes
UNC79	1	0	0	0	2.5	0	0	0	3.5	89	yes
KCNAB1	1	0	0	0	2.5	0	0	0	3.5	89	yes
CRADD	1	0	0	0	2.5	0	0	0	3.5	89	yes
AUTS2	3	0	0.5	0	0	0	0	0	3.5	90	yes
SLCO2A1	1	0	0	0	2.4	0	0	0	3.4	89
PCCB	1	0	0	0	2.4	0	0	0	3.4	89
ENSSSCG00000026653	1	0	0	0	2.4	0	0	0	3.4	89
ENSSSCG00000002464	1	0	0	0	2.4	0	0	0	3.4	89
ARHGAP8	1	0	0	0	2.4	0	0	0	3.4	89
ALKBH8	0	2	0	0	1.3	0	0	0	3.3	87
CUL5	0	2	0	0	1.3	0	0	0	3.3	87
PTPN9	0	2	0	0	1.3	0	0	0	3.3	87
SQLE	0	2	0	0	1.3	0	0	0	3.3	87
TMPRSS11A	0	2	0	0	1.3	0	0	0	3.3	88
ZHX1	0	2	0	0	1.3	0	0	0	3.3	88
CORIN	1	1	0	0	1.3	0	0	0	3.3	88
ADD1	1	0	0.5	0	0.8	0	0	1	3.3	88	yes
IL15	1	0	0.5	0	0.8	0	0	1	3.3	88	yes
MAPK10	1	0	0.5	0	0.8	0	0	1	3.3	88	yes
PDGFD	1	0	0.5	0	0.8	0	0	1	3.3	88	yes
ZBTB10	1	0	0.5	0	0.8	0	0	1	3.3	88	yes
NUB1	1	0	0.5	0	0.8	0	0	1	3.3	88	yes
KCNB2	1	0	0.5	0	0.8	0	0	1	3.3	88	yes
IRS2	1	0	0.5	0	0.8	0	0	1	3.3	88	yes
MTREX	1	0	0.5	0	0.8	0	0	1	3.3	89	yes
TNFSF4	1	0	0.5	0	0.8	0	0	1	3.3	89	yes
SRGAP3	1	0	0	0	2.2	0	0	0	3.2	87
TSEN15	1	0	0	0	2.2	0	0	0	3.2	87
CAMKMT	1	0	0	0	2.2	0	0	0	3.2	87
ATP10D	0	2	0	1.2	0	0	0	0	3.2	87
VPS9D1	0	1	0	0	2.1	0	0	0	3.1	86
DEF8	0	1	0	0	2.1	0	0	0	3.1	86
URI1	1	0	0	0	2.1	0	0	0	3.1	86
MND1	1	0	0	0	2.1	0	0	0	3.1	86
NSUN7	1	0	0	0	2.1	0	0	0	3.1	86
RRM2B	1	0	0	0	2.1	0	0	0	3.1	86
TMEM40	1	0	0	0	2.1	0	0	0	3.1	86
CARF	1	0	0	0	2.1	0	0	0	3.1	87
TMEM65	1	0	0	0	2.1	0	0	0	3.1	87
ARID2	1	0	0	0	2.1	0	0	0	3.1	87
ENSSSCG00000046482	0	3	0	0	0	0	0	0	3	85
ENSSSCG00000046494	0	3	0	0	0	0	0	0	3	85
FANCA	0	3	0	0	0	0	0	0	3	85
TCF25	0	3	0	0	0	0	0	0	3	85
CCDC148	1	2	0	0	0	0	0	0	3	85
ENPP2	1	2	0	0	0	0	0	0	3	85
ENSSSCG00000008929	1	2	0	0	0	0	0	0	3	85
ENSSSCG00000043111	1	2	0	0	0	0	0	0	3	85
ENSSSCG00000048793	1	2	0	0	0	0	0	0	3	85
FSTL5	1	2	0	0	0	0	0	0	3	85
PSMD14	1	2	0	0	0	0	0	0	3	86
SIN3A	1	2	0	0	0	0	0	0	3	86
AMZ1	3	0	0	0	0	0	0	0	3	86
ENSSSCG00000046593	3	0	0	0	0	0	0	0	3	86
TRPC1	1	0	0	0	1.9	0	0	0	2.9	83
HPS4	1	0	0	0	1.9	0	0	0	2.9	84
TBC1D22A	1	0	0	0	1.9	0	0	0	2.9	84
TFDP2	1	0	0	0	1.9	0	0	0	2.9	84
RBM47	1	0	0	0	1.9	0	0	0	2.9	84
VWF	1	0	0	0	1.9	0	0	0	2.9	84
ITPR1	1	0	0	0	1.9	0	0	0	2.9	84
TMEM41B	1	0	0	0	1.9	0	0	0	2.9	84
JAK1	1	0	0	0	1.9	0	0	0	2.9	84
AGMAT	1	0	0	0	1.9	0	0	0	2.9	84
ARFGEF2	1	0	0	0	1.9	0	0	0	2.9	84
ENSSSCG00000025631	1	0	0	0	1.9	0	0	0	2.9	84
PRKD3	1	0	0	0	1.9	0	0	0	2.9	85
DSCC1	0	2	0	0	0.8	0	0	0	2.8	83
ELMOD1	0	2	0	0	0.8	0	0	0	2.8	83
SLC35F2	0	2	0	0	0.8	0	0	0	2.8	83
XPNPEP3	2	0	0	0	0.8	0	0	0	2.8	83
CDK10	0	1	0	0	1.6	0	0	0	2.6	80
CHMP1A	0	1	0	0	1.6	0	0	0	2.6	80
ZNF276	0	1	0	0	1.6	0	0	0	2.6	81
G3BP2	0	1	0	0	1.6	0	0	0	2.6	81
COMMD8	0	1	0	0	1.6	0	0	0	2.6	81
PTPN14	1	0	0	0	1.6	0	0	0	2.6	81
SNX9	1	0	0	0	1.6	0	0	0	2.6	81
SLC9B2	1	0	0	0	1.6	0	0	0	2.6	81
EGF	1	0	0	0	1.6	0	0	0	2.6	81
SGIP1	1	0	0	0	1.6	0	0	0	2.6	81
PIP4P2	1	0	0	0	1.6	0	0	0	2.6	81
ATP8A2	1	0	0	0	1.6	0	0	0	2.6	81
MED13L	1	0	0	0	1.6	0	0	0	2.6	81
MED1	1	0	0	0	1.6	0	0	0	2.6	82
NME7	1	0	0	0	1.6	0	0	0	2.6	82
STING1	1	0	0	0	1.6	0	0	0	2.6	82
SHISA9	1	0	0	0	1.6	0	0	0	2.6	82
SIL1	1	0	0	0	1.6	0	0	0	2.6	82
IGF2BP3	1	0	0	0	1.6	0	0	0	2.6	82
PLOD2	1	0	0	0	1.6	0	0	0	2.6	82
ARL5B	1	0	0	0	1.6	0	0	0	2.6	82
TPR	1	0	0	0	1.6	0	0	0	2.6	82
ICA1L	1	0	0	0	1.6	0	0	0	2.6	82
RBM28	1	0	0	0	1.6	0	0	0	2.6	82
TCF3	1	0	0	0	1.6	0	0	0	2.6	83
CALCOCO2	1	0	0	0	1.6	0	0	0	2.6	83
CWF19L2	1	0	0	0	1.6	0	0	0	2.6	83
ABHD5	1	0	0	0	1.6	0	0	0	2.6	83
ATAD5	1	0	0	0	1.6	0	0	0	2.6	83
ENSSSCG00000038095	1	0	0	0	1.6	0	0	0	2.6	83
IMP3	0	2	0.5	0	0	0	0	0	2.5	80
DCAF17	0	1	0	0	0	1.3	0	0	2.3	76
ETFDH	0	1	0	0	1.3	0	0	0	2.3	76
ENSSSCG00000002639	0	1	0	0	1.3	0	0	0	2.3	76
GC	0	1	0	0	1.3	0	0	0	2.3	76
CLNK	1	0	0	0	0	1.3	0	0	2.3	76
ENSSSCG00000035909	1	0	0	0	0	1.3	0	0	2.3	76
CLIP4	1	0	0	0	0	1.3	0	0	2.3	77
MSANTD3-TMEFF1	1	0	0	0	1.3	0	0	0	2.3	77
ENSSSCG00000008533	1	0	0	0	1.3	0	0	0	2.3	77
EML4	1	0	0	0	1.3	0	0	0	2.3	77
ENSSSCG00000049471	1	0	0	0	1.3	0	0	0	2.3	77
RSRC1	1	0	0	0	1.3	0	0	0	2.3	77
ATP8A1	1	0	0	0	1.3	0	0	0	2.3	77
NAA15	1	0	0	0	1.3	0	0	0	2.3	77
GHRL	1	0	0	0	1.3	0	0	0	2.3	77
CTBP2	1	0	0	0	1.3	0	0	0	2.3	77
ALPK2	1	0	0	0	1.3	0	0	0	2.3	77
CDS2	1	0	0	0	1.3	0	0	0	2.3	78
DHX35	1	0	0	0	1.3	0	0	0	2.3	78
CCDC81	1	0	0	0	1.3	0	0	0	2.3	78
TERF1	1	0	0	0	1.3	0	0	0	2.3	78
SYDE2	1	0	0	0	1.3	0	0	0	2.3	78
TTC28	1	0	0	0	1.3	0	0	0	2.3	78
ABL2	1	0	0	0	1.3	0	0	0	2.3	78
SCAPER	1	0	0	0	1.3	0	0	0	2.3	78
PTGDR2	1	0	0	0	1.3	0	0	0	2.3	78
AK5	1	0	0	0	1.3	0	0	0	2.3	78
RMC1	1	0	0	0	1.3	0	0	0	2.3	78
SMURF2	1	0	0	0	1.3	0	0	0	2.3	79
MINK1	1	0	0	0	1.3	0	0	0	2.3	79
EMID1	1	0	0	0	1.3	0	0	0	2.3	79
AASDHPPT	1	0	0	0	1.3	0	0	0	2.3	79
MED13	1	0	0	0	1.3	0	0	0	2.3	79
SIX2	1	0	0	0	1.3	0	0	0	2.3	79
ITPR2	1	0	0	0	1.3	0	0	0	2.3	79
ENSSSCG00000051675	1	0	0	0	1.3	0	0	0	2.3	79
SLC8A1	1	0	0	0	1.3	0	0	0	2.3	79
PPP1R21	1	0	0	0	1.3	0	0	0	2.3	79
MIGA1	1	0	0	0	1.3	0	0	0	2.3	79
TMEM156	1	0	0	0	1.3	0	0	0	2.3	80
LRRC69	1	0	0	0	1.3	0	0	0	2.3	80
RRAGC	1	0	0	0	1.3	0	0	0	2.3	80
C7orf50	1	0	0	0	1.3	0	0	0	2.3	80
PLA2G4F	1	0	0	0	1.3	0	0	0	2.3	80
MYO10	1	0	0	0	1.3	0	0	0	2.3	80
ENSSSCG00000044640	1	0	0	0	1.3	0	0	0	2.3	80
HSPBAP1	1	0	0	0	1.3	0	0	0	2.3	80
CNIH4	1	0	0	0	0	0	1.2	0	2.2	76
NUDC	1	0	0	0	0	0	1.2	0	2.2	76
HERC1	1	0	0	1.2	0	0	0	0	2.2	76
CFAP46	0	2	0	0	0	0	0	0	2	72
CHD1	0	2	0	0	0	0	0	0	2	72
CSMD1	0	2	0	0	0	0	0	0	2	72
ENSSSCG00000022724	0	2	0	0	0	0	0	0	2	72
ENSSSCG00000038414	0	2	0	0	0	0	0	0	2	73
ENSSSCG00000041453	0	2	0	0	0	0	0	0	2	73
ENSSSCG00000043677	0	2	0	0	0	0	0	0	2	73
ENSSSCG00000043847	0	2	0	0	0	0	0	0	2	73
ENSSSCG00000044823	0	2	0	0	0	0	0	0	2	73
ENSSSCG00000045004	0	2	0	0	0	0	0	0	2	73
ENSSSCG00000045020	0	2	0	0	0	0	0	0	2	73
ENSSSCG00000045325	0	2	0	0	0	0	0	0	2	73
ENSSSCG00000047807	0	2	0	0	0	0	0	0	2	73
ENSSSCG00000047963	0	2	0	0	0	0	0	0	2	73
ENSSSCG00000048535	0	2	0	0	0	0	0	0	2	73
ENSSSCG00000049330	0	2	0	0	0	0	0	0	2	74
ENSSSCG00000049466	0	2	0	0	0	0	0	0	2	74
ENSSSCG00000049616	0	2	0	0	0	0	0	0	2	74
ENSSSCG00000051469	0	2	0	0	0	0	0	0	2	74
FAM169A	0	2	0	0	0	0	0	0	2	74
GABRA2	0	2	0	0	0	0	0	0	2	74
MAN2A1	0	2	0	0	0	0	0	0	2	74
NPS	0	2	0	0	0	0	0	0	2	74
PJA2	0	2	0	0	0	0	0	0	2	74
RFC3	0	2	0	0	0	0	0	0	2	74
RGMB	0	2	0	0	0	0	0	0	2	74
RXFP1	0	2	0	0	0	0	0	0	2	75
TMPRSS11D	0	2	0	0	0	0	0	0	2	75
WASHC5	0	2	0	0	0	0	0	0	2	75
ZFP64	0	2	0	0	0	0	0	0	2	75
ENSSSCG00000049968	1	1	0	0	0	0	0	0	2	75
NRG1	1	1	0	0	0	0	0	0	2	75
ENSSSCG00000044315	2	0	0	0	0	0	0	0	2	75
ENSSSCG00000049007	2	0	0	0	0	0	0	0	2	75
GALNT13	2	0	0	0	0	0	0	0	2	75
KCNJ3	2	0	0	0	0	0	0	0	2	75
MACROD2	2	0	0	0	0	0	0	0	2	75
STK32B	2	0	0	0	0	0	0	0	2	76
ZNF536	2	0	0	0	0	0	0	0	2	76
ACAT1	0	1	0	0	0.8	0	0	0	1.8	65
ENSSSCG00000034286	0	1	0	0	0.8	0	0	0	1.8	65
ACBD3	0	1	0	0	0.8	0	0	0	1.8	65
RASSF6	0	1	0	0	0.8	0	0	0	1.8	65
COL28A1	0	1	0	0	0.8	0	0	0	1.8	65
UFSP2	1	0	0	0	0	0.8	0	0	1.8	66
TANC2	1	0	0	0	0	0.8	0	0	1.8	66
MYO1D	1	0	0	0	0	0.8	0	0	1.8	66
ZNF622	1	0	0	0	0	0.8	0	0	1.8	66
REV1	1	0	0	0	0.8	0	0	0	1.8	66
MTUS2	1	0	0	0	0.8	0	0	0	1.8	66
TTLL5	1	0	0	0	0.8	0	0	0	1.8	66
MYBPC1	1	0	0	0	0.8	0	0	0	1.8	66
CNOT10	1	0	0	0	0.8	0	0	0	1.8	66
ANKS1B	1	0	0	0	0.8	0	0	0	1.8	66
CPNE8	1	0	0	0	0.8	0	0	0	1.8	66
RTF1	1	0	0	0	0.8	0	0	0	1.8	67
RABGAP1L	1	0	0	0	0.8	0	0	0	1.8	67
ABCA5	1	0	0	0	0.8	0	0	0	1.8	67
SIMC1	1	0	0	0	0.8	0	0	0	1.8	67
ENSSSCG00000031381	1	0	0	0	0.8	0	0	0	1.8	67
TRAK1	1	0	0	0	0.8	0	0	0	1.8	67
ENSSSCG00000041465	1	0	0	0	0.8	0	0	0	1.8	67
E2F3	1	0	0	0	0.8	0	0	0	1.8	67
TTBK2	1	0	0	0	0.8	0	0	0	1.8	67
NRP1	1	0	0	0	0.8	0	0	0	1.8	67
CAP2	1	0	0	0	0.8	0	0	0	1.8	67
HERC2	1	0	0	0	0.8	0	0	0	1.8	68
FASTKD1	1	0	0	0	0.8	0	0	0	1.8	68
GRAP2	1	0	0	0	0.8	0	0	0	1.8	68
ANKRD17	1	0	0	0	0.8	0	0	0	1.8	68
CEP112	1	0	0	0	0.8	0	0	0	1.8	68
THSD7B	1	0	0	0	0.8	0	0	0	1.8	68
PRKD1	1	0	0	0	0.8	0	0	0	1.8	68
HPSE2	1	0	0	0	0.8	0	0	0	1.8	68
NUP42	1	0	0	0	0.8	0	0	0	1.8	68
UCK2	1	0	0	0	0.8	0	0	0	1.8	68
SYN3	1	0	0	0	0.8	0	0	0	1.8	68
CCDC150	1	0	0	0	0.8	0	0	0	1.8	69
ELOC	1	0	0	0	0.8	0	0	0	1.8	69
RSBN1	1	0	0	0	0.8	0	0	0	1.8	69
NEK1	1	0	0	0	0.8	0	0	0	1.8	69
FBXL7	1	0	0	0	0.8	0	0	0	1.8	69
ZDHHC4	1	0	0	0	0.8	0	0	0	1.8	69
PIK3C2G	1	0	0	0	0.8	0	0	0	1.8	69
ANKRD55	1	0	0	0	0.8	0	0	0	1.8	69
ERBB2	1	0	0	0	0.8	0	0	0	1.8	69
PFKFB2	1	0	0	0	0.8	0	0	0	1.8	69
MAML1	1	0	0	0	0.8	0	0	0	1.8	69
PRNP	1	0	0	0	0.8	0	0	0	1.8	70
PKD2L2	1	0	0	0	0.8	0	0	0	1.8	70
HDAC9	1	0	0	0	0.8	0	0	0	1.8	70
KDM4C	1	0	0	0	0.8	0	0	0	1.8	70
THSD7A	1	0	0	0	0.8	0	0	0	1.8	70
PRKD2	1	0	0	0	0.8	0	0	0	1.8	70
LIMCH1	1	0	0	0	0.8	0	0	0	1.8	70
POGK	1	0	0	0	0.8	0	0	0	1.8	70
ENSSSCG00000010440	1	0	0	0	0.8	0	0	0	1.8	70
RGS7	1	0	0	0	0.8	0	0	0	1.8	70
SAE1	1	0	0	0	0.8	0	0	0	1.8	70
ENSSSCG00000003286	1	0	0	0	0.8	0	0	0	1.8	71
TCF7L2	1	0	0	0	0.8	0	0	0	1.8	71
SLC30A9	1	0	0	0	0.8	0	0	0	1.8	71
CD247	1	0	0	0	0.8	0	0	0	1.8	71
ENSSSCG00000034844	1	0	0	0	0.8	0	0	0	1.8	71
PDE9A	1	0	0	0	0.8	0	0	0	1.8	71
ENSSSCG00000038717	1	0	0	0	0.8	0	0	0	1.8	71
CERK	1	0	0	0	0.8	0	0	0	1.8	71
PECR	1	0	0	0	0.8	0	0	0	1.8	71
ENSSSCG00000003984	1	0	0	0	0.8	0	0	0	1.8	71
SMYD3	1	0	0	0	0.8	0	0	0	1.8	71
SP4	1	0	0	0	0.8	0	0	0	1.8	72
RASGRF2	1	0	0	0	0.8	0	0	0	1.8	72
CCDC62	1	0	0	0	0.8	0	0	0	1.8	72
PHC3	1	0	0	0	0.8	0	0	0	1.8	72
KCNQ3	1	0	0	0	0.8	0	0	0	1.8	72
SLIT1	1	0	0	0	0.8	0	0	0	1.8	72
IGF2R	1	0	0	0	0.8	0	0	0	1.8	72
CXCL8	0	1	0.5	0	0	0	0	0	1.5	62
IL1RL1	1	0	0.5	0	0	0	0	0	1.5	62
NCOA7	1	0	0.5	0	0	0	0	0	1.5	62
SOS2	1	0	0.5	0	0	0	0	0	1.5	62
IL26	1	0	0.5	0	0	0	0	0	1.5	63
TACR1	1	0	0.5	0	0	0	0	0	1.5	63
SPPL2A	1	0	0.5	0	0	0	0	0	1.5	63
PRKN	1	0	0.5	0	0	0	0	0	1.5	63
SHC1	1	0	0.5	0	0	0	0	0	1.5	63
PRKAR2A	1	0	0.5	0	0	0	0	0	1.5	63
CFLAR	1	0	0.5	0	0	0	0	0	1.5	63
NCOA3	1	0	0.5	0	0	0	0	0	1.5	63
CNOT4	1	0	0.5	0	0	0	0	0	1.5	63
CDC42	1	0	0.5	0	0	0	0	0	1.5	63
NAMPT	1	0	0.5	0	0	0	0	0	1.5	63
SLC7A2	1	0	0.5	0	0	0	0	0	1.5	64
UBAC2	1	0	0.5	0	0	0	0	0	1.5	64
NF1	1	0	0.5	0	0	0	0	0	1.5	64
SQSTM1	1	0	0.5	0	0	0	0	0	1.5	64
MEF2C	1	0	0.5	0	0	0	0	0	1.5	64
STK3	1	0	0.5	0	0	0	0	0	1.5	64
ARID5B	1	0	0.5	0	0	0	0	0	1.5	64
PFKFB3	1	0	0.5	0	0	0	0	0	1.5	64
BMP4	1	0	0.5	0	0	0	0	0	1.5	64
PTPRE	1	0	0.5	0	0	0	0	0	1.5	64
SLC1A2	1	0	0.5	0	0	0	0	0	1.5	64
PRKAR2B	1	0	0.5	0	0	0	0	0	1.5	65
ABI1	1	0	0.5	0	0	0	0	0	1.5	65
CMTR1	1	0	0.5	0	0	0	0	0	1.5	65
VAV3	1	0	0.5	0	0	0	0	0	1.5	65
FOSL2	1	0	0.5	0	0	0	0	0	1.5	65
ATP2C1	1	0	0.5	0	0	0	0	0	1.5	65
SNUPN	0	1	0	0	0	0	0	0	1	1
MAN2C1	0	1	0	0	0	0	0	0	1	1
NEIL1	0	1	0	0	0	0	0	0	1	1
COMMD4	0	1	0	0	0	0	0	0	1	1
C15orf39	0	1	0	0	0	0	0	0	1	1
ENSSSCG00000051079	0	1	0	0	0	0	0	0	1	1
ENSSSCG00000043799	0	1	0	0	0	0	0	0	1	1
GABRG1	0	1	0	0	0	0	0	0	1	1
Metazoa_SRP	0	1	0	0	0	0	0	0	1	1
ENSSSCG00000034976	0	1	0	0	0	0	0	0	1	1
CTSO	0	1	0	0	0	0	0	0	1	1
SV2C	0	1	0	0	0	0	0	0	1	1
CSMD3	0	1	0	0	0	0	0	0	1	2
SLC4A10	0	1	0	0	0	0	0	0	1	2
EMC2	0	1	0	0	0	0	0	0	1	2
JAKMIP1	0	1	0	0	0	0	0	0	1	2
ITGB6	0	1	0	0	0	0	0	0	1	2
SAMD12	0	1	0	0	0	0	0	0	1	2
STK39	0	1	0	0	0	0	0	0	1	2
ENSSSCG00000050166	0	1	0	0	0	0	0	0	1	2
ENSSSCG00000047264	0	1	0	0	0	0	0	0	1	2
ENSSSCG00000043879	0	1	0	0	0	0	0	0	1	2
ENSSSCG00000042199	0	1	0	0	0	0	0	0	1	2
ENSSSCG00000043979	0	1	0	0	0	0	0	0	1	2
ENSSSCG00000048325	0	1	0	0	0	0	0	0	1	3
DPEP1	0	1	0	0	0	0	0	0	1	3
ENSSSCG00000036529	0	1	0	0	0	0	0	0	1	3
LIX1	0	1	0	0	0	0	0	0	1	3
ENSSSCG00000043330	0	1	0	0	0	0	0	0	1	3
ENSSSCG00000014186	0	1	0	0	0	0	0	0	1	3
PKP4	0	1	0	0	0	0	0	0	1	3
ENSSSCG00000049756	0	1	0	0	0	0	0	0	1	3
PCSK1	0	1	0	0	0	0	0	0	1	3
ERAP2	0	1	0	0	0	0	0	0	1	3
LNPEP	0	1	0	0	0	0	0	0	1	3
ENSSSCG00000047123	0	1	0	0	0	0	0	0	1	4
CETN3	0	1	0	0	0	0	0	0	1	4
MACIR	0	1	0	0	0	0	0	0	1	4
ENSSSCG00000049923	0	1	0	0	0	0	0	0	1	4
VCAN	0	1	0	0	0	0	0	0	1	4
ENSSSCG00000046768	0	1	0	0	0	0	0	0	1	4
ENSSSCG00000048872	0	1	0	0	0	0	0	0	1	4
FBXL17	0	1	0	0	0	0	0	0	1	4
ENSSSCG00000046283	0	1	0	0	0	0	0	0	1	4
PAM	0	1	0	0	0	0	0	0	1	4
ADAMTS3	0	1	0	0	0	0	0	0	1	4
ENSSSCG00000042303	0	1	0	0	0	0	0	0	1	5
ENSSSCG00000029658	0	1	0	0	0	0	0	0	1	5
ENSSSCG00000046813	0	1	0	0	0	0	0	0	1	5
ENSSSCG00000031919	0	1	0	0	0	0	0	0	1	5
CLPX	1	0	0	0	0	0	0	0	1	5
MAP3K20	1	0	0	0	0	0	0	0	1	5
LRMDA	1	0	0	0	0	0	0	0	1	5
SCLT1	1	0	0	0	0	0	0	0	1	5
ENSSSCG00000036217	1	0	0	0	0	0	0	0	1	5
ENSSSCG00000050709	1	0	0	0	0	0	0	0	1	5
DYSF	1	0	0	0	0	0	0	0	1	5
SLC10A7	1	0	0	0	0	0	0	0	1	6
STX17	1	0	0	0	0	0	0	0	1	6
GULP1	1	0	0	0	0	0	0	0	1	6
RBFOX1	1	0	0	0	0	0	0	0	1	6
ENSSSCG00000038394	1	0	0	0	0	0	0	0	1	6
DNAJA3	1	0	0	0	0	0	0	0	1	6
ENSSSCG00000034150	1	0	0	0	0	0	0	0	1	6
ENSSSCG00000041715	1	0	0	0	0	0	0	0	1	6
TMEM131	1	0	0	0	0	0	0	0	1	6
ENSSSCG00000008576	1	0	0	0	0	0	0	0	1	6
CBLB	1	0	0	0	0	0	0	0	1	6
ENSSSCG00000043545	1	0	0	0	0	0	0	0	1	7
LCLAT1	1	0	0	0	0	0	0	0	1	7
PPP1CB	1	0	0	0	0	0	0	0	1	7
ENSSSCG00000050019	1	0	0	0	0	0	0	0	1	7
MMP13	1	0	0	0	0	0	0	0	1	7
PLK4	1	0	0	0	0	0	0	0	1	7
NBAS	1	0	0	0	0	0	0	0	1	7
DNAH6	1	0	0	0	0	0	0	0	1	7
ENSSSCG00000045865	1	0	0	0	0	0	0	0	1	7
XDH	1	0	0	0	0	0	0	0	1	7
DGKB	1	0	0	0	0	0	0	0	1	7
C12orf40	1	0	0	0	0	0	0	0	1	8
FAM120A	1	0	0	0	0	0	0	0	1	8
ARMH4	1	0	0	0	0	0	0	0	1	8
IFT80	1	0	0	0	0	0	0	0	1	8
ALDH1A2	1	0	0	0	0	0	0	0	1	8
NOVA1	1	0	0	0	0	0	0	0	1	8
DTWD2	1	0	0	0	0	0	0	0	1	8
PDE5A	1	0	0	0	0	0	0	0	1	8
KCMF1	1	0	0	0	0	0	0	0	1	8
ENSSSCG00000048555	1	0	0	0	0	0	0	0	1	8
SOCS5	1	0	0	0	0	0	0	0	1	8
ENSSSCG00000041103	1	0	0	0	0	0	0	0	1	9
BBS9	1	0	0	0	0	0	0	0	1	9
TRHDE	1	0	0	0	0	0	0	0	1	9
NKAIN2	1	0	0	0	0	0	0	0	1	9
TMPRSS11E	1	0	0	0	0	0	0	0	1	9
ATRNL1	1	0	0	0	0	0	0	0	1	9
ENSSSCG00000042137	1	0	0	0	0	0	0	0	1	9
ZCCHC7	1	0	0	0	0	0	0	0	1	9
TMPRSS2	1	0	0	0	0	0	0	0	1	9
ENSSSCG00000051701	1	0	0	0	0	0	0	0	1	9
ENSSSCG00000035159	1	0	0	0	0	0	0	0	1	9
CREBBP	1	0	0	0	0	0	0	0	1	10
ADCY9	1	0	0	0	0	0	0	0	1	10
ENSSSCG00000043665	1	0	0	0	0	0	0	0	1	10
PRSS55	1	0	0	0	0	0	0	0	1	10
ENSSSCG00000051198	1	0	0	0	0	0	0	0	1	10
LPP	1	0	0	0	0	0	0	0	1	10
CCSER1	1	0	0	0	0	0	0	0	1	10
FAM13A	1	0	0	0	0	0	0	0	1	10
LCORL	1	0	0	0	0	0	0	0	1	10
CBL	1	0	0	0	0	0	0	0	1	10
EFEMP1	1	0	0	0	0	0	0	0	1	10
STRN3	1	0	0	0	0	0	0	0	1	11
ENSSSCG00000033070	1	0	0	0	0	0	0	0	1	11
LHFPL2	1	0	0	0	0	0	0	0	1	11
ENSSSCG00000043464	1	0	0	0	0	0	0	0	1	11
ENSSSCG00000051579	1	0	0	0	0	0	0	0	1	11
ENSSSCG00000025969	1	0	0	0	0	0	0	0	1	11
ENSSSCG00000050127	1	0	0	0	0	0	0	0	1	11
ASPRV1	1	0	0	0	0	0	0	0	1	11
MTMR3	1	0	0	0	0	0	0	0	1	11
P4HA1	1	0	0	0	0	0	0	0	1	11
MEF2A	1	0	0	0	0	0	0	0	1	11
ARHGEF3	1	0	0	0	0	0	0	0	1	12
ENSSSCG00000004207	1	0	0	0	0	0	0	0	1	12
ENSSSCG00000033119	1	0	0	0	0	0	0	0	1	12
ENSSSCG00000045283	1	0	0	0	0	0	0	0	1	12
ENSSSCG00000048192	1	0	0	0	0	0	0	0	1	12
TNIP3	1	0	0	0	0	0	0	0	1	12
ENSSSCG00000022820	1	0	0	0	0	0	0	0	1	12
ERCC8	1	0	0	0	0	0	0	0	1	12
ARNTL2	1	0	0	0	0	0	0	0	1	12
ENSSSCG00000047406	1	0	0	0	0	0	0	0	1	12
ENSSSCG00000049354	1	0	0	0	0	0	0	0	1	12
CDKL1	1	0	0	0	0	0	0	0	1	13
ATAD2B	1	0	0	0	0	0	0	0	1	13
L3MBTL3	1	0	0	0	0	0	0	0	1	13
KLHL32	1	0	0	0	0	0	0	0	1	13
LIN28B	1	0	0	0	0	0	0	0	1	13
CRYBG1	1	0	0	0	0	0	0	0	1	13
RTN4IP1	1	0	0	0	0	0	0	0	1	13
ENSSSCG00000046421	1	0	0	0	0	0	0	0	1	13
ATP8B4	1	0	0	0	0	0	0	0	1	13
FAM227B	1	0	0	0	0	0	0	0	1	13
GALK2	1	0	0	0	0	0	0	0	1	13
IGF1R	1	0	0	0	0	0	0	0	1	14
DOK6	1	0	0	0	0	0	0	0	1	14
SYT16	1	0	0	0	0	0	0	0	1	14
CNTLN	1	0	0	0	0	0	0	0	1	14
ENSSSCG00000044896	1	0	0	0	0	0	0	0	1	14
RUSC2	1	0	0	0	0	0	0	0	1	14
L2HGDH	1	0	0	0	0	0	0	0	1	14
SLC47A2	1	0	0	0	0	0	0	0	1	14
ADGRA3	1	0	0	0	0	0	0	0	1	14
GTF2A1	1	0	0	0	0	0	0	0	1	14
RELN	1	0	0	0	0	0	0	0	1	14
ITGB4	1	0	0	0	0	0	0	0	1	15
LAPTM4B	1	0	0	0	0	0	0	0	1	15
ENSSSCG00000043431	1	0	0	0	0	0	0	0	1	15
TJP1	1	0	0	0	0	0	0	0	1	15
SLC25A17	1	0	0	0	0	0	0	0	1	15
MMS22L	1	0	0	0	0	0	0	0	1	15
SCAF8	1	0	0	0	0	0	0	0	1	15
ENSSSCG00000047681	1	0	0	0	0	0	0	0	1	15
ENSSSCG00000004830	1	0	0	0	0	0	0	0	1	15
GREB1L	1	0	0	0	0	0	0	0	1	15
ENSSSCG00000005358	1	0	0	0	0	0	0	0	1	15
ENSSSCG00000046312	1	0	0	0	0	0	0	0	1	16
RIMS1	1	0	0	0	0	0	0	0	1	16
PPFIA2	1	0	0	0	0	0	0	0	1	16
ENSSSCG00000036690	1	0	0	0	0	0	0	0	1	16
KCNMB3	1	0	0	0	0	0	0	0	1	16
MICAL3	1	0	0	0	0	0	0	0	1	16
CALD1	1	0	0	0	0	0	0	0	1	16
AP2B1	1	0	0	0	0	0	0	0	1	16
ENSSSCG00000041432	1	0	0	0	0	0	0	0	1	16
ADAL	1	0	0	0	0	0	0	0	1	16
ZBTB20	1	0	0	0	0	0	0	0	1	16
MLLT3	1	0	0	0	0	0	0	0	1	17
ENSSSCG00000050206	1	0	0	0	0	0	0	0	1	17
TBC1D5	1	0	0	0	0	0	0	0	1	17
EIF1B	1	0	0	0	0	0	0	0	1	17
LSAMP	1	0	0	0	0	0	0	0	1	17
ABI3BP	1	0	0	0	0	0	0	0	1	17
EPHA6	1	0	0	0	0	0	0	0	1	17
ROBO2	1	0	0	0	0	0	0	0	1	17
ENSSSCG00000046675	1	0	0	0	0	0	0	0	1	17
ERG	1	0	0	0	0	0	0	0	1	17
DSCAM	1	0	0	0	0	0	0	0	1	17
ENSSSCG00000004489	1	0	0	0	0	0	0	0	1	18
ADAM32	1	0	0	0	0	0	0	0	1	18
ENSSSCG00000050622	1	0	0	0	0	0	0	0	1	18
ENSSSCG00000037389	1	0	0	0	0	0	0	0	1	18
FAM189A1	1	0	0	0	0	0	0	0	1	18
SETBP1	1	0	0	0	0	0	0	0	1	18
KCNQ5	1	0	0	0	0	0	0	0	1	18
PIP5K1A	1	0	0	0	0	0	0	0	1	18
ENSSSCG00000001396	1	0	0	0	0	0	0	0	1	18
CCDC171	1	0	0	0	0	0	0	0	1	18
ENSSSCG00000049065	1	0	0	0	0	0	0	0	1	18
PPP2R2A	1	0	0	0	0	0	0	0	1	19
TMEM132C	1	0	0	0	0	0	0	0	1	19
BCR	1	0	0	0	0	0	0	0	1	19
PI4KA	1	0	0	0	0	0	0	0	1	19
ERO1B	1	0	0	0	0	0	0	0	1	19
PHYHIPL	1	0	0	0	0	0	0	0	1	19
CTNNA3	1	0	0	0	0	0	0	0	1	19
PALD1	1	0	0	0	0	0	0	0	1	19
ZNF239	1	0	0	0	0	0	0	0	1	19
ENSSSCG00000010426	1	0	0	0	0	0	0	0	1	19
ENSSSCG00000046241	1	0	0	0	0	0	0	0	1	19
CPNE4	1	0	0	0	0	0	0	0	1	20
ENSSSCG00000044469	1	0	0	0	0	0	0	0	1	20
ENSSSCG00000011489	1	0	0	0	0	0	0	0	1	20
ENSSSCG00000051670	1	0	0	0	0	0	0	0	1	20
UNC5D	1	0	0	0	0	0	0	0	1	20
BAZ2B	1	0	0	0	0	0	0	0	1	20
SCN3A	1	0	0	0	0	0	0	0	1	20
B3GALT1	1	0	0	0	0	0	0	0	1	20
KLF7	1	0	0	0	0	0	0	0	1	20
PLEKHM3	1	0	0	0	0	0	0	0	1	20
FAM83F	1	0	0	0	0	0	0	0	1	20
GLIPR1L2	1	0	0	0	0	0	0	0	1	21
MFN1	1	0	0	0	0	0	0	0	1	21
ENSSSCG00000044010	1	0	0	0	0	0	0	0	1	21
INTS2	1	0	0	0	0	0	0	0	1	21
BRIP1	1	0	0	0	0	0	0	0	1	21
RNF217	1	0	0	0	0	0	0	0	1	21
ZNF292	1	0	0	0	0	0	0	0	1	21
MAGI2	1	0	0	0	0	0	0	0	1	21
LUZP2	1	0	0	0	0	0	0	0	1	21
TAX1BP1	1	0	0	0	0	0	0	0	1	21
ENSSSCG00000044999	1	0	0	0	0	0	0	0	1	21
MAPK6	1	0	0	0	0	0	0	0	1	22
PCNA	1	0	0	0	0	0	0	0	1	22
IQCB1	1	0	0	0	0	0	0	0	1	22
ENSSSCG00000050904	1	0	0	0	0	0	0	0	1	22
ENSSSCG00000007826	1	0	0	0	0	0	0	0	1	22
PHACTR1	1	0	0	0	0	0	0	0	1	22
HIKESHI	1	0	0	0	0	0	0	0	1	22
SCG3	1	0	0	0	0	0	0	0	1	22
KCNK5	1	0	0	0	0	0	0	0	1	22
KIF6	1	0	0	0	0	0	0	0	1	22
ENSSSCG00000031184	1	0	0	0	0	0	0	0	1	22
RCAN2	1	0	0	0	0	0	0	0	1	23
DYNC2H1	1	0	0	0	0	0	0	0	1	23
ENSSSCG00000048305	1	0	0	0	0	0	0	0	1	23
NEO1	1	0	0	0	0	0	0	0	1	23
MON2	1	0	0	0	0	0	0	0	1	23
ARHGAP15	1	0	0	0	0	0	0	0	1	23
FGF14	1	0	0	0	0	0	0	0	1	23
DLG2	1	0	0	0	0	0	0	0	1	23
SDHD	1	0	0	0	0	0	0	0	1	23
TIMM8B	1	0	0	0	0	0	0	0	1	23
SEMA3E	1	0	0	0	0	0	0	0	1	23
FBXL13	1	0	0	0	0	0	0	0	1	24
SRPK2	1	0	0	0	0	0	0	0	1	24
DNM3	1	0	0	0	0	0	0	0	1	24
EGFR	1	0	0	0	0	0	0	0	1	24
GPRC6A	1	0	0	0	0	0	0	0	1	24
NLGN1	1	0	0	0	0	0	0	0	1	24
XPR1	1	0	0	0	0	0	0	0	1	24
ENSSSCG00000042838	1	0	0	0	0	0	0	0	1	24
KCNH7	1	0	0	0	0	0	0	0	1	24
LYST	1	0	0	0	0	0	0	0	1	24
DNAH5	1	0	0	0	0	0	0	0	1	24
ENSSSCG00000033739	1	0	0	0	0	0	0	0	1	25
NEDD4L	1	0	0	0	0	0	0	0	1	25
NTRK2	1	0	0	0	0	0	0	0	1	25
ACER2	1	0	0	0	0	0	0	0	1	25
TPRG1	1	0	0	0	0	0	0	0	1	25
MATN2	1	0	0	0	0	0	0	0	1	25
SESTD1	1	0	0	0	0	0	0	0	1	25
PPP1R18	1	0	0	0	0	0	0	0	1	25
ENSSSCG00000009341	1	0	0	0	0	0	0	0	1	25
PDS5B	1	0	0	0	0	0	0	0	1	25
ENSSSCG00000026564	1	0	0	0	0	0	0	0	1	25
WDFY2	1	0	0	0	0	0	0	0	1	26
HS6ST3	1	0	0	0	0	0	0	0	1	26
ITGA2	1	0	0	0	0	0	0	0	1	26
DNAAF4	1	0	0	0	0	0	0	0	1	26
ENSSSCG00000042814	1	0	0	0	0	0	0	0	1	26
SPIDR	1	0	0	0	0	0	0	0	1	26
NECTIN3	1	0	0	0	0	0	0	0	1	26
ENSSSCG00000030335	1	0	0	0	0	0	0	0	1	26
CDK14	1	0	0	0	0	0	0	0	1	26
CAPZA1	1	0	0	0	0	0	0	0	1	26
DLG1	1	0	0	0	0	0	0	0	1	26
NAALADL2	1	0	0	0	0	0	0	0	1	27
MCMBP	1	0	0	0	0	0	0	0	1	27
LRP1B	1	0	0	0	0	0	0	0	1	27
CCDC186	1	0	0	0	0	0	0	0	1	27
ENSSSCG00000039222	1	0	0	0	0	0	0	0	1	27
HHLA1	1	0	0	0	0	0	0	0	1	27
TRPS1	1	0	0	0	0	0	0	0	1	27
ENSSSCG00000043244	1	0	0	0	0	0	0	0	1	27
ENSSSCG00000006725	1	0	0	0	0	0	0	0	1	27
COL11A1	1	0	0	0	0	0	0	0	1	27
ENSSSCG00000045234	1	0	0	0	0	0	0	0	1	27
ENSSSCG00000031738	1	0	0	0	0	0	0	0	1	28
ENSSSCG00000048568	1	0	0	0	0	0	0	0	1	28
BAG4	1	0	0	0	0	0	0	0	1	28
ENSSSCG00000048181	1	0	0	0	0	0	0	0	1	28
TRERF1	1	0	0	0	0	0	0	0	1	28
GALNTL5	1	0	0	0	0	0	0	0	1	28
ANKRD28	1	0	0	0	0	0	0	0	1	28
ENSSSCG00000015806	1	0	0	0	0	0	0	0	1	28
CTNND2	1	0	0	0	0	0	0	0	1	28
EGFLAM	1	0	0	0	0	0	0	0	1	28
PDE4D	1	0	0	0	0	0	0	0	1	28
TRAPPC13	1	0	0	0	0	0	0	0	1	29
MAP1B	1	0	0	0	0	0	0	0	1	29
TNPO1	1	0	0	0	0	0	0	0	1	29
GABRB2	1	0	0	0	0	0	0	0	1	29
TTC1	1	0	0	0	0	0	0	0	1	29
ENSSSCG00000015011	1	0	0	0	0	0	0	0	1	29
XIRP2	1	0	0	0	0	0	0	0	1	29
KIF15	1	0	0	0	0	0	0	0	1	29
C3orf85	1	0	0	0	0	0	0	0	1	29
FBXO22	1	0	0	0	0	0	0	0	1	29
OTOGL	1	0	0	0	0	0	0	0	1	29
TMEM178B	1	0	0	0	0	0	0	0	1	30
RALGAPB	1	0	0	0	0	0	0	0	1	30
KCNMA1	1	0	0	0	0	0	0	0	1	30
PTPN21	1	0	0	0	0	0	0	0	1	30
LRIG2	1	0	0	0	0	0	0	0	1	30
ACIN1	1	0	0	0	0	0	0	0	1	30
CREB3L2	1	0	0	0	0	0	0	0	1	30
ENSSSCG00000043756	1	0	0	0	0	0	0	0	1	30
ENSSSCG00000042664	1	0	0	0	0	0	0	0	1	30
CDKAL1	1	0	0	0	0	0	0	0	1	30
XXYLT1	1	0	0	0	0	0	0	0	1	30
OPCML	1	0	0	0	0	0	0	0	1	31
MSANTD2	1	0	0	0	0	0	0	0	1	31
MARCHF7	1	0	0	0	0	0	0	0	1	31
TTC14	1	0	0	0	0	0	0	0	1	31
DCLK1	1	0	0	0	0	0	0	0	1	31
RSF1	1	0	0	0	0	0	0	0	1	31
GSK3B	1	0	0	0	0	0	0	0	1	31
EVL	1	0	0	0	0	0	0	0	1	31
SNX13	1	0	0	0	0	0	0	0	1	31
SAXO1	1	0	0	0	0	0	0	0	1	31
CRYBG3	1	0	0	0	0	0	0	0	1	31
PPARGC1A	1	0	0	0	0	0	0	0	1	32
BNC2	1	0	0	0	0	0	0	0	1	32
ENSSSCG00000034247	1	0	0	0	0	0	0	0	1	32
SPECC1	1	0	0	0	0	0	0	0	1	32
F12	1	0	0	0	0	0	0	0	1	32
ENSSSCG00000043509	1	0	0	0	0	0	0	0	1	32
SLC39A10	1	0	0	0	0	0	0	0	1	32
VPS13B	1	0	0	0	0	0	0	0	1	32
ENSSSCG00000048209	1	0	0	0	0	0	0	0	1	32
ELOVL5	1	0	0	0	0	0	0	0	1	32
CUL1	1	0	0	0	0	0	0	0	1	32
PINX1	1	0	0	0	0	0	0	0	1	33
ADAM23	1	0	0	0	0	0	0	0	1	33
EYA1	1	0	0	0	0	0	0	0	1	33
ATL1	1	0	0	0	0	0	0	0	1	33
GPR1	1	0	0	0	0	0	0	0	1	33
ENSSSCG00000048814	1	0	0	0	0	0	0	0	1	33
YES1	1	0	0	0	0	0	0	0	1	33
ENSSSCG00000015645	1	0	0	0	0	0	0	0	1	33
ENSSSCG00000047762	1	0	0	0	0	0	0	0	1	33
THSD4	1	0	0	0	0	0	0	0	1	33
TRPM7	1	0	0	0	0	0	0	0	1	33
ENSSSCG00000031903	1	0	0	0	0	0	0	0	1	34
ENSSSCG00000013530	1	0	0	0	0	0	0	0	1	34
CERT1	1	0	0	0	0	0	0	0	1	34
ENSSSCG00000049927	1	0	0	0	0	0	0	0	1	34
ADGRV1	1	0	0	0	0	0	0	0	1	34
SLF1	1	0	0	0	0	0	0	0	1	34
FSTL4	1	0	0	0	0	0	0	0	1	34
AOAH	1	0	0	0	0	0	0	0	1	34
KIAA0895	1	0	0	0	0	0	0	0	1	34
BPNT2	1	0	0	0	0	0	0	0	1	34
PLAG1	1	0	0	0	0	0	0	0	1	34
JMJD1C	1	0	0	0	0	0	0	0	1	35
CKAP5	1	0	0	0	0	0	0	0	1	35
NBEA	1	0	0	0	0	0	0	0	1	35
LIMK2	1	0	0	0	0	0	0	0	1	35
HACE1	1	0	0	0	0	0	0	0	1	35
CFAP69	1	0	0	0	0	0	0	0	1	35
PLCL1	1	0	0	0	0	0	0	0	1	35
MAGI3	1	0	0	0	0	0	0	0	1	35
ENSSSCG00000048311	1	0	0	0	0	0	0	0	1	35
ENSSSCG00000051294	1	0	0	0	0	0	0	0	1	35
ANKEF1	1	0	0	0	0	0	0	0	1	35
CADM2	1	0	0	0	0	0	0	0	1	36
SGCZ	1	0	0	0	0	0	0	0	1	36
ENSSSCG00000043151	1	0	0	0	0	0	0	0	1	36
FOXJ3	1	0	0	0	0	0	0	0	1	36
NMRK1	1	0	0	0	0	0	0	0	1	36
CEP85L	1	0	0	0	0	0	0	0	1	36
ADAT1	1	0	0	0	0	0	0	0	1	36
ZMPSTE24	1	0	0	0	0	0	0	0	1	36
ADNP2	1	0	0	0	0	0	0	0	1	36
CREB5	1	0	0	0	0	0	0	0	1	36
ZNF75A	1	0	0	0	0	0	0	0	1	36
PCCA	1	0	0	0	0	0	0	0	1	37
SF3B1	1	0	0	0	0	0	0	0	1	37
GALNT1	1	0	0	0	0	0	0	0	1	37
XKR6	1	0	0	0	0	0	0	0	1	37
ENSSSCG00000038276	1	0	0	0	0	0	0	0	1	37
ENSSSCG00000048724	1	0	0	0	0	0	0	0	1	37
ENSSSCG00000035776	1	0	0	0	0	0	0	0	1	37
TECTA	1	0	0	0	0	0	0	0	1	37
GPNMB	1	0	0	0	0	0	0	0	1	37
GAS7	1	0	0	0	0	0	0	0	1	37
DHX9	1	0	0	0	0	0	0	0	1	37
ENSSSCG00000050890	1	0	0	0	0	0	0	0	1	38
NAV1	1	0	0	0	0	0	0	0	1	38
ENSSSCG00000031634	1	0	0	0	0	0	0	0	1	38
ENSSSCG00000038150	1	0	0	0	0	0	0	0	1	38
ENSSSCG00000048629	1	0	0	0	0	0	0	0	1	38
EXOC4	1	0	0	0	0	0	0	0	1	38
ENSSSCG00000045748	1	0	0	0	0	0	0	0	1	38
CENPL	1	0	0	0	0	0	0	0	1	38
C18orf25	1	0	0	0	0	0	0	0	1	38
ENSSSCG00000050706	1	0	0	0	0	0	0	0	1	38
RNF38	1	0	0	0	0	0	0	0	1	38
CCDC126	1	0	0	0	0	0	0	0	1	39
NCAM2	1	0	0	0	0	0	0	0	1	39
NPAS3	1	0	0	0	0	0	0	0	1	39
KIAA1549	1	0	0	0	0	0	0	0	1	39
WDR7	1	0	0	0	0	0	0	0	1	39
ROR2	1	0	0	0	0	0	0	0	1	39
MYG1	1	0	0	0	0	0	0	0	1	39
PFDN5	1	0	0	0	0	0	0	0	1	39
TBC1D20	1	0	0	0	0	0	0	0	1	39
ENSSSCG00000003728	1	0	0	0	0	0	0	0	1	39
ENSSSCG00000003690	1	0	0	0	0	0	0	0	1	39
EPS8	1	0	0	0	0	0	0	0	1	40
COL23A1	1	0	0	0	0	0	0	0	1	40
TPK1	1	0	0	0	0	0	0	0	1	40
ENSSSCG00000026594	1	0	0	0	0	0	0	0	1	40
RALYL	1	0	0	0	0	0	0	0	1	40
TRPV5	1	0	0	0	0	0	0	0	1	40
KEL	1	0	0	0	0	0	0	0	1	40
TTC21B	1	0	0	0	0	0	0	0	1	40
ENSSSCG00000049615	1	0	0	0	0	0	0	0	1	40
DPP10	1	0	0	0	0	0	0	0	1	40
BMP1	1	0	0	0	0	0	0	0	1	40
TNS1	1	0	0	0	0	0	0	0	1	41
EIF3H	1	0	0	0	0	0	0	0	1	41
RFX7	1	0	0	0	0	0	0	0	1	41
SLC5A1	1	0	0	0	0	0	0	0	1	41
ENSSSCG00000048249	1	0	0	0	0	0	0	0	1	41
PAFAH1B2	1	0	0	0	0	0	0	0	1	41
KCNIP4	1	0	0	0	0	0	0	0	1	41
ZBTB25	1	0	0	0	0	0	0	0	1	41
GALNT14	1	0	0	0	0	0	0	0	1	41
NAA25	1	0	0	0	0	0	0	0	1	41
ENSSSCG00000038539	1	0	0	0	0	0	0	0	1	41
C8orf34	1	0	0	0	0	0	0	0	1	42
PADI6	1	0	0	0	0	0	0	0	1	42
LRBA	1	0	0	0	0	0	0	0	1	42
REV3L	1	0	0	0	0	0	0	0	1	42
COP1	1	0	0	0	0	0	0	0	1	42
C9orf64	1	0	0	0	0	0	0	0	1	42
HSPA12A	1	0	0	0	0	0	0	0	1	42
LRRC7	1	0	0	0	0	0	0	0	1	42
ENSSSCG00000041788	1	0	0	0	0	0	0	0	1	42
ENSSSCG00000049107	1	0	0	0	0	0	0	0	1	42
CD36	1	0	0	0	0	0	0	0	1	42
ENSSSCG00000049520	1	0	0	0	0	0	0	0	1	43
NCALD	1	0	0	0	0	0	0	0	1	43
PARG	1	0	0	0	0	0	0	0	1	43
HNRNPH3	1	0	0	0	0	0	0	0	1	43
C5orf51	1	0	0	0	0	0	0	0	1	43
UNC13B	1	0	0	0	0	0	0	0	1	43
ENSSSCG00000051497	1	0	0	0	0	0	0	0	1	43
SLC38A9	1	0	0	0	0	0	0	0	1	43
GALNT18	1	0	0	0	0	0	0	0	1	43
CDH10	1	0	0	0	0	0	0	0	1	43
PNPLA8	1	0	0	0	0	0	0	0	1	43
ENSSSCG00000050296	1	0	0	0	0	0	0	0	1	44
ENSSSCG00000042214	1	0	0	0	0	0	0	0	1	44
FAM135A	1	0	0	0	0	0	0	0	1	44
CHL1	1	0	0	0	0	0	0	0	1	44
CYP2J34	1	0	0	0	0	0	0	0	1	44
ESR1	1	0	0	0	0	0	0	0	1	44
ENSSSCG00000031300	1	0	0	0	0	0	0	0	1	44
CLIC4	1	0	0	0	0	0	0	0	1	44
SSBP4	1	0	0	0	0	0	0	0	1	44
DKK3	1	0	0	0	0	0	0	0	1	44
ADGRL2	1	0	0	0	0	0	0	0	1	44
ENSSSCG00000041957	1	0	0	0	0	0	0	0	1	45
TTC29	1	0	0	0	0	0	0	0	1	45
ENSSSCG00000015889	1	0	0	0	0	0	0	0	1	45
ENSSSCG00000009683	1	0	0	0	0	0	0	0	1	45
DMRTC2	1	0	0	0	0	0	0	0	1	45
CRHR2	1	0	0	0	0	0	0	0	1	45
LRRC25	1	0	0	0	0	0	0	0	1	45
PGPEP1	1	0	0	0	0	0	0	0	1	45
GPHN	1	0	0	0	0	0	0	0	1	45
ANGPT1	1	0	0	0	0	0	0	0	1	45
ZDHHC23	1	0	0	0	0	0	0	0	1	45
FKBP7	1	0	0	0	0	0	0	0	1	46
TENM2	1	0	0	0	0	0	0	0	1	46
DOCK3	1	0	0	0	0	0	0	0	1	46
MAP6	1	0	0	0	0	0	0	0	1	46
ENSSSCG00000044829	1	0	0	0	0	0	0	0	1	46
GNA13	1	0	0	0	0	0	0	0	1	46
RNF115	1	0	0	0	0	0	0	0	1	46
ENSSSCG00000050955	1	0	0	0	0	0	0	0	1	46
ENSSSCG00000031460	1	0	0	0	0	0	0	0	1	46
ENSSSCG00000016226	1	0	0	0	0	0	0	0	1	46
SIM1	1	0	0	0	0	0	0	0	1	46
SPAG1	1	0	0	0	0	0	0	0	1	47
NRXN3	1	0	0	0	0	0	0	0	1	47
ENSSSCG00000045100	1	0	0	0	0	0	0	0	1	47
ASB18	1	0	0	0	0	0	0	0	1	47
UHRF1BP1L	1	0	0	0	0	0	0	0	1	47
FTO	1	0	0	0	0	0	0	0	1	47
ENSSSCG00000041291	1	0	0	0	0	0	0	0	1	47
ENSSSCG00000048362	1	0	0	0	0	0	0	0	1	47
CLYBL	1	0	0	0	0	0	0	0	1	47
ENSSSCG00000044141	1	0	0	0	0	0	0	0	1	47
ENSSSCG00000032000	1	0	0	0	0	0	0	0	1	47
MORN1	1	0	0	0	0	0	0	0	1	48
CDH2	1	0	0	0	0	0	0	0	1	48
ENSSSCG00000029441	1	0	0	0	0	0	0	0	1	48
ENSSSCG00000004511	1	0	0	0	0	0	0	0	1	48
COPG2	1	0	0	0	0	0	0	0	1	48
ENSSSCG00000033890	1	0	0	0	0	0	0	0	1	48
CREM	1	0	0	0	0	0	0	0	1	48
SLC22A1	1	0	0	0	0	0	0	0	1	48
NCR1	1	0	0	0	0	0	0	0	1	48
HECTD4	1	0	0	0	0	0	0	0	1	48
ALKBH1	1	0	0	0	0	0	0	0	1	48
ENSSSCG00000003965	1	0	0	0	0	0	0	0	1	49
PRKCZ	1	0	0	0	0	0	0	0	1	49
APP	1	0	0	0	0	0	0	0	1	49
ADGRB3	1	0	0	0	0	0	0	0	1	49
DYTN	1	0	0	0	0	0	0	0	1	49
ORC5	1	0	0	0	0	0	0	0	1	49
NSD1	1	0	0	0	0	0	0	0	1	49
SLC44A2	1	0	0	0	0	0	0	0	1	49
MTG2	1	0	0	0	0	0	0	0	1	49
ZNF34	1	0	0	0	0	0	0	0	1	49
LIFR	1	0	0	0	0	0	0	0	1	49
CPEB1	1	0	0	0	0	0	0	0	1	50
COLQ	1	0	0	0	0	0	0	0	1	50
MBD5	1	0	0	0	0	0	0	0	1	50
SLC26A3	1	0	0	0	0	0	0	0	1	50
ENSSSCG00000047772	1	0	0	0	0	0	0	0	1	50
HK3	1	0	0	0	0	0	0	0	1	50
UIMC1	1	0	0	0	0	0	0	0	1	50
ENSSSCG00000045286	1	0	0	0	0	0	0	0	1	50
FAM155A	1	0	0	0	0	0	0	0	1	50
SPPL3	1	0	0	0	0	0	0	0	1	50
SLC35F4	1	0	0	0	0	0	0	0	1	50
USP34	1	0	0	0	0	0	0	0	1	51
ENSSSCG00000044208	1	0	0	0	0	0	0	0	1	51
CMTR2	1	0	0	0	0	0	0	0	1	51
ENSSSCG00000040973	1	0	0	0	0	0	0	0	1	51
DPY19L1	1	0	0	0	0	0	0	0	1	51
ENSSSCG00000039658	1	0	0	0	0	0	0	0	1	51
FAM172A	1	0	0	0	0	0	0	0	1	51
SHE	1	0	0	0	0	0	0	0	1	51
NRG3	1	0	0	0	0	0	0	0	1	51
VPS37C	1	0	0	0	0	0	0	0	1	51
TTC6	1	0	0	0	0	0	0	0	1	51
ENSSSCG00000038827	1	0	0	0	0	0	0	0	1	52
ZC3H15	1	0	0	0	0	0	0	0	1	52
GGPS1	1	0	0	0	0	0	0	0	1	52
VTI1A	1	0	0	0	0	0	0	0	1	52
SNTG1	1	0	0	0	0	0	0	0	1	52
PDE1C	1	0	0	0	0	0	0	0	1	52
ROBO1	1	0	0	0	0	0	0	0	1	52
ENSSSCG00000051441	1	0	0	0	0	0	0	0	1	52
IWS1	1	0	0	0	0	0	0	0	1	52
ENSSSCG00000042007	1	0	0	0	0	0	0	0	1	52
RNF17	1	0	0	0	0	0	0	0	1	52
TNIK	1	0	0	0	0	0	0	0	1	53
TEX264	1	0	0	0	0	0	0	0	1	53
RAD54L2	1	0	0	0	0	0	0	0	1	53
ENSSSCG00000047268	1	0	0	0	0	0	0	0	1	53
ENSSSCG00000041282	1	0	0	0	0	0	0	0	1	53
ZNF496	1	0	0	0	0	0	0	0	1	53
MTMR2	1	0	0	0	0	0	0	0	1	53
ENSSSCG00000033723	1	0	0	0	0	0	0	0	1	53
EHD3	1	0	0	0	0	0	0	0	1	53
CCDC124	1	0	0	0	0	0	0	0	1	53
AOPEP	1	0	0	0	0	0	0	0	1	53
C2orf88	1	0	0	0	0	0	0	0	1	54
ENSSSCG00000041649	1	0	0	0	0	0	0	0	1	54
MAPRE1	1	0	0	0	0	0	0	0	1	54
KIAA0825	1	0	0	0	0	0	0	0	1	54
ENSSSCG00000002709	1	0	0	0	0	0	0	0	1	54
PLAAT3	1	0	0	0	0	0	0	0	1	54
TANC1	1	0	0	0	0	0	0	0	1	54
ENSSSCG00000050295	1	0	0	0	0	0	0	0	1	54
ENSSSCG00000008459	1	0	0	0	0	0	0	0	1	54
PTGER3	1	0	0	0	0	0	0	0	1	54
MAP3K21	1	0	0	0	0	0	0	0	1	54
WASL	1	0	0	0	0	0	0	0	1	55
ZNF148	1	0	0	0	0	0	0	0	1	55
CAMK4	1	0	0	0	0	0	0	0	1	55
GPR37L1	1	0	0	0	0	0	0	0	1	55
MICU1	1	0	0	0	0	0	0	0	1	55
ATP10B	1	0	0	0	0	0	0	0	1	55
TRABD2B	1	0	0	0	0	0	0	0	1	55
PPP1R12A	1	0	0	0	0	0	0	0	1	55
DNAJC2	1	0	0	0	0	0	0	0	1	55
LINGO1	1	0	0	0	0	0	0	0	1	55
USP15	1	0	0	0	0	0	0	0	1	55
PLPP1	1	0	0	0	0	0	0	0	1	56
KIAA1549L	1	0	0	0	0	0	0	0	1	56
ENSSSCG00000048946	1	0	0	0	0	0	0	0	1	56
HHAT	1	0	0	0	0	0	0	0	1	56
AVL9	1	0	0	0	0	0	0	0	1	56
BMP2K	1	0	0	0	0	0	0	0	1	56
ANO3	1	0	0	0	0	0	0	0	1	56
ENSSSCG00000043835	1	0	0	0	0	0	0	0	1	56
ENSSSCG00000044589	1	0	0	0	0	0	0	0	1	56
FNDC1	1	0	0	0	0	0	0	0	1	56
TRIM23	1	0	0	0	0	0	0	0	1	56
IQCH	1	0	0	0	0	0	0	0	1	57
ZC3H12C	1	0	0	0	0	0	0	0	1	57
FRMPD1	1	0	0	0	0	0	0	0	1	57
ENSSSCG00000047719	1	0	0	0	0	0	0	0	1	57
PRKG1	1	0	0	0	0	0	0	0	1	57
BCKDHB	1	0	0	0	0	0	0	0	1	57
ENSSSCG00000051120	1	0	0	0	0	0	0	0	1	57
ENSSSCG00000043904	1	0	0	0	0	0	0	0	1	57
PDE8A	1	0	0	0	0	0	0	0	1	57
LGR5	1	0	0	0	0	0	0	0	1	57
WDR43	1	0	0	0	0	0	0	0	1	57
ENSSSCG00000008536	1	0	0	0	0	0	0	0	1	58
CAPN3	1	0	0	0	0	0	0	0	1	58
ENSSSCG00000042361	1	0	0	0	0	0	0	0	1	58
ADAMTS6	1	0	0	0	0	0	0	0	1	58
CARM1	1	0	0	0	0	0	0	0	1	58
ARID1B	1	0	0	0	0	0	0	0	1	58
ITGA1	1	0	0	0	0	0	0	0	1	58
GRM5	1	0	0	0	0	0	0	0	1	58
ENSSSCG00000039142	1	0	0	0	0	0	0	0	1	58
ATP4A	1	0	0	0	0	0	0	0	1	58
TMEM147	1	0	0	0	0	0	0	0	1	58
ENSSSCG00000041083	1	0	0	0	0	0	0	0	1	59
ENSSSCG00000041014	1	0	0	0	0	0	0	0	1	59
ENSSSCG00000045669	1	0	0	0	0	0	0	0	1	59
ENSSSCG00000045031	1	0	0	0	0	0	0	0	1	59
ENSSSCG00000049102	1	0	0	0	0	0	0	0	1	59
POC5	1	0	0	0	0	0	0	0	1	59
DIS3L2	1	0	0	0	0	0	0	0	1	59
SORBS2	1	0	0	0	0	0	0	0	1	59
UNC13C	1	0	0	0	0	0	0	0	1	59
CEP170	1	0	0	0	0	0	0	0	1	59
PGM2L1	1	0	0	0	0	0	0	0	1	59
ZBTB49	1	0	0	0	0	0	0	0	1	60
ENSSSCG00000033395	1	0	0	0	0	0	0	0	1	60
INPP1	1	0	0	0	0	0	0	0	1	60
TMTC3	1	0	0	0	0	0	0	0	1	60
ENSSSCG00000048115	1	0	0	0	0	0	0	0	1	60
ENSSSCG00000044029	1	0	0	0	0	0	0	0	1	60
ENSSSCG00000049801	1	0	0	0	0	0	0	0	1	60
ENSSSCG00000050540	1	0	0	0	0	0	0	0	1	60
NCAM1	1	0	0	0	0	0	0	0	1	60
PLEKHA2	1	0	0	0	0	0	0	0	1	60
ENSSSCG00000050444	1	0	0	0	0	0	0	0	1	60
PLCB4	1	0	0	0	0	0	0	0	1	61
ENSSSCG00000041827	1	0	0	0	0	0	0	0	1	61
ENSSSCG00000044097	1	0	0	0	0	0	0	0	1	61
ENSSSCG00000051685	1	0	0	0	0	0	0	0	1	61
SPAG16	1	0	0	0	0	0	0	0	1	61
ITCH	1	0	0	0	0	0	0	0	1	61
ENSSSCG00000047008	1	0	0	0	0	0	0	0	1	61
ENSSSCG00000042710	1	0	0	0	0	0	0	0	1	61
CDH18	1	0	0	0	0	0	0	0	1	61
DDC	1	0	0	0	0	0	0	0	1	61
SNRNP48	1	0	0	0	0	0	0	0	1	61
ENSSSCG00000050884	1	0	0	0	0	0	0	0	1	62
NPSR1	1	0	0	0	0	0	0	0	1	62
ENSSSCG00000032196	1	0	0	0	0	0	0	0	1	62
ENSSSCG00000045291	1	0	0	0	0	0	0	0	1	62
CHCHD3	1	0	0	0	0	0	0	0	1	62
PLXNA4	1	0	0	0	0	0	0	0	1	62
PLA2G4D	1	0	0	0	0	0	0	0	1	62

## Sheet: S5
Supplementary Table S5. Immune-related genes reported in previous studies.
Reported immune-related genes	Source
A2M	Klunk et al.
ABCA1	Zheng et al.
ABCD-1	Zheng et al.
ABCD-2	Zheng et al.
ABI1	Zheng et al.
ACADVL	Zheng et al.
ACKR3	Zheng et al.
ACVR1B	Zheng et al.
ACVR2A	Zheng et al.
ADAR	Zheng et al.
ADD1	Zheng et al.
ADGRE1	Zheng et al.
ADM	Zheng et al.
ADORA2B	Zheng et al.
ADRM1	Zheng et al.
AGIF3	Zheng et al.
AGR2	Zheng et al.
AHR	Zheng et al.
AIFM1	Klunk et al.
ALDH18A1	Zheng et al.
AMFR	Zheng et al.
AMH	Klunk et al., Zheng et al.
ANKZF1	Zheng et al.
APLNR	Zheng et al.
APOBEC3G	Zheng et al.
APOL6	Zheng et al.
AQP9	Zheng et al.
AREG	Zheng et al.
ARFGAP1	Zheng et al.
ARID5B	Zheng et al.
ARL4A	Zheng et al.
ASNS	Zheng et al.
ATF3	Zheng et al.
ATF4	Zheng et al.
ATF6	Zheng et al.
ATF6B	Zheng et al.
ATM	Klunk et al.
ATP2A2	Zheng et al.
ATP2B1	Zheng et al.
ATP2C1	Zheng et al.
ATP6V0D1	Zheng et al.
ATXN3	Zheng et al.
AUP1	Zheng et al.
AUTS2	Zheng et al.
AXL	Zheng et al.
B2M	Zheng et al.
B4GALT1	Zheng et al.
B4GALT5	Zheng et al.
BAG3	Zheng et al.
BAG6	Zheng et al.
BAK1	Zheng et al.
BANF1	Zheng et al.
BANK1	Zheng et al.
BATF2	Zheng et al.
BAX	Zheng et al.
BCAP31	Zheng et al.
BCL10	Klunk et al.
BCL2	Klunk et al.
BCL2A1	Zheng et al.
BCL2L1	Klunk et al.
BCL2L11	Zheng et al.
BCL3	Zheng et al.
BCL6	Zheng et al.
BDKRB1	Zheng et al.
BEST1	Zheng et al.
BFAR	Zheng et al.
BHLHE40	Zheng et al.
BIRC2	Zheng et al.
BIRC3	Zheng et al.
BLNK	Klunk et al.
BMP2	Zheng et al.
BMP3	Zheng et al.
BMP4	Zheng et al.
BMP6	Zheng et al.
BMP7	Zheng et al.
BMP8B	Zheng et al.
BOK	Zheng et al.
BPGM	Zheng et al.
BRAF	Klunk et al.
BRSK2	Zheng et al.
BST2	Zheng et al.
BTG1	Zheng et al.
BTG2	Zheng et al.
BTG3	Zheng et al.
BTK	Klunk et al.
C1QA	Klunk et al.
C1QB	Klunk et al.
C1QC	Klunk et al.
C1R	Zheng et al.
C1S	Zheng et al.
C3	Klunk et al.
C3AR1	Zheng et al.
C5AR1	Zheng et al.
C8G	Klunk et al.
CACNG3	Klunk et al.
CALCRL	Zheng et al.
CALR	Zheng et al.
CARD11	Klunk et al.
CARD18	Klunk et al.
CARD6	Klunk et al.
CARD8	Klunk et al.
CARD9	Klunk et al.
CASP1	Zheng et al.
CASP10	Klunk et al.
CASP3	Klunk et al., Zheng et al.
CASP4	Zheng et al.
CASP6	Klunk et al.
CASP7	Klunk et al., Zheng et al.
CASP8	Klunk et al., Zheng et al.
CASP9	Klunk et al.
CAV1	Zheng et al.
CCDC47	Zheng et al.
CCL11	Zheng et al.
CCL12	Zheng et al.
CCL16	Zheng et al.
CCL17	Zheng et al.
CCL18	Zheng et al.
CCL19	Zheng et al.
CCL2	Zheng et al.
CCL20	Klunk et al., Zheng et al.
CCL22	Zheng et al.
CCL23	Zheng et al.
CCL24	Klunk et al., Zheng et al.
CCL25	Klunk et al., Zheng et al.
CCL26	Klunk et al.
CCL27	Zheng et al.
CCL28	Klunk et al., Zheng et al.
CCL3	Klunk et al., Zheng et al.
CCL3L1	Klunk et al., Zheng et al.
CCL3L3	Klunk et al.
CCL4	Klunk et al., Zheng et al.
CCL4L1	Klunk et al.
CCL4L2	Klunk et al., Zheng et al.
CCL5	Klunk et al., Zheng et al.
CCL7	Zheng et al.
CCL8	Zheng et al.
CCN1	Zheng et al.
CCND1	Zheng et al.
CCNL1	Zheng et al.
CCR1	Klunk et al.
CCR2	Klunk et al.
CCR3	Klunk et al.
CCR4	Klunk et al.
CCR5	Klunk et al.
CCR6	Klunk et al.
CCR7	Klunk et al., Zheng et al.
CCR9	Klunk et al.
CCRL2	Zheng et al.
CD14	Klunk et al., Zheng et al.
CD19	Klunk et al.
CD22	Klunk et al.
CD27	Klunk et al.
CD274	Zheng et al.
CD38	Zheng et al.
CD40	Klunk et al., Zheng et al.
CD40LG	Klunk et al., Zheng et al.
CD44	Zheng et al.
CD46	Klunk et al.
CD47	Zheng et al.
CD48	Zheng et al.
CD55	Klunk et al., Zheng et al.
CD59	Klunk et al.
CD69	Zheng et al.
CD70	Zheng et al.
CD74	Zheng et al.
CD80	Klunk et al., Zheng et al.
CD81	Klunk et al.
CD82	Zheng et al.
CD83	Zheng et al.
CD86	Klunk et al., Zheng et al.
CDC25B	Klunk et al.
CDC42	Klunk et al.
CDKN1A	Zheng et al.
CEBPB	Zheng et al.
CEBPD	Zheng et al.
CEBPG	Zheng et al.
CERS1	Zheng et al.
CFB	Zheng et al.
CFD	Klunk et al.
CFH	Klunk et al., Zheng et al.
CFI	Klunk et al.
CFLAR	Klunk et al., Zheng et al.
CHAC1	Zheng et al.
CHST2	Zheng et al.
CHUK	Klunk et al.
CIITA	Zheng et al.
CKS1B	Zheng et al.
CLCF1	Zheng et al.
CLEC5A	Zheng et al.
CMKLR1	Zheng et al.
CMPK2	Zheng et al.
CMTR1	Zheng et al.
CNOT2	Zheng et al.
CNOT4	Zheng et al.
CNOT6	Zheng et al.
CNP	Zheng et al.
CNTF	Klunk et al.
CNTFR	Klunk et al.
COPS5	Zheng et al.
CPB2	Klunk et al.
CRKL	Klunk et al.
CSF1	Klunk et al., Zheng et al.
CSF2	Zheng et al.
CSF2RB	Klunk et al., Zheng et al.
CSF3	Zheng et al.
CSF3R	Klunk et al., Zheng et al.
CTDSP2	Zheng et al.
CTF1	Klunk et al.
CUL7	Zheng et al.
CX3CL1	Zheng et al.
CXCL1	Klunk et al., Zheng et al.
CXCL10	Zheng et al.
CXCL11	Zheng et al.
CXCL12	Klunk et al.
CXCL13	Klunk et al.
CXCL14	Klunk et al.
CXCL16	Zheng et al.
CXCL2	Klunk et al., Zheng et al.
CXCL3	Zheng et al.
CXCL5	Zheng et al.
CXCL6	Klunk et al., Zheng et al.
CXCL8	Zheng et al.
CXCL9	Zheng et al.
CXCR3	Klunk et al.
CXCR5	Klunk et al.
CXCR6	Klunk et al., Zheng et al.
CXCR7	Klunk et al.
CXXC1	Zheng et al.
CYBB	Zheng et al.
CYBRD1	Klunk et al.
CYCS	Klunk et al.
DAB2IP	Zheng et al.
DAXX	Klunk et al.
DCBLD2	Zheng et al.
DCP1A	Zheng et al.
DCP2	Zheng et al.
DCTN1	Zheng et al.
DDIT3	Zheng et al.
DDIT4	Zheng et al.
DDX10	Zheng et al.
DDX11	Zheng et al.
DDX58	Zheng et al.
DDX60	Zheng et al.
DDX60L	Zheng et al.
DENND5A	Zheng et al.
DERL1	Zheng et al.
DERL2	Zheng et al.
DERL3	Zheng et al.
DFFB	Klunk et al.
DHX58	Zheng et al.
DKC1	Zheng et al.
DNAJA4	Zheng et al.
DNAJB11	Zheng et al.
DNAJB12	Zheng et al.
DNAJB14	Zheng et al.
DNAJB2	Zheng et al.
DNAJB4	Zheng et al.
DNAJB9	Zheng et al.
DNAJC10	Zheng et al.
DNAJC18	Zheng et al.
DNAJC3	Zheng et al.
DRAM1	Zheng et al.
DUSP1	Klunk et al., Zheng et al.
DUSP10	Klunk et al.
DUSP14	Klunk et al.
DUSP16	Klunk et al.
DUSP2	Zheng et al.
DUSP22	Klunk et al.
DUSP3	Klunk et al.
DUSP4	Zheng et al.
DUSP5	Zheng et al.
EBI3	Zheng et al.
ECPAS	Zheng et al.
ECSIT	Klunk et al.
EDA	Zheng et al.
EDA2R	Klunk et al.
EDAR	Klunk et al.
EDC4	Zheng et al.
EDEM1	Zheng et al.
EDEM2	Zheng et al.
EDEM3	Zheng et al.
EDN1	Zheng et al.
EEF2	Zheng et al.
EFNA1	Zheng et al.
EGR1	Zheng et al.
EGR2	Zheng et al.
EGR3	Zheng et al.
EHD1	Zheng et al.
EIF1	Zheng et al.
EIF2AK2	Zheng et al.
EIF2AK3	Zheng et al.
EIF2S1	Zheng et al.
EIF4A1	Zheng et al.
EIF4A2	Zheng et al.
EIF4A3	Zheng et al.
EIF4E	Zheng et al.
EIF4E3	Zheng et al.
EIF4EBP1	Zheng et al.
EIF4G1	Zheng et al.
ELF1	Zheng et al.
EMP3	Zheng et al.
EPO	Klunk et al.
EPSTI1	Zheng et al.
EREG	Zheng et al.
ERLEC1	Zheng et al.
ERLIN1	Zheng et al.
ERLIN2	Zheng et al.
ERN1	Zheng et al.
ERN2	Zheng et al.
ERO1A	Zheng et al.
ETS2	Zheng et al.
EXOC2	Zheng et al.
EXOSC1	Zheng et al.
EXOSC10	Zheng et al.
EXOSC2	Zheng et al.
EXOSC4	Zheng et al.
EXOSC5	Zheng et al.
EXOSC9	Zheng et al.
EXTL1	Zheng et al.
EXTL2	Zheng et al.
EXTL3	Zheng et al.
F2RL1	Zheng et al.
F3	Zheng et al.
FADD	Klunk et al.
FAF2	Zheng et al.
FAM19A1	Zheng et al.
FAM19A2	Zheng et al.
FAS	Klunk et al., Zheng et al.
FASLG	Klunk et al., Zheng et al.
FBXO17	Zheng et al.
FBXO2	Zheng et al.
FBXO27	Zheng et al.
FBXO44	Zheng et al.
FBXO6	Zheng et al.
FCGR1A	Zheng et al.
FFAR2	Zheng et al.
FGF11	Zheng et al.
FGF13	Zheng et al.
FGF18	Zheng et al.
FGF19	Zheng et al.
FGF2	Zheng et al.
FGF22	Zheng et al.
FGF23	Zheng et al.
FGF7	Zheng et al.
FGF9	Zheng et al.
FGL2	Zheng et al.
FICD	Zheng et al.
FJX1	Zheng et al.
FKBP14	Zheng et al.
FOS	Klunk et al., Zheng et al.
FOSB	Zheng et al.
FOSL1	Zheng et al.
FOSL2	Zheng et al.
FOXRED2	Zheng et al.
FPR1	Zheng et al.
FTH1	Klunk et al.
FUS	Zheng et al.
FUT4	Zheng et al.
FZD5	Zheng et al.
G0S2	Zheng et al.
GABBR1	Zheng et al.
GADD45A	Zheng et al.
GADD45B	Zheng et al.
GBP2	Zheng et al.
GBP4	Zheng et al.
GBP6	Zheng et al.
GCH1	Zheng et al.
GDF10	Zheng et al.
GDF11	Zheng et al.
GDF15	Zheng et al.
GDF5	Klunk et al.
GDF7	Zheng et al.
GDF9	Zheng et al.
GEM	Zheng et al.
GEMIN4	Zheng et al.
GET3	Zheng et al.
GET4	Zheng et al.
GFPT1	Zheng et al.
GFPT2	Zheng et al.
GH1	Zheng et al.
GHR	Klunk et al.
GMPR	Zheng et al.
GNA12	Klunk et al.
GNA15	Zheng et al.
GNAI3	Zheng et al.
GOSR2	Zheng et al.
GP1BA	Zheng et al.
GPC3	Zheng et al.
GPR132	Zheng et al.
GPR18	Zheng et al.
GPR183	Zheng et al.
GRB2	Klunk et al.
GSK3A	Zheng et al.
GZMA	Zheng et al.
H2AX	Zheng et al.
HAS2	Zheng et al.
HBEGF	Zheng et al.
HCRTR2	Klunk et al.
HDGF	Zheng et al.
HELZ2	Zheng et al.
HERC5	Zheng et al.
HERC6	Zheng et al.
HERPUD1	Zheng et al.
HES1	Zheng et al.
HFE	Klunk et al.
HGF	Zheng et al.
HIF1A	Zheng et al.
HLA-A	Zheng et al.
HLA-B	Zheng et al.
HLA-C	Zheng et al.
HLA-DMA	Zheng et al.
HLA-DQA1	Zheng et al.
HLA-DRB1	Zheng et al.
HLA-G	Zheng et al.
HM13	Zheng et al.
HPN	Zheng et al.
HRH1	Zheng et al.
HSP90B1	Klunk et al., Zheng et al.
HSPA13	Zheng et al.
HSPA5	Zheng et al.
HSPA8	Klunk et al.
HSPA9	Zheng et al.
HYOU1	Zheng et al.
IARS1	Zheng et al.
ICAM1	Zheng et al.
ICAM4	Zheng et al.
ICOSLG	Zheng et al.
ID2	Zheng et al.
IDO1	Zheng et al.
IER2	Zheng et al.
IER3	Zheng et al.
IER5	Zheng et al.
IFI16	Zheng et al.
IFI27	Zheng et al.
IFI30	Zheng et al.
IFI35	Zheng et al.
IFI44	Zheng et al.
IFI44L	Zheng et al.
IFI6	Zheng et al.
IFIH1	Zheng et al.
IFIT1	Zheng et al.
IFIT2	Zheng et al.
IFIT3	Zheng et al.
IFITM1	Zheng et al.
IFITM2	Zheng et al.
IFITM3	Zheng et al.
IFNA1	Zheng et al.
IFNA2	Zheng et al.
IFNAR1	Zheng et al.
IFNAR2	Zheng et al.
IFNB1	Zheng et al.
IFNE	Klunk et al.
IFNG	Klunk et al., Zheng et al.
IFNG-AS1	Zheng et al.
IFNGR1	Klunk et al.
IFNGR2	Klunk et al., Zheng et al.
IFNK	Klunk et al.
IFNL1	Zheng et al.
IFNW1	Klunk et al., Zheng et al.
IGF1	Zheng et al.
IGFBP1	Zheng et al.
IKBKB	Klunk et al.
IKBKE	Klunk et al.
IKBKG	Klunk et al.
IL10	Klunk et al., Zheng et al.
IL10RA	Klunk et al., Zheng et al.
IL10RB	Klunk et al.
IL11	Klunk et al.
IL12A	Klunk et al., Zheng et al.
IL12B	Klunk et al., Zheng et al.
IL12RB1	Klunk et al., Zheng et al.
IL12RB2	Klunk et al., Zheng et al.
IL13	Klunk et al., Zheng et al.
IL13RA1	Klunk et al.
IL15	Klunk et al., Zheng et al.
IL15RA	Klunk et al., Zheng et al.
IL16	Zheng et al.
IL17A	Klunk et al.
IL17B	Klunk et al.
IL17C	Zheng et al.
IL17RA	Klunk et al.
IL18	Klunk et al., Zheng et al.
IL18BP	Zheng et al.
IL18R1	Klunk et al., Zheng et al.
IL18RAP	Klunk et al., Zheng et al.
IL19	Klunk et al.
IL1A	Klunk et al., Zheng et al.
IL1B	Klunk et al., Zheng et al.
IL1F11	Zheng et al.
IL1G	Zheng et al.
IL1R1	Klunk et al., Zheng et al.
IL1R2	Klunk et al.
IL1RAP	Klunk et al.
IL1RL1	Klunk et al.
IL1RN	Zheng et al.
IL2	Klunk et al., Zheng et al.
IL20	Klunk et al., Zheng et al.
IL20RA	Klunk et al.
IL20RB	Klunk et al.
IL21	Klunk et al., Zheng et al.
IL21R	Klunk et al.
IL22	Klunk et al., Zheng et al.
IL22RA1	Klunk et al.
IL22RA2	Klunk et al.
IL23A	Klunk et al., Zheng et al.
IL23R	Klunk et al., Zheng et al.
IL24	Klunk et al., Zheng et al.
IL25	Klunk et al.
IL26	Klunk et al., Zheng et al.
IL27	Zheng et al.
IL28A	Klunk et al.
IL28B	Klunk et al.
IL28RA	Klunk et al.
IL29	Klunk et al.
IL2RA	Klunk et al., Zheng et al.
IL2RB	Klunk et al., Zheng et al.
IL32	Zheng et al.
IL4	Klunk et al., Zheng et al.
IL4R	Klunk et al., Zheng et al.
IL5	Klunk et al., Zheng et al.
IL5RA	Klunk et al.
IL6	Klunk et al., Zheng et al.
IL6R	Klunk et al.
IL6ST	Klunk et al., Zheng et al.
IL7	Klunk et al., Zheng et al.
IL7R	Klunk et al., Zheng et al.
IL8	Klunk et al., Zheng et al.
IL8RA	Klunk et al.
IL8RB	Klunk et al.
IL9R	Klunk et al.
IMP3	Zheng et al.
INHBA	Zheng et al.
INHBE	Zheng et al.
IRAK1	Klunk et al.
IRAK2	Klunk et al., Zheng et al.
IRAK3	Klunk et al.
IRAK4	Klunk et al.
IREB2	Klunk et al.
IRF1	Klunk et al., Zheng et al.
IRF2	Zheng et al.
IRF3	Klunk et al.
IRF4	Zheng et al.
IRF5	Klunk et al., Zheng et al.
IRF7	Klunk et al., Zheng et al.
IRF8	Zheng et al.
IRF9	Zheng et al.
IRS2	Zheng et al.
ISG15	Zheng et al.
ISG20	Zheng et al.
ISOC1	Zheng et al.
ITGA5	Zheng et al.
ITGB3	Zheng et al.
ITGB7	Zheng et al.
ITGB8	Zheng et al.
JAG1	Zheng et al.
JAK2	Zheng et al.
JKAMP	Zheng et al.
JMJD7-PLA2G4B	Klunk et al.
JUN	Klunk et al., Zheng et al.
JUNB	Zheng et al.
JUND	Klunk et al.
KCNA3	Zheng et al.
KCNB2	Klunk et al.
KCNJ2	Zheng et al.
KCNMB2	Zheng et al.
KDELR3	Zheng et al.
KDM6B	Zheng et al.
KHSRP	Zheng et al.
KIF1B	Zheng et al.
KIF5B	Zheng et al.
KITLG	Klunk et al.
KLF10	Zheng et al.
KLF2	Zheng et al.
KLF4	Zheng et al.
KLF6	Zheng et al.
KLF9	Zheng et al.
KLHDC3	Zheng et al.
KLRK1	Zheng et al.
KNG1	Klunk et al.
KYNU	Zheng et al.
LAMB3	Zheng et al.
LAMP3	Zheng et al.
LAP3	Zheng et al.
LATS2	Zheng et al.
LBP	Klunk et al.
LCK	Zheng et al.
LCP2	Zheng et al.
LDLR	Zheng et al.
LEP	Klunk et al.
LEPR	Klunk et al.
LGALS3BP	Zheng et al.
LIF	Zheng et al.
LILRB3	Klunk et al.
LITAF	Zheng et al.
LMNA	Zheng et al.
LPAR1	Zheng et al.
LPAR6	Zheng et al.
LSM1	Zheng et al.
LSM4	Zheng et al.
LTA	Klunk et al., Zheng et al.
LTB	Klunk et al., Zheng et al.
LTF	Klunk et al.
LY6E	Zheng et al.
LY96	Klunk et al.
LYN	Klunk et al., Zheng et al.
LYSMD2	Zheng et al.
MAFF	Zheng et al.
MAN1B1	Zheng et al.
MAP2K1	Klunk et al.
MAP2K2	Klunk et al.
MAP2K3	Klunk et al., Zheng et al.
MAP2K4	Klunk et al.
MAP2K5	Klunk et al.
MAP2K6	Klunk et al.
MAP3K1	Klunk et al.
MAP3K11	Klunk et al.
MAP3K13	Klunk et al.
MAP3K14	Klunk et al.
MAP3K2	Klunk et al.
MAP3K3	Klunk et al.
MAP3K4	Klunk et al.
MAP3K5	Klunk et al.
MAP3K6	Klunk et al.
MAP3K7	Klunk et al.
MAP3K8	Klunk et al., Zheng et al.
MAP4K1	Klunk et al.
MAP4K3	Klunk et al.
MAP4K4	Klunk et al.
MAPK1	Klunk et al.
MAPK10	Klunk et al.
MAPK3	Klunk et al.
MAPK7	Klunk et al.
MAPK8	Klunk et al.
MAPK8IP1	Klunk et al.
MAPK8IP3	Klunk et al.
MAPK9	Klunk et al.
MAPKAPK2	Klunk et al.
MAPKAPK3	Klunk et al.
MAPKAPK5	Klunk et al.
MAPT	Klunk et al.
MARCHF1	Zheng et al.
MARCHF6	Zheng et al.
MARCKS	Zheng et al.
MARCO	Zheng et al.
MASP1	Klunk et al.
MASP2	Klunk et al.
MBL2	Klunk et al.
MBTPS1	Zheng et al.
MBTPS2	Zheng et al.
MCL1	Zheng et al.
MEF2C	Klunk et al.
MEFV	Klunk et al., Zheng et al.
MEIS1	Klunk et al.
MEP1A	Zheng et al.
MET	Klunk et al., Zheng et al.
METTL7B	Zheng et al.
MIF	Zheng et al.
MIP3B	Zheng et al.
MKNK1	Klunk et al.
MMP14	Zheng et al.
MMP24-AS1-EDEM2	Zheng et al.
MOV10	Zheng et al.
MPL	Klunk et al.
MRAS	Klunk et al.
MSC	Zheng et al.
MSR1	Zheng et al.
MT2A	Zheng et al.
MTHFD2	Zheng et al.
MTREX	Zheng et al.
MVB12A	Zheng et al.
MVP	Zheng et al.
MX1	Zheng et al.
MX2	Zheng et al.
MXD1	Zheng et al.
MYC	Klunk et al., Zheng et al.
MYD88	Klunk et al., Zheng et al.
MYDGF	Zheng et al.
NABP1	Zheng et al.
NAMPT	Zheng et al.
NCCRP1	Zheng et al.
NCK1	Zheng et al.
NCK2	Zheng et al.
NCOA3	Zheng et al.
NCOA7	Zheng et al.
NDP	Zheng et al.
NF1	Klunk et al.
NFAT5	Klunk et al., Zheng et al.
NFATC1	Klunk et al.
NFATC2	Klunk et al.
NFATC3	Klunk et al.
NFATC4	Klunk et al.
NFE2L2	Zheng et al.
NFIL3	Zheng et al.
NFKB1	Klunk et al., Zheng et al.
NFKB2	Klunk et al., Zheng et al.
NFKBIA	Klunk et al., Zheng et al.
NFKBIB	Klunk et al.
NFKBIE	Zheng et al.
NFYA	Zheng et al.
NFYB	Zheng et al.
NGF	Klunk et al.
NGFR	Klunk et al.
NHP2	Zheng et al.
NINJ1	Zheng et al.
NLRC4	Klunk et al.
NLRC5	Zheng et al.
NLRP1	Klunk et al.
NLRP3	Klunk et al., Zheng et al.
NMI	Zheng et al.
NMUR1	Zheng et al.
NOD1	Klunk et al., Zheng et al.
NOD2	Klunk et al., Zheng et al.
NOLC1	Zheng et al.
NOP14	Zheng et al.
NOP56	Zheng et al.
NPFFR2	Zheng et al.
NPLOC4	Zheng et al.
NPM1	Zheng et al.
NR4A1	Klunk et al., Zheng et al.
NR4A2	Zheng et al.
NR4A3	Zheng et al.
NRROS	Zheng et al.
NTF3	Klunk et al.
NTRK1	Klunk et al.
NUB1	Zheng et al.
NUP93	Zheng et al.
OAS1	Zheng et al.
OAS2	Zheng et al.
OAS3	Zheng et al.
OASL	Zheng et al.
OGFR	Zheng et al.
OLR1	Zheng et al.
OPRK1	Zheng et al.
OS9	Zheng et al.
OSM	Zheng et al.
OSMR	Zheng et al.
P2RX4	Zheng et al.
P2RX7	Zheng et al.
P2RY14	Zheng et al.
P2RY2	Zheng et al.
PAIP1	Zheng et al.
PANX1	Zheng et al.
PARN	Zheng et al.
PARP12	Zheng et al.
PARP14	Zheng et al.
PARP16	Zheng et al.
PARP9	Zheng et al.
PCDH7	Zheng et al.
PDE4B	Zheng et al.
PDGFA	Zheng et al.
PDGFB	Klunk et al., Zheng et al.
PDGFC	Klunk et al., Zheng et al.
PDGFD	Zheng et al.
PDGFRA	Klunk et al.
PDIA5	Zheng et al.
PDIA6	Zheng et al.
PDLIM5	Zheng et al.
PDPN	Zheng et al.
PELI1	Zheng et al.
PER1	Zheng et al.
PF4	Zheng et al.
PF4V1	Klunk et al., Zheng et al.
PFKFB3	Zheng et al.
PFKP	Zheng et al.
PHLDA1	Zheng et al.
PHLDA2	Zheng et al.
PIK3R5	Zheng et al.
PIM1	Zheng et al.
PLA2G12A	Klunk et al.
PLA2G12B	Klunk et al.
PLA2G1B	Klunk et al.
PLA2G2C	Klunk et al.
PLA2G2E	Klunk et al.
PLA2G3	Klunk et al.
PLA2G4A	Klunk et al., Zheng et al.
PLA2G4B	Zheng et al.
PLA2G4E	Klunk et al.
PLA2G6	Klunk et al.
PLAT	Klunk et al.
PLAU	Klunk et al., Zheng et al.
PLAUR	Klunk et al., Zheng et al.
PLEK	Zheng et al.
PLEKHO2	Klunk et al.
PLG	Klunk et al.
PLK2	Zheng et al.
PLPP3	Zheng et al.
PLSCR1	Zheng et al.
PMEPA1	Zheng et al.
PML	Zheng et al.
PNP	Zheng et al.
PNPT1	Zheng et al.
PNRC1	Zheng et al.
POMT2	Zheng et al.
POP4	Zheng et al.
PPBP	Zheng et al.
PPP1R15A	Zheng et al.
PPP1R15B	Zheng et al.
PPP2R5B	Zheng et al.
PPP3CA	Klunk et al.
PPP3CB	Klunk et al.
PPP3CC	Klunk et al.
PPP3R1	Klunk et al.
PPP5C	Klunk et al.
PREB	Zheng et al.
PRKACB	Klunk et al.
PRKAR1A	Klunk et al.
PRKAR2A	Klunk et al.
PRKAR2B	Klunk et al.
PRKCA	Klunk et al.
PRKCB	Klunk et al.
PRKN	Zheng et al.
PRKX	Klunk et al.
PRL	Klunk et al.
PROC	Klunk et al.
PROCR	Zheng et al.
PROK2	Zheng et al.
PROS1	Klunk et al.
PSAT1	Zheng et al.
PSEN1	Zheng et al.
PSMA2	Zheng et al.
PSMA3	Zheng et al.
PSMB10	Zheng et al.
PSMB2	Zheng et al.
PSMB8	Zheng et al.
PSMB9	Zheng et al.
PSMC6	Zheng et al.
PSME1	Zheng et al.
PSME2	Zheng et al.
PSTPIP1	Klunk et al.
PTAFR	Zheng et al.
PTGER2	Zheng et al.
PTGER4	Zheng et al.
PTGIR	Zheng et al.
PTGS2	Zheng et al.
PTPN1	Zheng et al.
PTPN2	Zheng et al.
PTPN5	Klunk et al.
PTPN6	Klunk et al., Zheng et al.
PTPRE	Zheng et al.
PTPRR	Klunk et al.
PTX3	Zheng et al.
PVR	Zheng et al.
PYCARD	Klunk et al.
PYDC1	Klunk et al.
RAC1	Klunk et al.
RAC2	Klunk et al.
RAF1	Klunk et al., Zheng et al.
RAP1A	Klunk et al.
RAP1B	Klunk et al.
RAPGEF6	Zheng et al.
RARRES3	Zheng et al.
RASGRP1	Zheng et al.
RBCK1	Zheng et al.
RCAN1	Zheng et al.
RCN3	Zheng et al.
REL	Zheng et al.
RELA	Klunk et al., Zheng et al.
RELB	Klunk et al., Zheng et al.
RELT	Klunk et al.
RGS1	Zheng et al.
RGS16	Zheng et al.
RHBDD1	Zheng et al.
RHOB	Zheng et al.
RHOG	Zheng et al.
RIPK1	Klunk et al., Zheng et al.
RIPK2	Klunk et al., Zheng et al.
RNF103	Zheng et al.
RNF121	Zheng et al.
RNF139	Zheng et al.
RNF144B	Zheng et al.
RNF175	Zheng et al.
RNF185	Zheng et al.
RNF19B	Zheng et al.
RNF213	Zheng et al.
RNF31	Zheng et al.
RNF39	Klunk et al.
RNF5	Zheng et al.
RNFT1	Zheng et al.
ROS1	Zheng et al.
RPS14	Zheng et al.
RPS6KA1	Klunk et al.
RPS6KA2	Klunk et al.
RPS6KA4	Klunk et al.
RPS6KA5	Klunk et al.
RPS6KA6	Klunk et al.
RRAS	Klunk et al.
RRAS2	Klunk et al.
RRP9	Zheng et al.
RSAD2	Zheng et al.
RTP4	Zheng et al.
SA100A12	Zheng et al.
SAMD9	Zheng et al.
SAMD9L	Zheng et al.
SAMHD1	Zheng et al.
SAT1	Zheng et al.
SCARF1	Zheng et al.
SCN1B	Zheng et al.
SCYL1	Zheng et al.
SCYL2	Zheng et al.
SCYL3	Zheng et al.
SDAD1	Zheng et al.
SDC4	Zheng et al.
SDF1B	Zheng et al.
SDF2	Zheng et al.
SDF2L1	Zheng et al.
SEC11A	Zheng et al.
SEC31A	Zheng et al.
SEC61B	Zheng et al.
SECTM1	Zheng et al.
SEL1L	Zheng et al.
SEL1L2	Zheng et al.
SELE	Zheng et al.
SELENOS	Zheng et al.
SELL	Zheng et al.
SELP	Zheng et al.
SEMA4D	Zheng et al.
SERP1	Zheng et al.
SERPINA1	Klunk et al.
SERPINA5	Klunk et al.
SERPINB2	Zheng et al.
SERPINB8	Zheng et al.
SERPINC1	Klunk et al.
SERPINE1	Klunk et al., Zheng et al.
SERPINF2	Klunk et al.
SERPING1	Klunk et al., Zheng et al.
SFXN1	Klunk et al.
SGK1	Zheng et al.
SGMS2	Zheng et al.
SGTA	Zheng et al.
SGTB	Zheng et al.
SH2B3	Klunk et al.
SHC1	Zheng et al.
SIK1	Zheng et al.
SLAMF1	Zheng et al.
SLAMF7	Zheng et al.
SLC11A2	Klunk et al., Zheng et al.
SLC16A6	Zheng et al.
SLC1A2	Zheng et al.
SLC1A4	Zheng et al.
SLC25A28	Zheng et al.
SLC28A2	Zheng et al.
SLC2A3	Zheng et al.
SLC2A6	Zheng et al.
SLC30A5	Zheng et al.
SLC31A1	Zheng et al.
SLC31A2	Zheng et al.
SLC40A1	Klunk et al.
SLC4A4	Zheng et al.
SLC7A1	Zheng et al.
SLC7A2	Zheng et al.
SLC7A5	Zheng et al.
SMAD3	Zheng et al.
SNN	Zheng et al.
SOCS1	Zheng et al.
SOCS3	Zheng et al.
SOD2	Zheng et al.
SOS1	Klunk et al.
SOS2	Klunk et al.
SP100	Zheng et al.
SP110	Zheng et al.
SPCS1	Zheng et al.
SPCS3	Zheng et al.
SPHK1	Zheng et al.
SPP1	Klunk et al., Zheng et al.
SPPL2A	Zheng et al.
SPSB1	Zheng et al.
SQSTM1	Zheng et al.
SRI	Zheng et al.
SRPRA	Zheng et al.
SRPRB	Zheng et al.
SSPN	Zheng et al.
SSR1	Zheng et al.
ST3GAL5	Zheng et al.
ST8SIA4	Zheng et al.
STAB1	Zheng et al.
STAT1	Klunk et al., Zheng et al.
STAT2	Zheng et al.
STAT3	Zheng et al.
STAT4	Zheng et al.
STAT5A	Zheng et al.
STC2	Zheng et al.
STK3	Klunk et al.
STK4	Klunk et al.
STT3B	Zheng et al.
STUB1	Zheng et al.
SULT1A3	Zheng et al.
SVIP	Zheng et al.
SYK	Klunk et al.
SYVN1	Zheng et al.
TACR1	Zheng et al.
TACR3	Zheng et al.
TANK	Zheng et al.
TAP1	Zheng et al.
TAPBP	Zheng et al.
TARS1	Zheng et al.
TATDN2	Zheng et al.
TBK1	Klunk et al.
TDRD7	Zheng et al.
TENT5A	Zheng et al.
TF	Klunk et al.
TFPI	Klunk et al.
TFTN1	Zheng et al.
TGFA	Zheng et al.
TGFB1	Klunk et al., Zheng et al.
TGFB2	Klunk et al., Zheng et al.
TGFB3	Klunk et al., Zheng et al.
TGFBR1	Klunk et al.
TGFBR2	Klunk et al.
TGIF1	Zheng et al.
TH	Klunk et al.
THBD	Klunk et al.
TICAM1	Klunk et al.
TICAM2	Klunk et al.
TIMP1	Zheng et al.
TIPARP	Zheng et al.
TIRAP	Klunk et al.
TLN1	Zheng et al.
TLR1	Klunk et al., Zheng et al.
TLR2	Klunk et al., Zheng et al.
TLR3	Klunk et al., Zheng et al.
TLR4	Klunk et al.
TLR5	Klunk et al.
TLR6	Klunk et al.
TLR7	Klunk et al.
TLR8	Klunk et al.
TLR9	Klunk et al.
TMEM129	Zheng et al.
TMEM140	Zheng et al.
TMEM259	Zheng et al.
TMEM33	Zheng et al.
TMEM67	Zheng et al.
TMUB1	Zheng et al.
TMUB2	Zheng et al.
TNC	Zheng et al.
TNF	Klunk et al., Zheng et al.
TNFAIP2	Zheng et al.
TNFAIP3	Klunk et al., Zheng et al.
TNFAIP6	Zheng et al.
TNFAIP8	Zheng et al.
TNFRSF11A	Klunk et al.
TNFRSF11B	Klunk et al.
TNFRSF12A	Klunk et al.
TNFRSF13B	Klunk et al.
TNFRSF14	Klunk et al.
TNFRSF18	Klunk et al.
TNFRSF19	Klunk et al.
TNFRSF1B	Zheng et al.
TNFRSF21	Klunk et al.
TNFRSF4	Klunk et al.
TNFRSF9	Klunk et al., Zheng et al.
TNFSF10	Klunk et al., Zheng et al.
TNFSF11	Klunk et al., Zheng et al.
TNFSF12	Klunk et al., Zheng et al.
TNFSF13	Klunk et al., Zheng et al.
TNFSF13B	Klunk et al., Zheng et al.
TNFSF14	Klunk et al., Zheng et al.
TNFSF15	Klunk et al., Zheng et al.
TNFSF18	Klunk et al.
TNFSF4	Klunk et al., Zheng et al.
TNFSF8	Klunk et al., Zheng et al.
TNFSF9	Zheng et al.
TNIP1	Zheng et al.
TNIP2	Zheng et al.
TOLLIP	Klunk et al.
TOR1A	Zheng et al.
TOR1B	Zheng et al.
TP53	Klunk et al.
TPAR1	Zheng et al.
TPBG	Zheng et al.
TPO	Klunk et al., Zheng et al.
TPP1	Zheng et al.
TRAF1	Zheng et al.
TRAF2	Klunk et al.
TRAF3	Klunk et al.
TRAF6	Klunk et al.
TRAFD1	Zheng et al.
TRIB1	Zheng et al.
TRIM13	Zheng et al.
TRIM14	Zheng et al.
TRIM21	Zheng et al.
TRIM22	Zheng et al.
TRIM25	Zheng et al.
TRIM26	Zheng et al.
TRIM5	Zheng et al.
TRIP10	Zheng et al.
TRIP6	Klunk et al.
TSC1	Zheng et al.
TSC22D1	Zheng et al.
TSLP	Klunk et al., Zheng et al.
TSPYL2	Zheng et al.
TTC37	Zheng et al.
TTYH1	Klunk et al.
TUBB2A	Zheng et al.
TXLNA	Zheng et al.
TXNIP	Zheng et al.
UBA7	Zheng et al.
UBAC2	Zheng et al.
UBE2G2	Zheng et al.
UBE2J1	Zheng et al.
UBE2J2	Zheng et al.
UBE2L6	Zheng et al.
UBE4A	Zheng et al.
UBE4B	Zheng et al.
UBQLN1	Zheng et al.
UBQLN2	Zheng et al.
UBXN1	Zheng et al.
UBXN4	Zheng et al.
UBXN6	Zheng et al.
UBXN8	Zheng et al.
UFD1	Zheng et al.
UGGT1	Zheng et al.
UGGT2	Zheng et al.
UPP1	Zheng et al.
USP13	Zheng et al.
USP14	Zheng et al.
USP18	Zheng et al.
USP19	Zheng et al.
USP25	Zheng et al.
VAMP5	Zheng et al.
VAMP8	Zheng et al.
VAPB	Zheng et al.
VAV1	Klunk et al.
VAV2	Klunk et al.
VAV3	Klunk et al.
VCAM1	Zheng et al.
VCP	Zheng et al.
VEGFA	Klunk et al., Zheng et al.
VEGFB	Zheng et al.
VEGFC	Klunk et al., Zheng et al.
VIP	Zheng et al.
WARS	Zheng et al.
WARS1	Zheng et al.
WFS1	Zheng et al.
WIPI1	Zheng et al.
XAF1	Zheng et al.
XBP1	Zheng et al.
XCL1	Zheng et al.
XCL2	Zheng et al.
XPOT	Zheng et al.
YIF1A	Zheng et al.
YOD1	Zheng et al.
YRDC	Zheng et al.
YWHAZ	Zheng et al.
ZBP1	Zheng et al.
ZBTB10	Zheng et al.
ZBTB17	Zheng et al.
ZC3H12A	Zheng et al.
ZFP36	Zheng et al.
ZNFX1	Zheng et al.
ZNRD1	Klunk et al.

## Sheet: S6
Supplementary Table S6. Summary of 34 pig tissues and sample size included from the PigGTEx project.
Tissue	Sample size	Source
Adipose	285	PigGTEx, Teng et al.
Artery	59	PigGTEx, Teng et al.
Blastocyst	56	PigGTEx, Teng et al.
Blastomere	76	PigGTEx, Teng et al.
Blood	386	PigGTEx, Teng et al.
Brain	419	PigGTEx, Teng et al.
Cartilage	65	PigGTEx, Teng et al.
Colon	67	PigGTEx, Teng et al.
Duodenum	49	PigGTEx, Teng et al.
Embryo	536	PigGTEx, Teng et al.
Fetal thymus	48	PigGTEx, Teng et al.
Frontal cortex	75	PigGTEx, Teng et al.
Heart	164	PigGTEx, Teng et al.
Hypothalamus	73	PigGTEx, Teng et al.
Ileum	128	PigGTEx, Teng et al.
Jejunum	75	PigGTEx, Teng et al.
Kidney	44	PigGTEx, Teng et al.
Large intestine	68	PigGTEx, Teng et al.
Liver	501	PigGTEx, Teng et al.
Lung	149	PigGTEx, Teng et al.
Lymph node	50	PigGTEx, Teng et al.
Macrophage	84	PigGTEx, Teng et al.
Milk	63	PigGTEx, Teng et al.
Morula	150	PigGTEx, Teng et al.
Muscle	1321	PigGTEx, Teng et al.
Oocyte	98	PigGTEx, Teng et al.
Ovary	204	PigGTEx, Teng et al.
Pituitary	53	PigGTEx, Teng et al.
Placenta	61	PigGTEx, Teng et al.
Small intestine	270	PigGTEx, Teng et al.
Spleen	91	PigGTEx, Teng et al.
Synovial membrane	88	PigGTEx, Teng et al.
Testis	184	PigGTEx, Teng et al.
Uterus	213	PigGTEx, Teng et al.
All samples were retrieved from the PigGTEx project, which integrates publicly available and newly generated RNA-seq data. Detailed metadata are described in the original publication.

## Sheet: S7
Supplementary Table S7. Significant ASF-resistance candidate genes that function in immune-related tissues identified by TWAS method.
Gene ID	Gene Name	Chromosome	Start	End	p-value	FDR	Z-value	Tissue	Comparison	Method
ENSSSCG00000008812	ATP10D	8	37407703	37533075	5.11026e-06	0.0185809	-4.56021	Testis	4	FST
ENSSSCG00000008965	BTC	8	70649312	70697907	8.88716e-05	0.0499903	-3.91912	Blood	4	FST
ENSSSCG00000002690	GAN	6	6933485	6989653	5.95559e-06	0.00363999	4.52796	Muscle	1	GWAS
ENSSSCG00000002690	GAN	6	6933485	6989653	3.60893e-05	0.0266609	4.13119	Adipose	1	GWAS
ENSSSCG00000015853	HERC2	15	56438107	56649796	2.14789e-05	0.00933413	-4.24893	Muscle	3	GWAS
ENSSSCG00000008842	KIT	8	41402043	41493735	5.92068e-08	0.000180107	-5.42118	Muscle	1	FST
ENSSSCG00000008842	KIT	8	41402043	41493735	0.000126495	0.0467242	-3.83318	Adipose	1	FST
ENSSSCG00000008842	KIT	8	41402043	41493735	8.33907e-06	0.00634186	-4.45629	Muscle	3	FST
ENSSSCG00000008842	KIT	8	41402043	41493735	3.76371e-05	0.0387876	4.12153	Liver	3	FST
ENSSSCG00000008966	PARM1	8	70788193	70896558	2.80616e-05	0.00802238	-4.18865	Muscle	1	FST
ENSSSCG00000008966	PARM1	8	70788193	70896558	7.47892e-06	0.00325013	-4.47958	Muscle	4	FST
ENSSSCG00000000020	PHF21B	5	4291396	4389943	1.08555e-06	0.00176438	-4.87546	Muscle	2	GWAS
ENSSSCG00000007753	RUSF1	3	17065818	17082664	1.62308e-07	0.000126276	-5.23802	Jejunum	1	GWAS
ENSSSCG00000007753	RUSF1	3	17065818	17082664	8.5228e-06	0.00594039	-4.45161	Small_intestine	1	GWAS
ENSSSCG00000032108	SH2D1B	4	88097535	88129793	2.58077e-06	0.00298079	4.70164	Spleen	1	GWAS
ENSSSCG00000032108	SH2D1B	4	88097535	88129793	9.63289e-05	0.0406645	3.89966	Adipose	1	GWAS
ENSSSCG00000008449	SLC3A1	3	96157380	96215454	2.39235e-07	0.000299044	-5.16594	Large_intestine	3	GWAS
ENSSSCG00000008478	SOS1	3	101089243	101362723	9.07406e-06	0.00368044	4.43814	Muscle	1	GWAS
ENSSSCG00000008478	SOS1	3	101089243	101362723	2.01495e-05	0.00933413	4.26323	Muscle	3	GWAS
ENSSSCG00000000906	TMCC3	5	88518295	88682325	1.58864e-06	0.00209845	4.79975	Liver	4	GWAS
ENSSSCG00000036665	ZNF394	3	6429674	6437721	1.45001e-06	0.00176438	4.818	Muscle	2	GWAS
ENSSSCG00000029029	ZNF713	3	16958561	16983693	5.89811e-06	0.00548131	-4.53001	Small_intestine	1	GWAS
ENSSSCG00000029029	ZNF713	3	16958561	16983693	4.43874e-06	0.00573902	-4.5897	Blood	1	GWAS

## Sheet: S8
Supplementary Table S8. Causal associations between candidate gene expression in specific tissues and ASF resistance in SMR.
Gene			SNP				GWAS			eQTL			SMR				HEIDI		Tissue	Comparison
ID	Name	Chromosome	Top BP	A1	A2	Frequency	beta	se	p-value	beta	se	p-value	beta	se	pSMR	pSMR.multi	p-value	nsnp
ENSSSCG00000014127	RASGRF2	2	89364279	A	T	0.493758	0.0917445	0.0360673	0.0109684	-0.209472	0.055028	0.000140862	-0.437979	0.207086	0.0344329	0.0466997	0.109133	20	Adipose	1
ENSSSCG00000030153	SMURF1	3	6474944	C	T	0.587703	-0.0591884	0.0214205	0.00572425	0.226574	0.0516809	1.16469e-05	-0.261232	0.111752	0.0194075	0.0272008	0.268349	20	Adipose	1
ENSSSCG00000026653	ENSSSCG00000026653	3	8350847	T	C	0.515605	-0.0655696	0.0260944	0.0119783	-0.177654	0.0483975	0.00024186	0.369085	0.178002	0.0381264	0.010204	0.39154	3	Adipose	1
ENSSSCG00000007751	SEPTIN14	3	17217282	G	A	0.388265	0.0802936	0.0318747	0.0117677	0.241767	0.0709706	0.000657811	0.332111	0.163971	0.0428234	0.0143252	0.203832	17	Adipose	1
ENSSSCG00000007754	ITGAM	3	17098295	C	T	0.653558	-0.0834163	0.0237927	0.000454965	0.203064	0.0623325	0.00112298	-0.410789	0.17213	0.0170093	0.0128427	0.702522	13	Adipose	1
ENSSSCG00000007788	PHKG2	3	17936264	C	A	0.545256	-0.0892882	0.0315388	0.00463939	-0.149159	0.0456508	0.00108542	0.598609	0.279773	0.0323853	0.0109598	0.178768	20	Adipose	1
ENSSSCG00000027946	MVP	3	18051966	G	A	0.401373	0.109963	0.029332	0.000177606	0.241769	0.0420082	8.64911e-09	0.454826	0.144791	0.00168223	0.00217673	0.151395	20	Adipose	1
ENSSSCG00000008449	SLC3A1	3	97188356	T	C	0.574594	-0.0783806	0.0247162	0.00151797	0.323262	0.0769818	2.6786e-05	-0.242468	0.0958124	0.0113851	0.0282594	0.0513036	20	Adipose	1
ENSSSCG00000008486	GALM	3	101820085	G	A	0.587391	-0.0801225	0.034025	0.018532	-0.2422	0.044963	7.17854e-08	0.330812	0.15332	0.0309549	0.0266787	0.509753	20	Adipose	1
ENSSSCG00000006121	PIP4P2	4	46212610	C	G	0.542447	0.0727747	0.0323594	0.0245158	0.478047	0.0791832	1.56783e-09	0.152233	0.072235	0.0350765	0.0350765	0.0641541	20	Adipose	1
ENSSSCG00000002690	GAN	6	6924081	G	A	0.463171	-0.0977718	0.0279892	0.000477268	0.228503	0.0450199	3.86266e-07	-0.427879	0.148695	0.00400766	0.00308413	0.811088	10	Adipose	1
ENSSSCG00000008842	KIT	8	41828641	C	T	0.606742	0.08446	0.0284459	0.00298627	0.282835	0.0898709	0.00164883	0.298619	0.13827	0.0307971	0.0307971	NA	NA	Adipose	1
ENSSSCG00000038095	ENSSSCG00000038095	8	41817032	C	T	0.481898	-0.0872144	0.0304794	0.00421752	-0.124313	0.0438652	0.00459724	0.70157	0.348423	0.0440561	0.0440561	NA	NA	Adipose	1
ENSSSCG00000008974	SDAD1	8	71593526	G	T	0.435393	0.0964891	0.0305206	0.0015699	-0.143806	0.0476425	0.00254073	-0.670966	0.307336	0.0290235	0.00716856	NA	NA	Adipose	1
ENSSSCG00000008978	CXCL11	8	70892412	G	A	0.503745	-0.109928	0.0310874	0.000406104	-0.183694	0.0601175	0.00224622	0.598428	0.258837	0.0207783	0.0267443	NA	NA	Adipose	1
ENSSSCG00000008983	CCDC158	8	71951036	T	C	0.450062	-0.0885977	0.041856	0.0342831	0.393717	0.0551944	9.80023e-13	-0.225029	0.110892	0.042431	0.00391767	0.075594	20	Adipose	1
ENSSSCG00000035421	ATP8A2	11	3236027	T	A	0.598627	0.0787894	0.0334526	0.0185099	-0.269224	0.0620896	1.45065e-05	-0.292654	0.141403	0.0384855	0.0171249	0.0945204	20	Adipose	1
ENSSSCG00000017254	MAP2K6	12	11687689	C	G	0.656679	-0.0747473	0.0287289	0.00927306	-0.24387	0.0645093	0.000156581	0.306504	0.143008	0.0320916	0.0273502	0.820145	8	Adipose	1
ENSSSCG00000017516	SP2	12	24414065	T	C	0.429463	0.120455	0.0303889	7.37742e-05	0.144526	0.0446338	0.00120353	0.833445	0.332358	0.012153	0.0122828	0.770588	4	Adipose	1
ENSSSCG00000037647	TFDP2	13	82564361	A	G	0.516854	0.0775592	0.0274729	0.00475601	0.135299	0.0388887	0.000503019	0.573241	0.261492	0.0283655	0.0283655	NA	NA	Adipose	1
ENSSSCG00000025810	KCNAB1	13	95542503	C	T	0.643258	0.0870695	0.0257427	0.000718836	-0.159559	0.0513388	0.00188387	-0.545689	0.238448	0.0221081	0.0221081	0.220935	5	Adipose	1
ENSSSCG00000015746	DLGAP2	15	33503626	G	A	0.503433	0.112646	0.0372293	0.00248029	0.684652	0.0817536	5.54236e-17	0.16453	0.0578173	0.00443146	0.0155908	0.113275	20	Adipose	1
ENSSSCG00000030535	SNX9	1	8894231	T	C	0.570225	0.0746355	0.0269285	0.00557783	0.411824	0.135857	0.00243496	0.181231	0.0886006	0.0408067	0.0408067	NA	NA	Artery	1
ENSSSCG00000025631	ENSSSCG00000025631	2	75926112	T	C	0.425406	-0.0973823	0.0435977	0.0255057	-0.66206	0.160061	3.52958e-05	0.14709	0.0748398	0.0493686	0.0493686	0.10462	5	Artery	1
ENSSSCG00000024189	SIL1	2	141176159	T	G	0.334894	-0.0663308	0.0249049	0.0077364	-0.453197	0.125272	0.000297246	0.146362	0.0682402	0.0319682	0.0235086	0.0842156	7	Artery	1
ENSSSCG00000025430	DTX2	3	9625335	G	T	0.661049	0.0708629	0.0277789	0.0107425	-0.611137	0.183977	0.000894343	-0.115953	0.0573111	0.0430511	0.0430511	0.243418	3	Artery	1
ENSSSCG00000007733	ENSSSCG00000007733	3	16868295	C	T	0.462547	0.0541094	0.0187365	0.00387797	-0.372835	0.129683	0.00404077	-0.14513	0.0712304	0.0416028	0.0416028	NA	NA	Artery	1
ENSSSCG00000040985	KCTD7	3	17293993	T	C	0.600499	0.123175	0.0268634	4.53452e-06	-0.388345	0.137924	0.00486781	-0.31718	0.132192	0.0164227	0.0164227	NA	NA	Artery	1
ENSSSCG00000007737	TPST1	3	17563238	C	T	0.435393	0.082787	0.030136	0.00601225	0.368588	0.121885	0.00249417	0.224606	0.11046	0.0420146	0.0420146	NA	NA	Artery	1
ENSSSCG00000002690	GAN	6	6924081	G	A	0.463171	-0.0977718	0.0279892	0.000477268	0.315711	0.0781093	5.30178e-05	-0.309688	0.117176	0.008219	0.008219	0.586742	7	Artery	1
ENSSSCG00000038128	CDYL2	6	6924081	G	A	0.463171	-0.0977718	0.0279892	0.000477268	0.274279	0.0902896	0.00238334	-0.356468	0.15551	0.0218911	0.0218911	NA	NA	Artery	1
ENSSSCG00000024592	ANKRD17	8	70290923	G	A	0.599251	0.142475	0.0386884	0.000230828	0.360116	0.128041	0.00491558	0.395637	0.177003	0.025404	0.025404	NA	NA	Artery	1
ENSSSCG00000008966	PARM1	8	71579863	C	A	0.553371	-0.0771514	0.0305059	0.0114367	0.376931	0.117531	0.00134087	-0.204683	0.103069	0.0470471	0.0470471	NA	NA	Artery	1
ENSSSCG00000008974	SDAD1	8	71593526	G	T	0.435393	0.0964891	0.0305206	0.0015699	-0.32824	0.0902552	0.000276053	-0.29396	0.123204	0.0170345	0.00837082	0.978227	5	Artery	1
ENSSSCG00000025810	KCNAB1	13	95196067	A	G	0.57834	0.0831595	0.0245939	0.000721435	0.440679	0.102831	1.82356e-05	0.188708	0.0710893	0.00794223	0.0135737	0.0829992	20	Artery	1
ENSSSCG00000046387	PSMD2	13	122222231	C	T	0.431336	-0.0984741	0.0282308	0.000486315	0.461161	0.152997	0.0025767	-0.213535	0.0936285	0.0225682	0.0362324	NA	NA	Artery	1
ENSSSCG00000024486	HOOK3	17	12065734	C	T	0.648252	0.0981015	0.0328247	0.00280218	0.263944	0.0916307	0.00397024	0.371676	0.179207	0.0380788	0.0380788	NA	NA	Artery	1
ENSSSCG00000040985	KCTD7	3	16803049	T	C	0.350187	0.136707	0.0286363	1.80683e-06	0.381677	0.117298	0.00113828	0.358175	0.133213	0.00717225	0.00717225	NA	NA	Blastocyst	1
ENSSSCG00000027946	MVP	3	18310302	T	C	0.58427	0.0781516	0.0262919	0.00295426	0.499591	0.122353	4.44176e-05	0.156431	0.0650946	0.0162551	0.0160965	0.0713823	20	Blastocyst	1
ENSSSCG00000005983	ATAD2	4	16002595	G	A	0.668539	0.0824796	0.0294521	0.00510297	0.234488	0.0749976	0.00176839	0.351744	0.168618	0.0369757	0.0148159	NA	NA	Blastocyst	1
ENSSSCG00000005996	MRPL13	4	18590668	C	T	0.617978	-0.0872153	0.0274332	0.00147689	0.336917	0.0648083	2.00717e-07	-0.258863	0.0954429	0.0066833	0.00623314	0.109967	20	Blastocyst	1
ENSSSCG00000008877	ETFDH	8	48266080	T	C	0.565231	0.104021	0.0376763	0.00576381	0.706426	0.224653	0.00166357	0.14725	0.0709739	0.0380135	0.0380135	NA	NA	Blastocyst	1
ENSSSCG00000008970	CDKL2	8	71595522	A	C	0.540574	-0.0785111	0.0281969	0.00536295	-0.412079	0.142565	0.00384685	0.190525	0.0950102	0.0449302	0.0449302	NA	NA	Blastocyst	1
ENSSSCG00000008971	USO1	8	71571675	C	T	0.425094	0.0885342	0.0310637	0.00437075	-0.332651	0.0995066	0.000828764	-0.266147	0.122713	0.0300934	0.0300934	NA	NA	Blastocyst	1
ENSSSCG00000008976	ART3	8	72541837	T	A	0.623908	0.108889	0.0277691	8.81032e-05	0.491872	0.162334	0.00244562	0.221376	0.0923326	0.016503	0.00817249	NA	NA	Blastocyst	1
ENSSSCG00000008984	ENSSSCG00000008984	8	72601429	G	T	0.455993	-0.129791	0.0302074	1.73402e-05	0.355685	0.110527	0.00129043	-0.364902	0.141669	0.0100025	0.00501159	0.30215	12	Blastocyst	1
ENSSSCG00000007733	ENSSSCG00000007733	3	16917321	G	A	0.739076	0.0888523	0.0303244	0.00338898	0.413433	0.111492	0.000208757	0.214914	0.093482	0.0215059	0.00953373	0.0638519	8	Blastomere	1
ENSSSCG00000007788	PHKG2	3	17624458	C	T	0.678215	0.102361	0.0290223	0.000420316	-0.443083	0.126897	0.000479983	-0.231021	0.0931017	0.0130874	0.0210182	0.346507	5	Blastomere	1
ENSSSCG00000040621	ARHGEF33	3	101293038	C	T	0.77965	-0.0987064	0.0240868	4.16834e-05	0.332283	0.10027	0.000920135	-0.297056	0.115282	0.00997283	0.00997283	0.100196	7	Blastomere	1
ENSSSCG00000006294	NME7	4	81363185	G	A	0.627653	0.110398	0.0342699	0.00127558	-0.41921	0.148607	0.00478845	-0.263347	0.124088	0.0338166	0.0338166	NA	NA	Blastomere	1
ENSSSCG00000008943	SLC4A4	8	68046279	C	T	0.650749	0.0875087	0.0310376	0.00481075	-0.317223	0.0965171	0.00101367	-0.275858	0.128909	0.0323588	0.0323588	NA	NA	Blastomere	1
ENSSSCG00000008963	AREG	8	70332117	G	T	0.427591	0.0760751	0.0297523	0.0105594	0.358003	0.114267	0.00173002	0.212499	0.10727	0.0475947	0.0475947	NA	NA	Blastomere	1
ENSSSCG00000008970	CDKL2	8	71756358	T	A	0.54432	-0.0882907	0.0322726	0.00622329	-0.375496	0.122505	0.00217563	0.235131	0.115202	0.0412471	0.0412471	NA	NA	Blastomere	1
ENSSSCG00000008974	SDAD1	8	71861700	T	G	0.617353	-0.120088	0.0300814	6.54931e-05	-0.286077	0.101857	0.00497548	0.419774	0.182743	0.0216144	0.0216144	NA	NA	Blastomere	1
ENSSSCG00000046387	PSMD2	13	122418159	T	C	0.57834	-0.0886236	0.0328727	0.00701857	0.647932	0.1568	3.59285e-05	-0.136779	0.0605779	0.0239515	0.0239515	NA	NA	Blastomere	1
ENSSSCG00000014010	MAPK9	2	78687207	G	C	0.409176	-0.118495	0.0444431	0.00767104	-0.107464	0.0343121	0.00173646	1.10265	0.543124	0.0423365	0.0423365	0.876879	4	Blood	1
ENSSSCG00000024189	SIL1	2	141321690	C	T	0.327091	0.11375	0.0371857	0.00222089	-0.125686	0.0359781	0.000476916	-0.905036	0.393258	0.0213701	0.0284243	0.0501637	3	Blood	1
ENSSSCG00000038320	POR	3	10364611	T	C	0.647628	-0.0662987	0.0264346	0.0121407	-0.11498	0.0242466	2.11477e-06	0.576609	0.260079	0.0266196	0.046343	0.102715	20	Blood	1
ENSSSCG00000028635	LOC100620992	3	11487211	T	C	0.661673	0.0474681	0.0177639	0.00753651	-0.197809	0.047055	2.62497e-05	-0.239969	0.106411	0.0241259	0.027936	0.0836374	17	Blood	1
ENSSSCG00000007737	TPST1	3	16475034	A	T	0.534644	0.0714138	0.0232765	0.0021545	-0.1721	0.0416496	3.59478e-05	-0.414956	0.168456	0.0137667	0.00441649	0.539896	20	Blood	1
ENSSSCG00000029029	ZNF713	3	17393299	A	G	0.532772	-0.0723853	0.0308915	0.0191187	-0.290576	0.063573	4.85984e-06	0.249109	0.119467	0.0370539	0.0186373	0.127646	20	Blood	1
ENSSSCG00000007753	RUSF1	3	17202959	A	G	0.480025	0.12417	0.0274145	5.91656e-06	0.190877	0.0443744	1.69637e-05	0.650523	0.208564	0.00181426	0.00540482	0.123027	20	Blood	1
ENSSSCG00000007754	ITGAM	3	16860887	G	T	0.577403	0.068352	0.0235284	0.00367157	-0.129011	0.0397085	0.0011583	-0.529816	0.24465	0.0303411	0.0239661	0.949747	7	Blood	1
ENSSSCG00000007788	PHKG2	3	16807881	G	C	0.446941	0.0772702	0.0258495	0.00279684	-0.0984181	0.0270748	0.000277929	-0.785122	0.340052	0.0209531	0.0361881	0.532627	20	Blood	1
ENSSSCG00000027946	MVP	3	18091037	G	A	0.320537	0.0719724	0.0297337	0.0154963	0.117213	0.0218366	7.97262e-08	0.614028	0.278271	0.027343	0.0379418	0.36937	20	Blood	1
ENSSSCG00000008451	PPM1B	3	96173394	C	T	0.444757	0.0873022	0.0289204	0.00253856	0.138223	0.0375624	0.000233402	0.631606	0.270625	0.0196021	0.0196021	NA	NA	Blood	1
ENSSSCG00000008456	PLEKHH2	3	97141143	A	G	0.724095	0.102662	0.0423774	0.0154116	-0.193798	0.0539004	0.000323797	-0.529737	0.263673	0.0445296	0.0445296	0.13248	20	Blood	1
ENSSSCG00000008475	MAP4K3	3	101418362	A	C	0.311174	-0.161416	0.0338419	1.8449e-06	-0.129246	0.0350649	0.000227902	1.24891	0.428218	0.00353948	0.00353948	0.239783	10	Blood	1
ENSSSCG00000005996	MRPL13	4	18587915	A	G	0.609863	-0.0761817	0.0283714	0.0072495	0.17953	0.0372526	1.44099e-06	-0.42434	0.180906	0.0189945	0.00379005	0.356081	20	Blood	1
ENSSSCG00000002690	GAN	6	6942532	T	C	0.444132	-0.0716392	0.026867	0.0076661	0.103371	0.0335091	0.00203645	-0.693029	0.343543	0.0436647	0.0436647	0.541811	4	Blood	1
ENSSSCG00000038128	CDYL2	6	6929032	C	T	0.534644	-0.0810947	0.0267117	0.00239802	-0.157881	0.0354162	8.27713e-06	0.513643	0.204697	0.0120974	0.00412481	0.576573	11	Blood	1
ENSSSCG00000026851	RMC1	6	108347086	T	C	0.617665	0.0735865	0.0274672	0.00738285	0.749124	0.0694046	3.69132e-27	0.09823	0.0377784	0.0093179	0.0264543	0.248968	20	Blood	1
ENSSSCG00000008826	FRYL	8	38394309	A	G	0.477528	-0.0966092	0.0324749	0.00293095	0.0803671	0.0205382	9.11385e-05	-1.2021	0.507598	0.0178744	0.0441691	NA	NA	Blood	1
ENSSSCG00000008965	BTC	8	71212329	A	G	0.438202	0.101129	0.0325531	0.00189254	0.216313	0.0521514	3.35702e-05	0.467514	0.188021	0.0129007	0.0343385	0.513752	20	Blood	1
ENSSSCG00000016115	ICA1L	15	106389401	T	A	0.526841	0.0665418	0.0268048	0.0130479	-0.24388	0.0534255	4.99801e-06	-0.272846	0.125111	0.0291954	0.0291954	0.530977	20	Blood	1
ENSSSCG00000026421	PKD2L2	2	140641434	C	T	0.514669	-0.0801795	0.0289878	0.00567528	-0.164146	0.0548624	0.00277191	0.488464	0.2405	0.0422511	0.0422511	NA	NA	Brain	1
ENSSSCG00000007737	TPST1	3	16429348	A	G	0.469725	0.0886962	0.0264367	0.00079353	-0.17699	0.0363718	1.13806e-06	-0.501138	0.18143	0.00574213	0.0154022	0.845366	20	Brain	1
ENSSSCG00000007753	RUSF1	3	17076268	C	A	0.629213	0.0818786	0.0297783	0.00596661	-0.139446	0.0247619	1.78684e-08	-0.587171	0.237642	0.0134803	0.00932127	0.0578875	13	Brain	1
ENSSSCG00000036418	SLC8A1	3	100583624	T	C	0.490012	-0.0904707	0.0367944	0.0139394	0.201767	0.0457557	1.03538e-05	-0.448393	0.208795	0.0317512	0.0317512	0.197395	3	Brain	1
ENSSSCG00000008470	THUMPD2	3	100578388	T	C	0.365169	-0.0705609	0.0281868	0.0123031	-0.186053	0.0380402	1.00349e-06	0.379252	0.17019	0.0258537	0.0258537	0.0673741	6	Brain	1
ENSSSCG00000008478	SOS1	3	100583624	T	C	0.490012	-0.0904707	0.0367944	0.0139394	0.17173	0.049208	0.000483221	-0.526818	0.262094	0.0444277	0.0444277	NA	NA	Brain	1
ENSSSCG00000005983	ATAD2	4	15993541	C	G	0.552122	-0.0745555	0.0307439	0.0153063	0.128971	0.0376519	0.000613982	-0.578078	0.292071	0.0477889	0.0477889	NA	NA	Brain	1
ENSSSCG00000005994	SNTB1	4	18993011	T	C	0.477528	0.0953435	0.0294335	0.0011983	-0.135835	0.0425085	0.00139595	-0.701905	0.308546	0.0229133	0.0229133	NA	NA	Brain	1
ENSSSCG00000005995	MTBP	4	18587915	A	G	0.609863	-0.0761817	0.0283714	0.0072495	0.186224	0.0460105	5.17848e-05	-0.409086	0.182829	0.0252517	0.0247775	0.174656	20	Brain	1
ENSSSCG00000005996	MRPL13	4	18972087	C	A	0.589888	0.101937	0.027772	0.00024208	0.0956054	0.0324926	0.00325701	1.06623	0.464428	0.0216881	0.0216881	NA	NA	Brain	1
ENSSSCG00000036618	FCGR3	4	89450040	G	C	0.457553	0.0746599	0.0311803	0.0166449	-0.125867	0.0314758	6.36526e-05	-0.593166	0.288739	0.0399438	0.0228627	0.788951	20	Brain	1
ENSSSCG00000025912	URI1	6	40084472	C	T	0.589263	-0.077665	0.0289855	0.00737435	0.156961	0.0325585	1.42911e-06	-0.494804	0.211272	0.0191798	0.0191798	0.953907	6	Brain	1
ENSSSCG00000038717	ENSSSCG00000038717	7	2397852	A	G	0.489388	0.0686556	0.0309098	0.0263401	-0.263471	0.0632064	3.06722e-05	-0.260581	0.132934	0.0499681	0.0499681	0.56943	19	Brain	1
ENSSSCG00000008976	ART3	8	71845834	T	C	0.445693	-0.0475169	0.0203386	0.0194763	-0.282373	0.0670963	2.57094e-05	0.168277	0.0823818	0.0410876	0.0208199	0.194146	13	Brain	1
ENSSSCG00000031121	TSEN15	9	126276146	C	T	0.629526	-0.0684979	0.0296459	0.0208584	0.198898	0.0399222	6.28832e-07	-0.344387	0.164299	0.0360736	0.048805	0.868078	20	Brain	1
ENSSSCG00000032176	SMURF2	12	14954785	G	A	0.649501	-0.0855116	0.0275874	0.00193742	0.0562848	0.019624	0.00412872	-1.51927	0.721679	0.0352753	0.0352753	NA	NA	Brain	1
ENSSSCG00000017516	SP2	12	24217092	C	T	0.558052	-0.0956329	0.0277395	0.000565725	-0.0986205	0.0250627	8.32163e-05	0.969707	0.37396	0.00951212	0.00576881	0.196204	20	Brain	1
ENSSSCG00000017672	MED13	12	35843064	T	C	0.560861	-0.0726577	0.0282383	0.0100815	-0.0849234	0.0188144	6.36926e-06	0.855568	0.382746	0.0253949	0.033949	0.221392	20	Brain	1
ENSSSCG00000011689	PLOD2	13	86877134	G	A	0.52216	0.0678848	0.025862	0.00866775	0.15564	0.0448796	0.00052444	0.436165	0.208396	0.0363528	0.0363528	0.0549914	20	Brain	1
ENSSSCG00000010440	ENSSSCG00000010440	14	98993003	A	C	0.6701	-0.0967601	0.0335159	0.00388948	-0.0663206	0.0225018	0.00320512	1.45898	0.70741	0.0391679	0.0391679	0.505924	3	Brain	1
ENSSSCG00000008470	THUMPD2	3	101548685	T	C	0.562734	0.0801932	0.0270991	0.00308386	0.504305	0.116374	1.46777e-05	0.159017	0.0650696	0.0145333	0.0181616	0.185695	20	Cartilage	1
ENSSSCG00000000906	TMCC3	5	88288967	C	T	0.540262	0.0855512	0.0298406	0.00414458	0.486807	0.120445	5.30567e-05	0.175739	0.0751539	0.019367	0.0198775	0.351847	15	Cartilage	1
ENSSSCG00000017543	CALCOCO2	12	24234846	T	C	0.447253	0.117515	0.0295333	6.91892e-05	-0.494147	0.171649	0.00399157	-0.237813	0.101961	0.0196799	0.0196799	NA	NA	Cartilage	1
ENSSSCG00000008449	SLC3A1	3	95689157	T	C	0.460986	-0.0758386	0.0278456	0.00645861	-0.625711	0.179614	0.000494624	0.121204	0.0564885	0.0319019	0.0319019	0.0729012	20	Colon	1
ENSSSCG00000038383	DYNC2LI1	3	96947495	A	G	0.65387	0.0947148	0.0379745	0.0126254	0.41555	0.103229	5.68508e-05	0.227926	0.107503	0.0339902	0.0401799	0.0654075	20	Colon	1
ENSSSCG00000006947	SYDE2	4	130336748	C	A	0.525593	0.0881525	0.0283574	0.00187958	0.215003	0.0704339	0.00226907	0.410006	0.188246	0.0294035	0.015766	0.99297	4	Colon	1
ENSSSCG00000008972	PPEF2	8	71579863	C	A	0.553371	-0.0771514	0.0305059	0.0114367	-0.637733	0.094615	1.58061e-11	0.120978	0.0510913	0.0178909	0.00219073	0.488357	20	Colon	1
ENSSSCG00000008976	ART3	8	71758205	T	A	0.558989	-0.0876325	0.0326246	0.00722944	0.45824	0.150733	0.00236515	-0.191237	0.0950045	0.0441225	0.0441225	0.098035	20	Colon	1
ENSSSCG00000010512	SLIT1	14	108739996	A	G	0.549313	-0.0823377	0.0237249	0.000519464	0.33353	0.117698	0.0046	-0.246867	0.112468	0.0281634	0.0281634	0.466488	3	Colon	1
ENSSSCG00000036443	HECW1	18	51084607	C	T	0.563983	0.100637	0.0310756	0.00120178	0.565346	0.183175	0.00202618	0.178009	0.0796739	0.0254683	0.0254683	NA	NA	Colon	1
ENSSSCG00000040985	KCTD7	3	16404863	A	G	0.506866	0.0880392	0.0257908	0.000641137	0.417623	0.124407	0.000788162	0.21081	0.0880767	0.0166892	0.0166892	0.698661	9	Duodenum	1
ENSSSCG00000007753	RUSF1	3	17349893	C	T	0.572409	-0.0809738	0.0278674	0.00366449	-0.845652	0.201463	2.69811e-05	0.0957531	0.0400789	0.016889	0.018576	0.136748	20	Duodenum	1
ENSSSCG00000008447	CAMKMT	3	97053196	A	G	0.364856	-0.114564	0.0397181	0.00392138	0.557014	0.190215	0.00340777	-0.205674	0.100088	0.0398844	0.0398844	NA	NA	Duodenum	1
ENSSSCG00000040621	ARHGEF33	3	102021600	C	T	0.412297	-0.0927187	0.0337173	0.00596168	0.578756	0.121845	2.03489e-06	-0.160203	0.067317	0.0173203	0.0224692	0.33532	20	Duodenum	1
ENSSSCG00000005982	NTAQ1	4	16230859	C	T	0.479713	-0.0874039	0.0291294	0.00269499	0.417451	0.134854	0.00196423	-0.209375	0.0971793	0.0311992	0.0311992	NA	NA	Duodenum	1
ENSSSCG00000005996	MRPL13	4	18615388	G	A	0.607678	-0.0930859	0.027791	0.000809563	0.433101	0.100998	1.80114e-05	-0.214929	0.081422	0.0082982	0.0122364	0.0795134	20	Duodenum	1
ENSSSCG00000038128	CDYL2	6	6924081	G	A	0.463171	-0.0977718	0.0279892	0.000477268	-0.389845	0.12088	0.0012594	0.250796	0.105839	0.0178074	0.0178074	0.663681	7	Duodenum	1
ENSSSCG00000008816	NFXL1	8	38748282	A	G	0.475343	0.086261	0.0282024	0.00222345	0.593981	0.175597	0.000717918	0.145225	0.0640123	0.0232862	0.0232862	NA	NA	Duodenum	1
ENSSSCG00000008972	PPEF2	8	72526982	T	C	0.673845	0.118515	0.0430773	0.00593761	0.413074	0.129116	0.00137791	0.286909	0.137542	0.0369814	0.0180949	0.303502	10	Duodenum	1
ENSSSCG00000008983	CCDC158	8	72537333	A	G	0.646067	0.0811701	0.0289543	0.00505682	-0.72381	0.220399	0.00102315	-0.112143	0.0525952	0.0329912	0.00605218	0.561564	12	Duodenum	1
ENSSSCG00000009061	NAA15	8	87934567	G	A	0.580836	-0.0839981	0.0288435	0.00358891	-0.39319	0.132015	0.00289781	0.213632	0.102597	0.0373206	0.0373206	0.905815	5	Duodenum	1
ENSSSCG00000017542	TTLL6	12	24788779	T	C	0.456617	0.108764	0.0305292	0.00036716	0.704576	0.157983	8.20276e-06	0.154368	0.0554577	0.00537698	0.00409944	0.15797	20	Duodenum	1
ENSSSCG00000046387	PSMD2	13	122137859	T	C	0.398876	-0.0982722	0.0277398	0.000396129	0.405883	0.132879	0.00225415	-0.242119	0.104661	0.0207028	0.0207028	NA	NA	Duodenum	1
ENSSSCG00000031847	RBM28	18	20017960	C	T	0.657928	-0.0781892	0.0285733	0.00621075	0.558594	0.198028	0.00479069	-0.139975	0.0712668	0.0495189	0.0495189	NA	NA	Duodenum	1
ENSSSCG00000007733	ENSSSCG00000007733	3	16018962	C	A	0.688202	-0.121164	0.0269009	6.66565e-06	0.169189	0.0524462	0.00125557	-0.716148	0.273063	0.00872482	0.0118437	0.538411	3	Embryo	1
ENSSSCG00000007737	TPST1	3	16778617	T	C	0.472222	0.146737	0.0290243	4.28931e-07	-0.181883	0.0620879	0.00339569	-0.806764	0.318291	0.0112551	0.0112551	NA	NA	Embryo	1
ENSSSCG00000029029	ZNF713	3	17631167	T	G	0.649189	0.112026	0.0253445	9.86395e-06	0.127733	0.0349334	0.000255711	0.877034	0.31129	0.00484117	0.009419	0.246858	18	Embryo	1
ENSSSCG00000040731	TMEM65	4	15930949	C	T	0.549625	0.111852	0.032988	0.000697145	-0.137447	0.043102	0.00142831	-0.813789	0.350326	0.020182	0.0129977	NA	NA	Embryo	1
ENSSSCG00000008729	LYAR	8	6089043	G	A	0.521223	0.100672	0.0372531	0.00688468	0.142699	0.0298838	1.79604e-06	0.705483	0.299967	0.0186794	0.0186794	0.0961513	3	Embryo	1
ENSSSCG00000032645	CHIC2	8	40125909	C	T	0.555243	-0.0834581	0.028105	0.00298276	0.158877	0.0464586	0.000626784	-0.5253	0.234282	0.0249506	0.0249506	NA	NA	Embryo	1
ENSSSCG00000008842	KIT	8	41439903	T	C	0.504057	0.0820403	0.0275076	0.00285947	-0.255656	0.0740581	0.000556254	-0.320902	0.142191	0.0240184	0.0240184	0.227049	4	Embryo	1
ENSSSCG00000008970	CDKL2	8	72095172	T	C	0.453808	-0.141293	0.0410801	0.000582905	0.201726	0.0576086	0.000462359	-0.700419	0.285447	0.0141372	0.0141372	NA	NA	Embryo	1
ENSSSCG00000011681	TRPC1	13	82917301	C	T	0.579276	-0.0858464	0.0289066	0.00298004	-0.117486	0.0369268	0.00146475	0.730698	0.336576	0.0299332	0.0299332	0.290104	4	Embryo	1
ENSSSCG00000009975	EMID1	14	45999132	G	A	0.562734	0.0712879	0.0271368	0.0086145	-0.103397	0.0325626	0.00149671	-0.68946	0.340628	0.0429613	0.0429613	0.984131	10	Embryo	1
ENSSSCG00000016117	CARF	15	106405853	G	A	0.593321	0.0746882	0.0269727	0.00562231	-0.132681	0.0463	0.00416118	-0.562917	0.282689	0.0464488	0.0464488	NA	NA	Embryo	1
ENSSSCG00000007753	RUSF1	3	17076268	C	A	0.629213	0.0818786	0.0297783	0.00596661	-0.537736	0.155882	0.00056134	-0.152265	0.0708161	0.0315431	0.0226324	NA	NA	Fetal_thymus	1
ENSSSCG00000007788	PHKG2	3	17107953	T	C	0.524345	0.109199	0.0250456	1.30073e-05	0.35028	0.115949	0.00251947	0.311746	0.125544	0.0130223	0.0130223	NA	NA	Fetal_thymus	1
ENSSSCG00000005982	NTAQ1	4	15927861	G	A	0.495318	-0.0776376	0.0273221	0.00448918	0.609424	0.168801	0.000305837	-0.127395	0.0570535	0.0255551	0.00969931	0.95603	7	Fetal_thymus	1
ENSSSCG00000005996	MRPL13	4	18587740	G	T	0.574594	-0.106658	0.0294642	0.0002947	0.635	0.1578	5.71964e-05	-0.167965	0.0624116	0.00711852	0.0107245	0.410132	20	Fetal_thymus	1
ENSSSCG00000006000	TAF2	4	19175720	T	C	0.330524	0.0866276	0.0271118	0.00139736	-0.999053	0.248524	5.82123e-05	-0.0867098	0.0346656	0.0123732	0.00874512	0.163822	20	Fetal_thymus	1
ENSSSCG00000038128	CDYL2	6	6929981	T	G	0.49407	-0.106123	0.0316045	0.000785564	-1.00635	0.167453	1.85853e-09	0.105453	0.0359749	0.00337537	0.00337537	0.38053	11	Fetal_thymus	1
ENSSSCG00000014579	TMEM41B	9	841690	G	T	0.55025	-0.0991208	0.0369201	0.00725865	-0.583969	0.169254	0.000560047	0.169736	0.080108	0.0341035	0.0341035	0.969978	4	Fetal_thymus	1
ENSSSCG00000030153	SMURF1	3	6528663	G	A	0.523096	0.0801286	0.0253267	0.00155728	-0.367593	0.12591	0.00350594	-0.217982	0.101596	0.0319072	0.0319072	NA	NA	Frontal_cortex	1
ENSSSCG00000040985	KCTD7	3	17373544	G	T	0.694132	-0.0926253	0.0306578	0.00251723	-0.277623	0.0986329	0.00488217	0.333637	0.162003	0.0394509	0.0394509	NA	NA	Frontal_cortex	1
ENSSSCG00000032119	CRCP	3	17598786	C	T	0.436954	0.0749978	0.0259018	0.00378598	-0.212174	0.0695009	0.00226701	-0.353473	0.168254	0.0356559	0.0356559	NA	NA	Frontal_cortex	1
ENSSSCG00000029029	ZNF713	3	17002990	C	T	0.519039	0.151702	0.0276862	4.2695e-08	-0.476426	0.136198	0.000468665	-0.318416	0.107995	0.00319384	0.00632463	0.931504	6	Frontal_cortex	1
ENSSSCG00000003648	RRAGC	6	94846228	A	G	0.461298	0.0710326	0.0255012	0.00534524	0.218009	0.0714663	0.00228446	0.325824	0.158401	0.0396908	0.0396908	0.175396	3	Frontal_cortex	1
ENSSSCG00000004044	IGF2R	1	8035049	A	C	0.509363	0.090257	0.0290489	0.00188952	0.277156	0.0787877	0.000435202	0.325654	0.13984	0.0198718	0.0338891	0.112869	4	Heart	1
ENSSSCG00000030535	SNX9	1	8603452	C	A	0.664794	-0.0681073	0.0286016	0.0172543	-0.238747	0.0690807	0.000548128	0.28527	0.145481	0.0498947	0.0498947	0.549115	4	Heart	1
ENSSSCG00000014062	SIMC1	2	81225758	T	G	0.538077	0.0830199	0.0297133	0.00520557	-0.194926	0.0651779	0.00278357	-0.425904	0.208607	0.0411852	0.0411852	NA	NA	Heart	1
ENSSSCG00000007733	ENSSSCG00000007733	3	16649221	G	A	0.663546	-0.0829701	0.0258602	0.0013347	0.262434	0.0852934	0.00209208	-0.316156	0.142367	0.0263705	0.0263705	0.663921	3	Heart	1
ENSSSCG00000040985	KCTD7	3	17374284	T	C	0.535268	0.127836	0.0288313	9.25287e-06	0.296922	0.104483	0.00448553	0.430537	0.179946	0.0167302	0.0167302	NA	NA	Heart	1
ENSSSCG00000029029	ZNF713	3	17857473	T	A	0.526841	0.0793501	0.029613	0.00737173	0.292863	0.0932375	0.00168347	0.270946	0.13291	0.0414935	0.0414935	NA	NA	Heart	1
ENSSSCG00000008449	SLC3A1	3	96977065	G	A	0.54432	-0.116779	0.0394649	0.00308568	0.502885	0.116097	1.48043e-05	-0.232219	0.0950407	0.0145511	0.0145511	0.0912341	20	Heart	1
ENSSSCG00000008470	THUMPD2	3	100242385	G	T	0.617665	0.0881719	0.0284745	0.00195804	0.333287	0.0977778	0.000652931	0.264553	0.115425	0.0219066	0.0130821	0.807276	3	Heart	1
ENSSSCG00000005996	MRPL13	4	18609935	G	T	0.606742	-0.100654	0.0294696	0.000636583	0.251379	0.0650326	0.000110893	-0.400408	0.15644	0.0104824	0.00567802	0.11151	20	Heart	1
ENSSSCG00000000712	VWF	5	63946081	C	T	0.540574	-0.0886899	0.0315142	0.00488865	0.323395	0.11362	0.00442315	-0.274247	0.13704	0.0453688	0.0453688	NA	NA	Heart	1
ENSSSCG00000038128	CDYL2	6	6927537	T	C	0.509988	-0.107176	0.0312174	0.000596467	-0.183307	0.0651367	0.00489003	0.58468	0.26864	0.0295218	0.0295218	NA	NA	Heart	1
ENSSSCG00000025912	URI1	6	40096277	G	A	0.460362	-0.0787403	0.0308492	0.0106976	0.263363	0.0815295	0.0012367	-0.29898	0.149289	0.0452107	0.0452107	NA	NA	Heart	1
ENSSSCG00000024496	NSUN7	8	31213095	T	C	0.526217	0.0980051	0.032064	0.00223907	0.241783	0.0836229	0.00383586	0.405343	0.192977	0.0356878	0.0204118	NA	NA	Heart	1
ENSSSCG00000008972	PPEF2	8	71571675	C	T	0.425094	0.0885342	0.0310637	0.00437075	0.296808	0.0856106	0.000526383	0.298287	0.135484	0.0276906	0.0276906	0.585651	3	Heart	1
ENSSSCG00000008974	SDAD1	8	71847341	A	G	0.608614	-0.0992307	0.0301081	0.00098139	0.318031	0.080223	7.36024e-05	-0.312016	0.123114	0.0112653	0.00880121	0.0558812	14	Heart	1
ENSSSCG00000023738	COG3	11	21854212	G	T	0.503745	0.08834	0.0340827	0.00954398	0.281228	0.0582494	1.37915e-06	0.314122	0.137553	0.0223922	0.0473534	0.376025	20	Heart	1
ENSSSCG00000016117	CARF	15	106485415	A	G	0.611423	0.0624075	0.0240772	0.00954264	-0.207255	0.0646614	0.00134956	-0.301115	0.149404	0.0438586	0.0438586	0.359293	4	Heart	1
ENSSSCG00000007352	DHX35	17	41696763	A	G	0.510612	-0.0786213	0.0304575	0.00984163	0.365497	0.101316	0.00030916	-0.215108	0.102468	0.035793	0.039037	0.731202	5	Heart	1
ENSSSCG00000036443	HECW1	18	51172447	A	G	0.457865	0.0906315	0.0300845	0.00259053	-0.270833	0.092306	0.00334536	-0.334639	0.159208	0.0355615	0.0355615	NA	NA	Heart	1
ENSSSCG00000007737	TPST1	3	16648949	C	T	0.747815	-0.0668392	0.02416	0.00566576	0.37646	0.0955455	8.14433e-05	-0.177546	0.0784167	0.0235654	0.00567772	0.410396	20	Hypothalamus	1
ENSSSCG00000008449	SLC3A1	3	96977120	A	G	0.52809	-0.116948	0.0397128	0.0032311	-0.434846	0.115001	0.000156059	0.268942	0.115755	0.0201596	0.0188016	0.0972405	20	Hypothalamus	1
ENSSSCG00000008470	THUMPD2	3	100597389	T	C	0.326467	-0.145034	0.0363212	6.52193e-05	-0.355309	0.084595	2.66771e-05	0.408189	0.141049	0.00380414	0.0103017	0.0716454	6	Hypothalamus	1
ENSSSCG00000040621	ARHGEF33	3	100597389	T	C	0.326467	-0.145034	0.0363212	6.52193e-05	0.333152	0.107441	0.00192995	-0.435337	0.177754	0.0143217	0.0143217	NA	NA	Hypothalamus	1
ENSSSCG00000030685	ARID2	5	77102670	T	C	0.423845	0.0978646	0.0379266	0.00986946	0.263278	0.0807961	0.00111985	0.371716	0.183752	0.0430814	0.0430814	NA	NA	Hypothalamus	1
ENSSSCG00000008976	ART3	8	71692674	C	T	0.605493	0.0798407	0.0344016	0.0202953	-0.840674	0.163871	2.89596e-07	-0.0949723	0.0449142	0.0344704	0.000487785	0.607135	20	Hypothalamus	1
ENSSSCG00000032474	CXCL10	8	71569656	T	C	0.455368	0.11041	0.032922	0.000797432	-0.422265	0.149502	0.00473584	-0.261471	0.121031	0.030744	0.030744	NA	NA	Hypothalamus	1
ENSSSCG00000025631	ENSSSCG00000025631	2	76207044	T	C	0.473471	-0.0808297	0.0364342	0.02652	-0.494194	0.0863202	1.03356e-08	0.163559	0.0790662	0.0385809	0.0375268	0.244573	20	Ileum	1
ENSSSCG00000014010	MAPK9	2	79041063	T	C	0.4098	-0.129335	0.0429518	0.00260253	-0.220435	0.067554	0.00110203	0.586725	0.265136	0.0269029	0.0269029	NA	NA	Ileum	1
ENSSSCG00000007753	RUSF1	3	17229643	C	A	0.419476	0.0757507	0.026483	0.00423165	0.203896	0.0545017	0.000183228	0.371517	0.163499	0.0230693	0.0230693	0.330404	5	Ileum	1
ENSSSCG00000008452	LRPPRC	3	96924409	A	G	0.582085	0.111642	0.0430626	0.00952644	0.180611	0.0579667	0.00183467	0.618139	0.310172	0.0462735	0.0462735	NA	NA	Ileum	1
ENSSSCG00000008470	THUMPD2	3	100240352	A	G	0.658552	0.118301	0.0405825	0.00355604	0.194912	0.0616315	0.001564	0.606946	0.283167	0.0320792	0.0320792	NA	NA	Ileum	1
ENSSSCG00000005996	MRPL13	4	18616147	T	A	0.635768	-0.111564	0.0294806	0.000154116	0.271805	0.0699742	0.000102598	-0.410457	0.151426	0.00671605	0.0131157	0.135866	20	Ileum	1
ENSSSCG00000000712	VWF	5	64026475	G	A	0.526529	-0.0902428	0.0312155	0.0038407	0.270788	0.0955296	0.00458836	-0.33326	0.164655	0.0429707	0.0429707	NA	NA	Ileum	1
ENSSSCG00000008788	RFC1	8	31153873	C	A	0.52216	0.0818226	0.0301864	0.00671653	-0.112021	0.0394764	0.00454451	-0.730424	0.372654	0.049989	0.049989	NA	NA	Ileum	1
ENSSSCG00000008826	FRYL	8	38394309	A	G	0.477528	-0.0966092	0.0324749	0.00293095	0.212187	0.0590264	0.00032466	-0.455301	0.198659	0.0219131	0.0219131	NA	NA	Ileum	1
ENSSSCG00000008836	SCFD2	8	39995950	A	G	0.423221	-0.141992	0.0455026	0.00180531	-0.628017	0.157585	6.74049e-05	0.226096	0.0920233	0.0140125	0.0109676	0.073013	19	Ileum	1
ENSSSCG00000037579	PPBP	8	70290923	G	A	0.599251	0.142475	0.0386884	0.000230828	-0.326535	0.0938315	0.000501389	-0.436325	0.172505	0.0114276	0.0114276	0.0575344	3	Ileum	1
ENSSSCG00000024628	ALKBH8	9	37092994	T	A	0.504057	-0.0668202	0.0260235	0.0102379	-0.243908	0.0726898	0.00079231	0.273956	0.134348	0.0414348	0.0414348	0.148104	18	Ileum	1
ENSSSCG00000017542	TTLL6	12	24368462	G	A	0.544944	-0.105676	0.0317848	0.000885053	-0.293844	0.0875758	0.000792746	0.359631	0.152278	0.0181925	0.0172678	NA	NA	Ileum	1
ENSSSCG00000025430	DTX2	3	10117465	C	T	0.501873	0.133667	0.0332344	5.77203e-05	0.330054	0.088455	0.000190474	0.404984	0.148052	0.00623003	0.00175869	0.112968	3	Jejunum	1
ENSSSCG00000027946	MVP	3	18080774	G	A	0.469101	0.130302	0.0340918	0.000132322	-0.139806	0.0412521	0.000701345	-0.932024	0.367552	0.0112202	0.0182193	0.138601	15	Jejunum	1
ENSSSCG00000005995	MTBP	4	18620652	T	C	0.5103	-0.103481	0.0293829	0.000428605	0.249136	0.0795603	0.00173968	-0.41536	0.177493	0.0192762	0.0193406	0.545723	18	Jejunum	1
ENSSSCG00000005996	MRPL13	4	18587915	A	G	0.609863	-0.0761817	0.0283714	0.0072495	0.306234	0.0604508	4.06616e-07	-0.24877	0.104856	0.017669	0.00200998	0.300852	20	Jejunum	1
ENSSSCG00000049630	DEPTOR	4	18686540	T	C	0.445069	-0.0971382	0.0278775	0.000493117	-0.296146	0.100234	0.00313141	0.328008	0.145555	0.0242281	0.0313943	NA	NA	Jejunum	1
ENSSSCG00000008983	CCDC158	8	72011409	T	A	0.424782	-0.116711	0.0428147	0.00641162	0.570504	0.148989	0.000128584	-0.204575	0.0921216	0.0263707	0.0207128	0.119743	20	Jejunum	1
ENSSSCG00000015746	DLGAP2	15	33284202	C	T	0.492509	-0.116985	0.0363432	0.00128685	-0.347155	0.092884	0.000185848	0.336981	0.138162	0.014727	0.014727	NA	NA	Jejunum	1
ENSSSCG00000038777	C7orf50	3	675579	C	T	0.583645	-0.102565	0.0370114	0.00558569	0.29111	0.0919134	0.001539	-0.352322	0.168934	0.0370182	0.0370182	0.127779	5	Kidney	1
ENSSSCG00000007737	TPST1	3	17395716	T	C	0.518102	0.102455	0.0281466	0.000272576	0.405922	0.137471	0.00314918	0.252402	0.110067	0.0218384	0.0218384	NA	NA	Kidney	1
ENSSSCG00000007754	ITGAM	3	17229952	A	G	0.413858	0.106255	0.0309956	0.000607868	-0.708691	0.203406	0.000493751	-0.149932	0.0613571	0.0145419	0.010756	0.10635	12	Kidney	1
ENSSSCG00000027946	MVP	3	18027409	C	A	0.479713	0.0807849	0.0283814	0.00442169	0.338136	0.105771	0.00138929	0.238913	0.112384	0.033515	0.033515	NA	NA	Kidney	1
ENSSSCG00000008479	DHX57	3	102193379	T	C	0.457241	-0.07401	0.0215402	0.000590592	-0.336369	0.106414	0.00157263	0.220026	0.0945837	0.0200046	0.0200046	0.927631	7	Kidney	1
ENSSSCG00000021744	C4H8orf76	4	16229925	G	T	0.519975	-0.0802324	0.0292116	0.00602173	-0.963911	0.222367	1.45911e-05	0.0832363	0.0358766	0.0203367	0.0190503	0.0893188	20	Kidney	1
ENSSSCG00000005995	MTBP	4	18972072	C	T	0.540262	0.0991741	0.0273023	0.000280754	-0.322352	0.107574	0.00273036	-0.307658	0.133097	0.0208034	0.0208034	NA	NA	Kidney	1
ENSSSCG00000005996	MRPL13	4	18618766	T	C	0.598002	-0.0723173	0.0253957	0.00440476	0.226109	0.0749927	0.00256912	-0.319834	0.154491	0.0384297	0.0384297	0.119002	3	Kidney	1
ENSSSCG00000049630	DEPTOR	4	18500598	T	C	0.481273	-0.0847131	0.0271095	0.001779	-0.430461	0.126303	0.00065404	0.196796	0.0854426	0.0212645	0.0439521	0.752882	7	Kidney	1
ENSSSCG00000036618	FCGR3	4	88536269	T	C	0.511236	0.0833299	0.0295019	0.00473448	-0.736112	0.169662	1.43332e-05	-0.113203	0.0478226	0.0179263	0.0179263	0.264518	10	Kidney	1
ENSSSCG00000001878	PTPN9	7	57129248	T	C	0.573034	-0.072561	0.0278236	0.00911014	0.573256	0.187916	0.00228385	-0.126577	0.0638544	0.0474484	0.0474484	0.186098	6	Kidney	1
ENSSSCG00000008970	CDKL2	8	71774563	G	A	0.432896	-0.0726871	0.0277249	0.00874857	0.432644	0.119164	0.0002827	-0.168007	0.0790437	0.0335454	0.028619	0.24625	15	Kidney	1
ENSSSCG00000008972	PPEF2	8	71571675	C	T	0.425094	0.0885342	0.0310637	0.00437075	0.636562	0.193247	0.000987599	0.139082	0.0645297	0.0311372	0.0311372	0.646428	3	Kidney	1
ENSSSCG00000008976	ART3	8	71883869	C	T	0.487828	-0.103158	0.0391593	0.00843075	-0.898313	0.292739	0.0021503	0.114835	0.0574516	0.045628	0.045628	NA	NA	Kidney	1
ENSSSCG00000008978	CXCL11	8	72585643	A	G	0.514045	-0.0865675	0.0313602	0.0057726	-0.439387	0.138622	0.0015261	0.197019	0.0946446	0.0373726	0.0373726	0.126423	9	Kidney	1
ENSSSCG00000046387	PSMD2	13	122280400	T	G	0.548065	-0.0823617	0.02962	0.00542563	0.178577	0.06057	0.00319552	-0.461211	0.227999	0.0430868	0.0430868	0.0520067	7	Kidney	1
ENSSSCG00000007733	ENSSSCG00000007733	3	16021208	G	C	0.730961	-0.13391	0.0300157	8.14541e-06	0.503367	0.161584	0.0018382	-0.266029	0.104156	0.0106448	0.0106448	NA	NA	Large_intestine	1
ENSSSCG00000007754	ITGAM	3	17217282	G	A	0.388265	0.0802936	0.0318747	0.0117677	0.407123	0.129948	0.00173051	0.197222	0.100462	0.0496277	0.0496277	0.798778	3	Large_intestine	1
ENSSSCG00000008449	SLC3A1	3	95689157	T	C	0.460986	-0.0758386	0.0278456	0.00645861	-0.626439	0.178792	0.000458783	0.121063	0.0563004	0.0315311	0.0442635	0.201147	20	Large_intestine	1
ENSSSCG00000038383	DYNC2LI1	3	96947495	A	G	0.65387	0.0947148	0.0379745	0.0126254	0.416982	0.107373	0.000102976	0.227144	0.108235	0.0358507	0.0358507	0.0729739	20	Large_intestine	1
ENSSSCG00000008486	GALM	3	102021600	C	T	0.412297	-0.0927187	0.0337173	0.00596168	-0.420047	0.149096	0.00484317	0.220734	0.11217	0.0490844	0.0490844	NA	NA	Large_intestine	1
ENSSSCG00000000080	GRAP2	5	8130262	T	C	0.443508	-0.0714131	0.0305534	0.0194224	0.798019	0.216456	0.000227135	-0.0894879	0.0453324	0.0483774	0.0483774	0.193014	20	Large_intestine	1
ENSSSCG00000008836	SCFD2	8	39992659	G	T	0.601436	0.195474	0.0474922	3.85627e-05	0.516071	0.182984	0.00479769	0.378775	0.162807	0.0199903	0.0199903	NA	NA	Large_intestine	1
ENSSSCG00000005257	TRPM3	1	224984197	G	A	0.407928	-0.0950479	0.0353083	0.00710371	-0.138763	0.0394642	0.00043782	0.684966	0.320459	0.0325611	0.0288697	0.399481	7	Liver	1
ENSSSCG00000014019	MAML1	2	78692419	A	G	0.435393	-0.100679	0.0383073	0.0085843	-0.171695	0.0483825	0.000387146	0.586381	0.277639	0.0346838	0.0346838	0.669759	3	Liver	1
ENSSSCG00000036665	ZNF394	3	6432743	T	A	0.725343	-0.0519763	0.0240943	0.0309898	-0.242419	0.0477657	3.87137e-07	0.214407	0.107997	0.0471105	0.0354323	0.516764	20	Liver	1
ENSSSCG00000007681	CUX1	3	10230242	T	C	0.525593	-0.0987081	0.0254397	0.00010442	-0.161081	0.0542513	0.00298605	0.612784	0.259876	0.0183745	0.0183745	NA	NA	Liver	1
ENSSSCG00000007733	ENSSSCG00000007733	3	16429356	A	G	0.568664	0.0756365	0.0275181	0.00598479	0.154938	0.0394225	8.48756e-05	0.488172	0.216731	0.024295	0.0129216	0.289545	20	Liver	1
ENSSSCG00000007737	TPST1	3	16405905	T	G	0.400125	0.0881704	0.0259357	0.0006749	-0.204652	0.042793	1.73233e-06	-0.43083	0.155487	0.00559121	0.00966796	0.403744	20	Liver	1
ENSSSCG00000039660	LRRC69	4	45779842	T	C	0.322722	0.0836197	0.0296685	0.00482538	-0.140916	0.0499377	0.00477505	-0.593402	0.297572	0.0461363	0.0461363	NA	NA	Liver	1
ENSSSCG00000000712	VWF	5	64305196	T	C	0.520911	-0.0745785	0.0310955	0.0164683	0.222907	0.0650517	0.000611164	-0.334573	0.170276	0.049427	0.049427	0.954772	5	Liver	1
ENSSSCG00000000866	MYBPC1	5	82536917	T	A	0.477528	0.114433	0.0381333	0.00269221	0.212665	0.0741888	0.00414982	0.538088	0.259594	0.0381901	0.0381901	NA	NA	Liver	1
ENSSSCG00000008692	ADD1	8	2028913	C	A	0.342385	-0.0874506	0.0312267	0.00510225	-0.0699396	0.024634	0.00452333	1.25037	0.627136	0.046176	0.046176	NA	NA	Liver	1
ENSSSCG00000031723	RAB39A	9	35408606	G	A	0.444444	0.0705608	0.0282689	0.0125582	0.268438	0.0526158	3.36346e-07	0.262857	0.117237	0.0249547	0.0486647	0.139644	20	Liver	1
ENSSSCG00000009787	CCDC62	14	29374071	C	G	0.446629	-0.0902897	0.0332694	0.00664967	0.126957	0.0435523	0.00355634	-0.711183	0.35804	0.0469974	0.0469974	0.308376	6	Liver	1
ENSSSCG00000015746	DLGAP2	15	33284202	C	T	0.492509	-0.116985	0.0363432	0.00128685	-0.449597	0.0608042	1.42296e-13	0.2602	0.0881626	0.00316375	0.00316375	0.211881	20	Liver	1
ENSSSCG00000004747	RTF1	1	129055785	G	A	0.582085	-0.0844593	0.0266202	0.00151	-0.329851	0.107491	0.00215044	0.256053	0.116085	0.0274021	0.0259209	0.850304	6	Lung	1
ENSSSCG00000026653	ENSSSCG00000026653	3	8373791	A	G	0.409488	0.0870737	0.0290796	0.00275052	-0.189914	0.0504157	0.000165241	-0.458489	0.195601	0.0190778	0.02899	0.0743874	15	Lung	1
ENSSSCG00000007733	ENSSSCG00000007733	3	16842112	T	C	0.662609	-0.0697764	0.0253787	0.00597034	-0.34259	0.103319	0.000913673	0.203673	0.0962321	0.0343043	0.0221559	0.170871	8	Lung	1
ENSSSCG00000032119	CRCP	3	17077532	A	G	0.493134	0.0771039	0.0286634	0.00714567	-0.258518	0.0714806	0.000298475	-0.298253	0.138182	0.0308962	0.0418068	0.801183	8	Lung	1
ENSSSCG00000029029	ZNF713	3	17980701	A	G	0.472534	0.0819208	0.0296933	0.00579968	-0.189407	0.0588088	0.00127869	-0.432513	0.206424	0.0361476	0.0175549	0.352869	20	Lung	1
ENSSSCG00000007753	RUSF1	3	17095326	C	T	0.544632	0.130757	0.0281674	3.44782e-06	0.493854	0.077583	1.94656e-10	0.264769	0.0705916	0.000176328	0.00222161	0.0612461	20	Lung	1
ENSSSCG00000008456	PLEKHH2	3	97178342	A	G	0.58427	-0.0943587	0.0302875	0.00183679	-0.156814	0.055694	0.00486794	0.601722	0.288053	0.0367143	0.0367143	NA	NA	Lung	1
ENSSSCG00000024293	TMEM178A	3	101567120	A	G	0.515918	-0.0891387	0.0327578	0.00650558	-0.334414	0.114166	0.00339852	0.266552	0.133701	0.0461919	0.0461919	0.153798	4	Lung	1
ENSSSCG00000005995	MTBP	4	18576743	C	T	0.466916	-0.0677093	0.0291995	0.0204029	0.213714	0.0495846	1.63194e-05	-0.316823	0.155148	0.0411444	0.00225962	0.0821418	20	Lung	1
ENSSSCG00000005996	MRPL13	4	18604044	A	G	0.624532	-0.0931058	0.0285752	0.00112092	0.206317	0.0514278	6.02649e-05	-0.451276	0.178427	0.0114326	0.00152208	0.10066	20	Lung	1
ENSSSCG00000049630	DEPTOR	4	18689485	T	A	0.64794	-0.0783928	0.0277701	0.00475884	-0.268131	0.0732117	0.000249864	0.292368	0.130765	0.0253626	0.0253626	0.666314	4	Lung	1
ENSSSCG00000036618	FCGR3	4	89154123	G	A	0.576155	0.143369	0.0313871	4.92949e-06	0.163031	0.0554115	0.00325906	0.879397	0.35553	0.0133804	0.0131088	NA	NA	Lung	1
ENSSSCG00000008836	SCFD2	8	40736874	A	G	0.599875	-0.0901406	0.0298649	0.00254213	-0.250369	0.0789234	0.00151232	0.360031	0.164648	0.0287664	0.0287664	NA	NA	Lung	1
ENSSSCG00000008927	TMPRSS11A	8	65026897	C	T	0.548377	0.113589	0.0353767	0.00132351	-0.31409	0.104505	0.00265133	-0.361644	0.164817	0.0282199	0.0282199	NA	NA	Lung	1
ENSSSCG00000008965	BTC	8	70892412	G	A	0.503745	-0.109928	0.0310874	0.000406104	0.181536	0.0626102	0.00373796	-0.605541	0.270077	0.0249547	0.0249547	NA	NA	Lung	1
ENSSSCG00000008970	CDKL2	8	70892412	G	A	0.503745	-0.109928	0.0310874	0.000406104	0.181844	0.061326	0.00302487	-0.604518	0.266063	0.0230814	0.0230814	NA	NA	Lung	1
ENSSSCG00000008972	PPEF2	8	71571675	C	T	0.425094	0.0885342	0.0310637	0.00437075	0.223007	0.0702077	0.0014912	0.397002	0.187148	0.0338943	0.0139593	0.487716	3	Lung	1
ENSSSCG00000008978	CXCL11	8	72680027	A	G	0.609551	-0.0817108	0.0263043	0.00189398	-0.260118	0.0819979	0.00151263	0.31413	0.141534	0.0264553	0.0069057	NA	NA	Lung	1
ENSSSCG00000017542	TTLL6	12	24230204	G	A	0.536829	0.106844	0.0302858	0.000418935	0.264332	0.0798175	0.00092729	0.404204	0.167405	0.0157555	0.0157555	0.193277	5	Lung	1
ENSSSCG00000009960	HPS4	14	43730809	A	G	0.382335	0.105099	0.0301402	0.00048846	0.263681	0.0877967	0.00267059	0.398585	0.175155	0.0228689	0.0228689	0.48054	5	Lung	1
ENSSSCG00000009968	TTC28	14	46064068	T	C	0.51186	0.0732756	0.0292156	0.0121383	0.191184	0.0567905	0.000761339	0.383272	0.190562	0.0442965	0.0442965	0.56438	3	Lung	1
ENSSSCG00000036443	HECW1	18	51915793	G	T	0.635144	0.0759182	0.0319948	0.0176523	0.904411	0.143505	2.93261e-10	0.0839422	0.0378007	0.0263745	0.0193653	0.242147	20	Lung	1
ENSSSCG00000040985	KCTD7	3	17284647	A	G	0.546504	0.131931	0.0281174	2.70375e-06	0.339288	0.112267	0.00250993	0.388845	0.153044	0.0110619	0.0110619	0.492858	3	Lymph_node	1
ENSSSCG00000027946	MVP	3	17970503	A	G	0.564919	0.0792147	0.0262899	0.00258577	0.211073	0.0676801	0.00181655	0.375295	0.17319	0.0302379	0.00999444	0.668683	12	Lymph_node	1
ENSSSCG00000021744	C4H8orf76	4	16416224	A	C	0.510924	-0.0788183	0.0298566	0.00829315	0.497117	0.14591	0.000656786	-0.158551	0.0759788	0.0369087	0.0369087	NA	NA	Lymph_node	1
ENSSSCG00000000906	TMCC3	5	87521091	T	C	0.514045	-0.0901474	0.0261204	0.000558061	-0.477641	0.157535	0.00242962	0.188734	0.0828578	0.0227378	0.0227378	NA	NA	Lymph_node	1
ENSSSCG00000008826	FRYL	8	38763322	C	T	0.464419	0.0781073	0.0298978	0.00898901	-0.258499	0.0846981	0.00227316	-0.302156	0.152245	0.047181	0.047181	NA	NA	Lymph_node	1
ENSSSCG00000008976	ART3	8	72525847	A	G	0.497503	-0.118436	0.0301253	8.44396e-05	-0.496821	0.163946	0.00244238	0.238387	0.0993228	0.0163894	0.0154868	0.082303	3	Lymph_node	1
ENSSSCG00000008989	CNOT6L	8	72544519	T	A	0.617665	0.102129	0.028078	0.000275477	0.256259	0.0679861	0.000163718	0.398539	0.152266	0.00886059	0.00384668	0.743459	3	Lymph_node	1
ENSSSCG00000027556	RSRC1	13	98391547	G	T	0.491261	-0.0695797	0.0255917	0.00655118	-0.210843	0.0685184	0.00208969	0.330006	0.161968	0.0416021	0.0416021	0.892082	3	Lymph_node	1
ENSSSCG00000007737	TPST1	3	17278744	G	A	0.52965	0.115902	0.0276889	2.84093e-05	-0.260082	0.0813823	0.00139439	-0.445635	0.175439	0.0110814	0.0110814	NA	NA	Macrophage	1
ENSSSCG00000008452	LRPPRC	3	97152262	C	T	0.730337	0.128777	0.0428402	0.00264731	-0.298312	0.0788478	0.000154711	-0.431685	0.183419	0.0185951	0.0185951	0.202455	18	Macrophage	1
ENSSSCG00000008478	SOS1	3	101059449	G	A	0.287453	-0.175935	0.0356548	8.03923e-07	-0.203477	0.0625411	0.00113996	0.864646	0.318328	0.00660341	0.0137629	0.0724954	4	Macrophage	1
ENSSSCG00000005994	SNTB1	4	18501305	T	C	0.484082	-0.0903769	0.027902	0.00119915	-0.46101	0.154297	0.00280984	0.196041	0.0892652	0.02808	0.0223822	NA	NA	Macrophage	1
ENSSSCG00000005996	MRPL13	4	18616147	T	A	0.635768	-0.111564	0.0294806	0.000154116	0.339006	0.0906379	0.000183855	-0.329093	0.12371	0.00780945	0.00780945	0.135521	19	Macrophage	1
ENSSSCG00000038128	CDYL2	6	6927537	T	C	0.509988	-0.107176	0.0312174	0.000596467	-0.481542	0.124014	0.000103195	0.222568	0.0865342	0.0101105	0.00904374	0.858314	9	Macrophage	1
ENSSSCG00000023738	COG3	11	22156696	C	T	0.468165	0.0921399	0.033654	0.00618408	0.462316	0.134474	0.000586131	0.199301	0.0930572	0.0322174	0.0272286	0.0596139	20	Macrophage	1
ENSSSCG00000008486	GALM	3	101851749	C	T	0.500312	-0.0686985	0.0315152	0.0292681	-0.623077	0.11111	2.04982e-08	0.110257	0.0542669	0.042179	0.0366518	0.564159	20	Milk	1
ENSSSCG00000008974	SDAD1	8	71847341	A	G	0.608614	-0.0992307	0.0301081	0.00098139	0.416726	0.148272	0.00494558	-0.23812	0.111346	0.0324721	0.0324721	NA	NA	Milk	1
ENSSSCG00000032474	CXCL10	8	71847341	A	G	0.608614	-0.0992307	0.0301081	0.00098139	0.470249	0.134673	0.000479797	-0.211017	0.0880419	0.0165399	0.0165399	NA	NA	Milk	1
ENSSSCG00000008983	CCDC158	8	71118643	C	T	0.615793	0.114049	0.0505474	0.024053	-0.99926	0.14944	2.28297e-11	-0.114134	0.053387	0.0325285	0.0017787	0.16833	20	Milk	1
ENSSSCG00000009864	MED13L	14	35391806	A	G	0.439763	-0.0912583	0.0335265	0.00648928	0.283387	0.0826232	0.000603857	-0.322027	0.151035	0.0329955	0.0329955	NA	NA	Milk	1
ENSSSCG00000007788	PHKG2	3	18588600	T	C	0.547753	0.0879214	0.0303977	0.00382344	0.421647	0.136207	0.00196388	0.208519	0.098664	0.0345643	0.0345643	NA	NA	Morula	1
ENSSSCG00000005996	MRPL13	4	18590668	C	T	0.617978	-0.0872153	0.0274332	0.00147689	0.340724	0.0897315	0.000146368	-0.25597	0.105009	0.0147847	0.02211	0.322536	16	Morula	1
ENSSSCG00000049630	DEPTOR	4	18993011	T	C	0.477528	0.0953435	0.0294335	0.0011983	0.341986	0.112716	0.00241299	0.278794	0.125901	0.0268014	0.0268014	NA	NA	Morula	1
ENSSSCG00000008974	SDAD1	8	72526673	A	G	0.401685	-0.0707048	0.0270104	0.00885288	-0.395753	0.105106	0.000166356	0.178659	0.0831238	0.0316097	0.0316097	0.287627	16	Morula	1
ENSSSCG00000008989	CNOT6L	8	72680027	A	G	0.609551	-0.0817108	0.0263043	0.00189398	0.35212	0.125149	0.00489896	-0.232054	0.111278	0.0370366	0.0370366	NA	NA	Morula	1
ENSSSCG00000023738	COG3	11	21751593	G	A	0.481273	0.0705449	0.0270538	0.00911866	-0.364839	0.108357	0.000759915	-0.193359	0.09379	0.0392446	0.0392446	0.65638	15	Morula	1
ENSSSCG00000017917	MINK1	12	51852038	A	G	0.480337	0.0699654	0.0277982	0.0118391	0.318306	0.101302	0.00167705	0.219805	0.111894	0.0494834	0.0494834	NA	NA	Morula	1
ENSSSCG00000046387	PSMD2	13	122099113	A	G	0.394819	-0.0964161	0.0278874	0.000545546	-0.230749	0.0812037	0.00448863	0.417839	0.190336	0.0281442	0.0281442	NA	NA	Morula	1
ENSSSCG00000005198	KDM4C	1	216454339	T	C	0.413858	-0.0885351	0.0324545	0.00637244	0.128653	0.0285777	6.73634e-06	-0.688171	0.294966	0.0196452	0.0196452	0.371894	20	Muscle	1
ENSSSCG00000025631	ENSSSCG00000025631	2	75773745	A	C	0.533396	-0.0547598	0.0223593	0.0143222	-0.198777	0.0557472	0.000362911	0.275483	0.136462	0.0435123	0.026077	NA	NA	Muscle	1
ENSSSCG00000014349	STING1	2	141137541	C	T	0.515293	-0.0743901	0.0286392	0.00939066	0.0792076	0.0197435	6.02475e-05	-0.939178	0.43074	0.0292291	0.044948	0.060842	20	Muscle	1
ENSSSCG00000026457	GALNT17	3	16021078	C	T	0.723159	-0.117254	0.0291498	5.75942e-05	0.0847168	0.0251704	0.00076342	-1.38407	0.53619	0.00984287	0.00984287	0.270445	7	Muscle	1
ENSSSCG00000007737	TPST1	3	16399933	T	C	0.439763	0.0799779	0.0251313	0.00146058	-0.109396	0.0268067	4.48569e-05	-0.731085	0.291321	0.0120886	0.0148046	0.156222	20	Muscle	1
ENSSSCG00000032119	CRCP	3	17101535	C	T	0.564919	0.102695	0.0253229	5.00439e-05	-0.138821	0.0407068	0.000648967	-0.739764	0.283425	0.00905195	0.0236021	0.726303	16	Muscle	1
ENSSSCG00000029029	ZNF713	3	16250201	C	T	0.567728	-0.0916449	0.0310071	0.00312051	-0.100829	0.0235701	1.88706e-05	0.90891	0.37378	0.0150294	0.0094366	0.139107	11	Muscle	1
ENSSSCG00000008478	SOS1	3	101264031	A	G	0.566167	-0.0888588	0.0286803	0.00194669	0.10705	0.0192289	2.58944e-08	-0.830068	0.30661	0.00678447	0.0193909	0.0921068	20	Muscle	1
ENSSSCG00000040621	ARHGEF33	3	101403915	T	C	0.597378	-0.096328	0.0315398	0.00225683	0.290865	0.0362359	9.98956e-16	-0.331177	0.116018	0.0043101	0.0425911	0.397703	20	Muscle	1
ENSSSCG00000008479	DHX57	3	101052076	G	T	0.368602	-0.140076	0.0355719	8.22213e-05	-0.0538254	0.0190487	0.00471814	2.60242	1.13357	0.0216889	0.0216889	NA	NA	Muscle	1
ENSSSCG00000040731	TMEM65	4	16081145	T	C	0.55774	-0.0849522	0.0305974	0.00549563	-0.0920272	0.0205522	7.54448e-06	0.923121	0.391211	0.0182922	0.0108047	0.848312	20	Muscle	1
ENSSSCG00000005984	ZHX1	4	15995891	A	G	0.541199	-0.0828701	0.0308273	0.00718385	0.127623	0.0195038	6.00979e-11	-0.649335	0.261139	0.012899	0.00111244	0.126495	20	Muscle	1
ENSSSCG00000006344	C4H1orf226	4	89090444	T	G	0.518102	0.0981991	0.0252251	9.90483e-05	0.119782	0.0349612	0.000612198	0.819813	0.318754	0.0101133	0.00510959	0.178362	13	Muscle	1
ENSSSCG00000000910	CRADD	5	89308439	A	G	0.587391	-0.0913907	0.0326756	0.00515939	0.172551	0.0294154	4.46414e-09	-0.529644	0.209791	0.0115823	0.0261387	0.067671	20	Muscle	1
ENSSSCG00000038128	CDYL2	6	6933601	G	A	0.51623	-0.0881341	0.0299843	0.00328908	-0.12403	0.0344834	0.000322154	0.710588	0.312208	0.0228454	0.0228454	0.557109	6	Muscle	1
ENSSSCG00000033373	COMMD8	8	38283247	G	A	0.519351	-0.102053	0.0375002	0.00650083	-0.0849411	0.0288837	0.00327368	1.20145	0.601514	0.0457839	0.0457839	NA	NA	Muscle	1
ENSSSCG00000008816	NFXL1	8	38230849	A	G	0.548065	-0.0953304	0.0247804	0.000119571	-0.0775462	0.0259067	0.00275993	1.22934	0.520375	0.0181567	0.0181567	NA	NA	Muscle	1
ENSSSCG00000008826	FRYL	8	38230849	A	G	0.548065	-0.0953304	0.0247804	0.000119571	-0.100213	0.0232289	1.60211e-05	0.951274	0.33131	0.00408849	0.00145338	NA	NA	Muscle	1
ENSSSCG00000008970	CDKL2	8	71847341	A	G	0.608614	-0.0992307	0.0301081	0.00098139	-0.102827	0.0360315	0.00431967	0.965021	0.447302	0.0309725	0.0309725	NA	NA	Muscle	1
ENSSSCG00000008974	SDAD1	8	71147446	T	C	0.568352	0.119262	0.0464725	0.0102795	-0.202637	0.0278636	3.53021e-13	-0.588549	0.243199	0.0155192	0.000601542	0.732247	20	Muscle	1
ENSSSCG00000014998	AASDHPPT	9	36213562	T	C	0.601124	0.0822729	0.027593	0.00286694	0.0548856	0.0152932	0.000332099	1.49899	0.653604	0.0218237	0.0218237	NA	NA	Muscle	1
ENSSSCG00000035421	ATP8A2	11	3188652	A	C	0.691323	-0.0655836	0.0285213	0.0214787	-0.167047	0.0352113	2.09401e-06	0.392605	0.189737	0.0385261	0.03461	NA	NA	Muscle	1
ENSSSCG00000009960	HPS4	14	44154668	G	T	0.426654	0.0789571	0.0285033	0.00560386	0.168593	0.0293847	9.61186e-09	0.46833	0.18774	0.012611	0.0390836	0.368584	20	Muscle	1
ENSSSCG00000016117	CARF	15	106401193	G	A	0.500936	0.0699086	0.0223192	0.00173492	-0.0938112	0.0238418	8.32874e-05	-0.745205	0.304094	0.0142628	0.0303884	0.072104	20	Muscle	1
ENSSSCG00000016911	MTREX	16	33787523	T	C	0.44382	0.0820578	0.0301354	0.00646969	0.0415905	0.0126528	0.00101241	1.97299	0.940895	0.0359995	0.0394844	0.929791	5	Muscle	1
ENSSSCG00000024486	HOOK3	17	11114818	A	G	0.533396	-0.0708046	0.0280585	0.0116204	0.100824	0.0191542	1.41075e-07	-0.702256	0.308616	0.0228761	0.0214167	0.0910218	20	Muscle	1
ENSSSCG00000025430	DTX2	3	10654224	C	T	0.632647	0.0717992	0.0276276	0.00935452	0.117295	0.0345968	0.000698066	0.612125	0.296778	0.0391537	0.0391537	0.161862	6	Oocyte	1
ENSSSCG00000040985	KCTD7	3	16873349	T	C	0.431336	0.0772804	0.0266718	0.00376202	-0.279621	0.0870447	0.00131638	-0.276376	0.128454	0.0314321	0.0314321	0.903575	14	Oocyte	1
ENSSSCG00000007737	TPST1	3	16875218	A	T	0.404806	0.0926453	0.0270369	0.000611134	-0.238187	0.0715333	0.000869294	-0.388961	0.162882	0.0169405	0.0169405	0.317917	5	Oocyte	1
ENSSSCG00000007754	ITGAM	3	16841406	C	T	0.667603	-0.0792813	0.0278351	0.00439603	-0.238	0.0662693	0.000328901	0.333115	0.14927	0.0256395	0.0299967	0.109283	20	Oocyte	1
ENSSSCG00000035912	ABCG5	3	96926667	C	T	0.453184	-0.113931	0.0375339	0.00240212	-0.192791	0.0642871	0.00270952	0.590955	0.27701	0.0328974	0.0328974	NA	NA	Oocyte	1
ENSSSCG00000024293	TMEM178A	3	100826730	A	G	0.510612	-0.0828051	0.0350649	0.018202	0.233743	0.0627042	0.00019323	-0.354257	0.177583	0.0460559	0.0460559	0.458977	10	Oocyte	1
ENSSSCG00000008478	SOS1	3	101086807	C	T	0.555243	-0.0744728	0.0309145	0.0159968	0.172684	0.0504735	0.000623261	-0.431266	0.21895	0.0488725	0.0488725	0.845636	3	Oocyte	1
ENSSSCG00000000910	CRADD	5	89591808	A	G	0.637953	-0.100506	0.03339	0.0026119	-0.214145	0.0743048	0.0039519	0.469337	0.225461	0.0373721	0.0373721	NA	NA	Oocyte	1
ENSSSCG00000008984	ENSSSCG00000008984	8	72601598	T	C	0.324594	-0.120267	0.0456625	0.00844271	-0.242303	0.0678471	0.000355197	0.496351	0.234159	0.0340298	0.0340298	0.509208	7	Oocyte	1
ENSSSCG00000008989	CNOT6L	8	72537288	A	G	0.752809	0.085265	0.028495	0.00276902	-0.219709	0.0629003	0.000477677	-0.388082	0.170776	0.0230591	0.0230591	NA	NA	Oocyte	1
ENSSSCG00000017505	MED1	12	22570949	G	A	0.700687	-0.0806261	0.0285594	0.00475614	-0.150662	0.0452138	0.000861551	0.535144	0.248443	0.0312408	0.0312408	NA	NA	Oocyte	1
ENSSSCG00000017516	SP2	12	24147809	C	A	0.409488	-0.0810107	0.0275006	0.0032214	-0.223022	0.0793868	0.00496485	0.363241	0.178671	0.042051	0.042051	NA	NA	Oocyte	1
ENSSSCG00000013437	TCF3	2	76703028	A	G	0.376092	-0.102875	0.0383577	0.00731863	0.158605	0.0459489	0.00055692	-0.648623	0.306266	0.0341885	0.0341885	NA	NA	Ovary	1
ENSSSCG00000007737	TPST1	3	17540182	A	T	0.503433	0.0839407	0.0308895	0.00657864	-0.233879	0.0730581	0.00136819	-0.358906	0.173243	0.0382939	0.0382939	0.0594391	5	Ovary	1
ENSSSCG00000032119	CRCP	3	17567803	A	C	0.36829	0.106683	0.0317537	0.000780299	-0.279413	0.0782991	0.000358992	-0.38181	0.156086	0.0144388	0.0144388	NA	NA	Ovary	1
ENSSSCG00000029029	ZNF713	3	16858185	A	G	0.369538	0.0931232	0.0266482	0.000474889	0.181068	0.0579073	0.0017669	0.514301	0.220711	0.0197953	0.0197953	0.604381	8	Ovary	1
ENSSSCG00000007754	ITGAM	3	16389274	A	G	0.46161	0.0732394	0.0261833	0.00515501	0.24639	0.062208	7.47149e-05	0.297249	0.130096	0.0223222	0.034954	0.124138	20	Ovary	1
ENSSSCG00000005982	NTAQ1	4	16081604	C	A	0.543695	-0.0821968	0.0302804	0.00663714	0.204597	0.0568377	0.000318615	-0.401749	0.185365	0.0302087	0.0260529	0.410849	19	Ovary	1
ENSSSCG00000002690	GAN	6	6933601	G	A	0.51623	-0.0881341	0.0299843	0.00328908	0.258194	0.0619546	3.08003e-05	-0.341349	0.14211	0.0163057	0.0163057	0.670403	6	Ovary	1
ENSSSCG00000008976	ART3	8	72526216	T	A	0.470974	-0.106274	0.0272214	9.4594e-05	0.147573	0.0508021	0.00367415	-0.720145	0.309007	0.019779	0.00521079	NA	NA	Ovary	1
ENSSSCG00000008983	CCDC158	8	72526085	C	T	0.465044	-0.11819	0.0292978	5.48127e-05	0.167538	0.0536452	0.00178976	-0.705454	0.285665	0.0135296	0.00675534	0.205528	3	Ovary	1
ENSSSCG00000008989	CNOT6L	8	72665436	G	A	0.437578	-0.11823	0.0421197	0.00500057	-0.141348	0.0498967	0.00461396	0.836445	0.419499	0.0461616	0.0461616	NA	NA	Ovary	1
ENSSSCG00000028201	CWF19L2	9	36219049	G	C	0.697566	0.084804	0.0286724	0.00309959	0.183695	0.0559327	0.00102265	0.461655	0.210053	0.0279632	0.0279632	NA	NA	Ovary	1
ENSSSCG00000029198	CUL5	9	36219049	G	C	0.697566	0.084804	0.0286724	0.00309959	0.114648	0.0364222	0.00164531	0.739691	0.34317	0.0311257	0.0311257	NA	NA	Ovary	1
ENSSSCG00000017516	SP2	12	24304584	C	T	0.474407	-0.112599	0.0291067	0.000109514	-0.236985	0.0689464	0.000587671	0.47513	0.184912	0.0101848	0.0206523	NA	NA	Ovary	1
ENSSSCG00000008448	PREPL	3	96911905	G	A	0.53995	0.125732	0.0386633	0.00114601	-0.249791	0.0808908	0.00201507	-0.503351	0.224783	0.0251379	0.0251379	NA	NA	Pituitary	1
ENSSSCG00000005995	MTBP	4	18587915	A	G	0.609863	-0.0761817	0.0283714	0.0072495	0.619593	0.179535	0.000558321	-0.122954	0.058018	0.0340696	0.0332263	0.452569	6	Pituitary	1
ENSSSCG00000000906	TMCC3	5	88288967	C	T	0.540262	0.0855512	0.0298406	0.00414458	0.55115	0.140095	8.35055e-05	0.155223	0.0669936	0.0205047	0.0205047	0.996852	4	Pituitary	1
ENSSSCG00000038128	CDYL2	6	6928491	C	T	0.367353	-0.0925279	0.0304787	0.00239879	-0.346325	0.123162	0.00492415	0.267171	0.129508	0.0391164	0.0391164	NA	NA	Pituitary	1
ENSSSCG00000008976	ART3	8	70779907	G	C	0.57834	0.143748	0.0382914	0.000174	1.13411	0.316062	0.000332908	0.12675	0.0488643	0.00948915	0.00948915	0.17139	4	Pituitary	1
ENSSSCG00000008983	CCDC158	8	71598725	G	A	0.416355	0.0926096	0.029593	0.00175139	0.788678	0.18961	3.1897e-05	0.117424	0.0469561	0.0123944	0.00658376	0.175861	20	Pituitary	1
ENSSSCG00000008984	ENSSSCG00000008984	8	71595973	A	G	0.485643	0.0910349	0.0290619	0.00173351	0.337808	0.115115	0.00334042	0.269487	0.125835	0.0322269	0.0322269	0.695045	3	Pituitary	1
ENSSSCG00000046387	PSMD2	13	121466252	G	A	0.592697	-0.0826098	0.0302205	0.00626526	-0.273393	0.0849293	0.00128609	0.302165	0.145017	0.0371916	0.0167533	0.917546	4	Pituitary	1
ENSSSCG00000014010	MAPK9	2	78933077	T	C	0.434769	-0.122696	0.0424355	0.00383581	0.374403	0.113501	0.000971406	-0.327712	0.150719	0.0296804	0.0296804	NA	NA	Placenta	1
ENSSSCG00000007681	CUX1	3	8341449	T	C	0.524657	0.080705	0.0268257	0.00262543	-0.260279	0.0840334	0.00195276	-0.310071	0.143681	0.030924	0.030924	NA	NA	Placenta	1
ENSSSCG00000008788	RFC1	8	30357522	A	G	0.495006	-0.0679255	0.0273836	0.0131193	0.239146	0.0713673	0.000805457	-0.284034	0.142465	0.0461845	0.0461845	0.122873	6	Placenta	1
ENSSSCG00000037579	PPBP	8	70892412	G	A	0.503745	-0.109928	0.0310874	0.000406104	-0.280984	0.098183	0.00421186	0.391224	0.175865	0.0261102	0.0261102	NA	NA	Placenta	1
ENSSSCG00000008971	USO1	8	72001287	T	C	0.425718	-0.12823	0.0451183	0.0044821	0.24898	0.0875292	0.00444765	-0.51502	0.256163	0.0443763	0.0443763	NA	NA	Placenta	1
ENSSSCG00000017516	SP2	12	24241830	T	C	0.610175	0.0804076	0.0297623	0.00689937	0.223227	0.0733271	0.0023325	0.360206	0.17826	0.0433128	0.0433128	NA	NA	Placenta	1
ENSSSCG00000046387	PSMD2	13	121853847	A	G	0.508115	-0.0977689	0.0318132	0.00211764	0.399806	0.0966134	3.50042e-05	-0.244541	0.0991147	0.0136153	0.0178828	0.505655	20	Placenta	1
ENSSSCG00000025631	ENSSSCG00000025631	2	76207044	T	C	0.473471	-0.0808297	0.0364342	0.02652	-0.360233	0.0617341	5.37137e-09	0.224382	0.108204	0.0381076	0.0371643	0.303963	20	Small_intestine	1
ENSSSCG00000038320	POR	3	10215565	T	C	0.473783	0.0818814	0.0280846	0.0035509	0.0856106	0.0262303	0.00109929	0.95644	0.439878	0.0296803	0.0296803	NA	NA	Small_intestine	1
ENSSSCG00000032119	CRCP	3	16424481	C	T	0.310549	0.0872989	0.0257573	0.000700744	-0.201961	0.0553045	0.000260413	-0.432257	0.174002	0.0129838	0.0129838	0.662475	13	Small_intestine	1
ENSSSCG00000007753	RUSF1	3	17093261	T	C	0.490949	0.132973	0.0283403	2.70505e-06	0.30039	0.0526135	1.13401e-08	0.44267	0.122117	0.000288994	0.000407803	0.258387	20	Small_intestine	1
ENSSSCG00000008453	ABCG8	3	96907193	C	T	0.576779	0.0905951	0.0317909	0.00437574	0.0924476	0.0305507	0.00247782	0.979961	0.472364	0.0380245	0.0380245	0.244274	7	Small_intestine	1
ENSSSCG00000008470	THUMPD2	3	100242385	G	T	0.617665	0.0881719	0.0284745	0.00195804	0.160628	0.0425973	0.000162686	0.548918	0.229379	0.0167082	0.0167082	NA	NA	Small_intestine	1
ENSSSCG00000005996	MRPL13	4	18604044	A	G	0.624532	-0.0931058	0.0285752	0.00112092	0.185284	0.0457201	5.06559e-05	-0.502502	0.197888	0.0111067	0.0019475	0.201673	17	Small_intestine	1
ENSSSCG00000002690	GAN	6	6927537	T	C	0.509988	-0.107176	0.0312174	0.000596467	0.131138	0.0444884	0.00320156	-0.817276	0.365432	0.0253213	0.0253213	NA	NA	Small_intestine	1
ENSSSCG00000038128	CDYL2	6	6942532	T	C	0.444132	-0.0716392	0.026867	0.0076661	-0.278603	0.0681563	4.3565e-05	0.257137	0.115138	0.0255293	0.0255293	0.164341	9	Small_intestine	1
ENSSSCG00000033373	COMMD8	8	38369159	C	T	0.46598	-0.0976911	0.0359112	0.00652126	-0.167218	0.0530527	0.00162204	0.584215	0.283683	0.0394567	0.0394567	NA	NA	Small_intestine	1
ENSSSCG00000008836	SCFD2	8	40249435	A	G	0.560861	0.0821693	0.0329549	0.012653	0.163159	0.0496642	0.00101896	0.503616	0.253567	0.0470189	0.0105367	0.110017	7	Small_intestine	1
ENSSSCG00000008970	CDKL2	8	71263680	A	G	0.460362	-0.0915802	0.0401202	0.0224512	-0.408355	0.0765978	9.75899e-08	0.224266	0.106876	0.0358709	0.0308203	0.223743	20	Small_intestine	1
ENSSSCG00000017542	TTLL6	12	24320680	C	A	0.616729	0.114417	0.0301517	0.000147824	0.231426	0.0620896	0.000193548	0.494398	0.185926	0.00783486	0.00355057	0.808163	20	Small_intestine	1
ENSSSCG00000010638	TCF7L2	14	124198059	G	A	0.730337	-0.0810403	0.027669	0.00340142	0.106098	0.0374246	0.00458307	-0.763829	0.374972	0.0416471	0.0416471	NA	NA	Small_intestine	1
ENSSSCG00000036443	HECW1	18	51901762	G	A	0.507179	-0.0810348	0.0275529	0.00327096	-0.176373	0.0597892	0.00317857	0.45945	0.220596	0.0372725	0.0372725	NA	NA	Small_intestine	1
ENSSSCG00000036665	ZNF394	3	6474944	C	T	0.587703	-0.0591884	0.0214205	0.00572425	-0.233237	0.0722207	0.00124007	0.25377	0.120868	0.0357682	0.0213353	0.561639	14	Spleen	1
ENSSSCG00000026653	ENSSSCG00000026653	3	8354928	C	T	0.478777	-0.0613721	0.0262607	0.0194375	-0.310893	0.061773	4.83274e-07	0.197406	0.0931311	0.0340354	0.0146549	0.242994	20	Spleen	1
ENSSSCG00000038320	POR	3	9668505	C	G	0.535268	0.112886	0.0310199	0.000273529	-0.163115	0.049276	0.000932182	-0.692065	0.282621	0.0143359	0.0029866	NA	NA	Spleen	1
ENSSSCG00000007733	ENSSSCG00000007733	3	16478144	C	T	0.525281	0.0893561	0.0257535	0.000521101	0.573224	0.147777	0.000104893	0.155883	0.060278	0.00970765	0.00511157	0.145175	20	Spleen	1
ENSSSCG00000032119	CRCP	3	17137524	A	G	0.509675	0.112292	0.0254181	9.97159e-06	-0.324328	0.112993	0.00410048	-0.346229	0.143848	0.0160879	0.0170622	NA	NA	Spleen	1
ENSSSCG00000029029	ZNF713	3	16814697	T	C	0.31804	0.0710404	0.0234256	0.00242455	-0.290623	0.0847793	0.000608052	-0.244442	0.107619	0.0231251	0.0232563	0.124641	20	Spleen	1
ENSSSCG00000007753	RUSF1	3	16357750	C	T	0.578027	0.0847541	0.0259954	0.00111277	0.386438	0.110356	0.000462252	0.219322	0.091913	0.0170241	0.00685414	0.341525	19	Spleen	1
ENSSSCG00000007754	ITGAM	3	17359376	C	T	0.639513	-0.093016	0.0310749	0.00275991	-0.235124	0.0722343	0.00113386	0.395604	0.179551	0.0275736	0.0275736	0.868091	3	Spleen	1
ENSSSCG00000007788	PHKG2	3	17526906	C	T	0.617978	0.123857	0.0266813	3.44923e-06	0.352102	0.097993	0.00032672	0.351764	0.1238	0.00449166	0.0134363	0.0765987	10	Spleen	1
ENSSSCG00000027946	MVP	3	18289411	T	C	0.401998	0.0866483	0.0292583	0.00306146	0.233868	0.0518807	6.55041e-06	0.370501	0.149689	0.0133186	0.0217654	0.246246	20	Spleen	1
ENSSSCG00000008475	MAP4K3	3	101219759	T	C	0.576467	-0.105873	0.0307314	0.000570828	-0.237667	0.0639594	0.000202482	0.445468	0.176327	0.0115247	0.0115247	0.2208	3	Spleen	1
ENSSSCG00000008495	PRKD3	3	102188165	G	A	0.423533	-0.112549	0.0350338	0.00131552	-0.289987	0.0962568	0.00258983	0.388116	0.176614	0.0279817	0.0279817	NA	NA	Spleen	1
ENSSSCG00000040731	TMEM65	4	15117933	A	G	0.621723	-0.0787682	0.0311783	0.0115245	-0.340618	0.0874324	9.7882e-05	0.231251	0.109097	0.0340324	0.0428095	0.461301	6	Spleen	1
ENSSSCG00000005994	SNTB1	4	18689538	C	T	0.580836	-0.0774588	0.0265596	0.00354077	0.269299	0.092429	0.00357315	-0.287631	0.139545	0.0392827	0.0392827	NA	NA	Spleen	1
ENSSSCG00000005996	MRPL13	4	18610158	G	A	0.617353	-0.0913219	0.0280125	0.00111398	0.244976	0.0570172	1.73489e-05	-0.372778	0.143538	0.00940229	0.00940229	0.0771147	10	Spleen	1
ENSSSCG00000049630	DEPTOR	4	18715344	T	C	0.495318	0.0810943	0.0284192	0.00432402	0.232427	0.0806845	0.00396801	0.348902	0.172104	0.0426342	0.0426342	NA	NA	Spleen	1
ENSSSCG00000003648	RRAGC	6	94900347	C	G	0.648876	0.0712825	0.0272805	0.00897659	0.333747	0.0844557	7.75861e-05	0.213583	0.097993	0.0292893	0.0292893	0.0592674	14	Spleen	1
ENSSSCG00000026851	RMC1	6	108347086	T	C	0.617665	0.0735865	0.0274672	0.00738285	0.525532	0.0872857	1.73533e-09	0.140023	0.0572063	0.0143778	0.0153005	0.502009	20	Spleen	1
ENSSSCG00000032645	CHIC2	8	41266949	A	C	0.512172	0.0883557	0.0289466	0.00227043	0.644964	0.221661	0.00361792	0.136993	0.0650461	0.0351962	0.0351962	NA	NA	Spleen	1
ENSSSCG00000008970	CDKL2	8	71212329	A	G	0.438202	0.101129	0.0325531	0.00189254	0.478866	0.14158	0.000718853	0.211185	0.0923026	0.0221398	0.0221398	NA	NA	Spleen	1
ENSSSCG00000008971	USO1	8	71569656	T	C	0.455368	0.11041	0.032922	0.000797432	0.216601	0.0680551	0.00145896	0.50974	0.2208	0.0209658	0.0209658	0.746401	3	Spleen	1
ENSSSCG00000031723	RAB39A	9	36782538	T	C	0.59769	-0.0708229	0.0258928	0.00623353	0.434353	0.120654	0.000318216	-0.163054	0.0748668	0.0294124	0.0294124	0.173021	7	Spleen	1
ENSSSCG00000016115	ICA1L	15	106468600	C	G	0.544007	0.0651118	0.0268232	0.0152056	-0.310223	0.0933732	0.000892475	-0.209887	0.107084	0.0499927	0.0499927	0.487568	15	Spleen	1
ENSSSCG00000007460	ARFGEF2	17	50658103	C	A	0.498752	-0.066837	0.029819	0.0249985	-0.353357	0.0776936	5.4137e-06	0.189149	0.0940792	0.0443755	0.0178983	0.984293	20	Spleen	1
ENSSSCG00000013437	TCF3	2	76459649	G	C	0.691635	-0.0993877	0.0284168	0.000469636	0.181501	0.0580141	0.00175665	-0.547588	0.234836	0.0197116	0.0197116	0.991335	20	Synovial_membrane	1
ENSSSCG00000029029	ZNF713	3	17692372	A	G	0.502185	0.0846737	0.0290146	0.00351932	0.266059	0.0858004	0.00192928	0.318251	0.149753	0.0335716	0.0335716	NA	NA	Synovial_membrane	1
ENSSSCG00000007753	RUSF1	3	17158473	A	C	0.542135	0.0893497	0.0241843	0.000220295	0.713614	0.0722799	5.45553e-23	0.125207	0.0361851	0.000539785	0.000649847	0.0906307	20	Synovial_membrane	1
ENSSSCG00000007788	PHKG2	3	17584815	T	C	0.396067	0.0927195	0.0248776	0.000193748	-0.178098	0.0528085	0.000744811	-0.520609	0.208185	0.0123948	0.0265109	0.242886	5	Synovial_membrane	1
ENSSSCG00000025984	TTLL5	7	97988976	A	G	0.22035	0.134072	0.0463268	0.00380301	-0.269774	0.0751503	0.000330935	-0.496979	0.22058	0.0242554	0.0419941	0.107724	20	Synovial_membrane	1
ENSSSCG00000038851	UNC79	7	114430853	A	G	0.504057	-0.0927811	0.0347401	0.0075688	-0.414499	0.136147	0.00233063	0.223839	0.11149	0.0446745	0.0446745	NA	NA	Synovial_membrane	1
ENSSSCG00000011297	ABHD5	13	27740044	A	T	0.858302	0.282343	0.0877623	0.00129481	-0.408157	0.129736	0.00165489	-0.691749	0.307539	0.0244932	0.0244932	NA	NA	Synovial_membrane	1
ENSSSCG00000046387	PSMD2	13	121876579	C	T	0.53995	-0.0894921	0.0326189	0.00607763	0.175315	0.0580117	0.00251055	-0.510464	0.251295	0.0422212	0.0380018	0.803588	15	Synovial_membrane	1
ENSSSCG00000007710	MLXIPL	3	10848569	T	C	0.681024	-0.0630717	0.0179661	0.000447114	-0.274491	0.0718936	0.000134528	0.229777	0.0889154	0.0097599	0.021064	0.128987	20	Testis	1
ENSSSCG00000026457	GALNT17	3	16025330	T	C	0.543695	0.0996037	0.0290711	0.000612072	-0.342057	0.091198	0.000176335	-0.29119	0.115111	0.0114176	0.0114176	0.485683	7	Testis	1
ENSSSCG00000040985	KCTD7	3	16280029	T	C	0.594257	-0.0583357	0.0244977	0.0172532	-0.188118	0.0490535	0.000125592	0.310102	0.153289	0.0430738	0.0430738	0.636431	11	Testis	1
ENSSSCG00000007751	SEPTIN14	3	16762831	G	A	0.474407	0.137405	0.0288614	1.9278e-06	0.221645	0.0649973	0.000649487	0.619931	0.223618	0.00556662	0.0225164	0.175152	18	Testis	1
ENSSSCG00000007788	PHKG2	3	17928851	G	C	0.643883	-0.137708	0.0293357	2.67626e-06	-0.128107	0.0393037	0.0011164	1.07494	0.401501	0.00742155	0.00742155	NA	NA	Testis	1
ENSSSCG00000008475	MAP4K3	3	100829828	T	C	0.503433	-0.0797829	0.0350129	0.0226866	-0.1579	0.0359961	1.15134e-05	0.505273	0.249873	0.0431638	0.0260084	0.65693	20	Testis	1
ENSSSCG00000005971	ENSSSCG00000005971	4	15123587	T	G	0.372971	-0.0879307	0.0392044	0.0249046	0.330446	0.0643912	2.86894e-07	-0.266097	0.129477	0.0398626	0.0398626	NA	NA	Testis	1
ENSSSCG00000005982	NTAQ1	4	16154278	A	G	0.723471	-0.0838886	0.0251498	0.000851302	0.191222	0.0632024	0.00248175	-0.438696	0.19576	0.0250266	0.0250266	NA	NA	Testis	1
ENSSSCG00000047247	DSCC1	4	18608916	T	C	0.618602	-0.0779317	0.0276094	0.00476284	0.303825	0.0808378	0.000170963	-0.256501	0.113646	0.0240066	0.0111931	0.435001	20	Testis	1
ENSSSCG00000032971	SMC1B	5	3838769	C	T	0.461298	-0.0705754	0.0308393	0.0221092	-0.269372	0.0513905	1.59136e-07	0.262	0.124922	0.0359661	0.0334701	0.0896201	20	Testis	1
ENSSSCG00000000906	TMCC3	5	89308439	A	G	0.587391	-0.0913907	0.0326756	0.00515939	-0.186123	0.0639033	0.00358466	0.491023	0.243398	0.0436575	0.0436575	NA	NA	Testis	1
ENSSSCG00000025912	URI1	6	40108109	A	G	0.568352	-0.0863927	0.0293638	0.00325941	0.175798	0.0527595	0.000862079	-0.491433	0.222827	0.0274229	0.0274229	0.943038	6	Testis	1
ENSSSCG00000008966	PARM1	8	71569756	G	A	0.484395	0.106867	0.0328513	0.00114178	-0.256689	0.0766326	0.00080925	-0.416327	0.178402	0.0196146	0.00859497	NA	NA	Testis	1
ENSSSCG00000008970	CDKL2	8	71055524	C	T	0.598627	0.116607	0.0471684	0.0134309	-0.136765	0.0403074	0.000691167	-0.852603	0.426716	0.0457106	0.0457106	0.21942	20	Testis	1
ENSSSCG00000008976	ART3	8	71846391	C	T	0.427903	-0.0698066	0.0269737	0.00965477	-0.136456	0.0373454	0.000258299	0.511568	0.242232	0.0346956	0.0125775	0.115398	13	Testis	1
ENSSSCG00000008984	ENSSSCG00000008984	8	71988533	C	G	0.424469	-0.118338	0.0447907	0.00824105	-0.372721	0.0665348	2.12023e-08	0.317499	0.132867	0.0168668	0.00285381	0.301254	20	Testis	1
ENSSSCG00000024674	ABL2	9	120853287	G	A	0.631398	0.13279	0.0523137	0.011138	-0.158471	0.0502285	0.001605	-0.837946	0.423694	0.0479606	0.0479606	0.322709	4	Testis	1
ENSSSCG00000017255	ABCA5	12	11656731	G	A	0.749376	-0.0885614	0.0357484	0.0132361	-0.269233	0.0645439	3.02839e-05	0.328939	0.15443	0.0331697	0.0331697	0.805592	6	Testis	1
ENSSSCG00000017542	TTLL6	12	25076227	G	A	0.617665	0.0830746	0.029314	0.00459757	0.328581	0.0563071	5.36248e-09	0.252829	0.099178	0.0107957	0.0429656	0.351597	20	Testis	1
ENSSSCG00000025810	KCNAB1	13	95204685	C	T	0.485643	0.0864968	0.025732	0.000775355	0.42112	0.0724385	6.11876e-09	0.205397	0.0705831	0.00361422	0.0077984	0.265761	20	Testis	1
ENSSSCG00000010739	CTBP2	14	133997244	G	A	0.554931	0.126449	0.0315235	6.03997e-05	-0.116994	0.037417	0.00176749	-1.08082	0.438278	0.0136611	0.0136611	NA	NA	Testis	1
ENSSSCG00000015746	DLGAP2	15	33465337	A	G	0.468789	0.11493	0.0367649	0.00177151	0.500197	0.127833	9.11956e-05	0.22977	0.0940774	0.014592	0.014592	NA	NA	Testis	1
ENSSSCG00000036443	HECW1	18	51128879	G	A	0.619538	-0.0752617	0.0281628	0.00753155	0.451508	0.0983179	4.38324e-06	-0.166689	0.0721674	0.0209013	0.0429446	0.627483	20	Testis	1
ENSSSCG00000013437	TCF3	2	76905754	T	G	0.399501	-0.110105	0.0397722	0.00563334	-0.123721	0.0438818	0.00481102	0.889944	0.450526	0.0482291	0.0482291	NA	NA	Uterus	1
ENSSSCG00000040985	KCTD7	3	16755463	C	A	0.366105	0.0905395	0.0244273	0.000210152	0.100382	0.0350849	0.00422157	0.90195	0.39824	0.0235225	0.0235225	NA	NA	Uterus	1
ENSSSCG00000032119	CRCP	3	16657498	T	C	0.720974	-0.0730915	0.0265622	0.00592851	0.210097	0.0552521	0.000143234	-0.347894	0.15606	0.0257981	0.0257981	0.119157	3	Uterus	1
ENSSSCG00000007753	RUSF1	3	16868698	C	G	0.388889	0.0885209	0.0270185	0.00105175	0.243899	0.0530902	4.34723e-06	0.36294	0.136062	0.00764282	0.0092454	0.712281	20	Uterus	1
ENSSSCG00000027946	MVP	3	17622689	T	C	0.4304	0.11329	0.0321803	0.000430751	0.240897	0.0501867	1.5865e-06	0.470285	0.165663	0.00452826	0.0153049	0.0799037	20	Uterus	1
ENSSSCG00000040621	ARHGEF33	3	100597389	T	C	0.326467	-0.145034	0.0363212	6.52193e-05	0.262336	0.0890008	0.00320285	-0.552855	0.233129	0.0177183	0.0177183	NA	NA	Uterus	1
ENSSSCG00000000910	CRADD	5	90221094	G	C	0.650437	-0.0685618	0.0244942	0.00512446	-0.207588	0.0627056	0.00093124	0.330278	0.154519	0.0325601	0.0325601	NA	NA	Uterus	1
ENSSSCG00000002690	GAN	6	6942532	T	C	0.444132	-0.0716392	0.026867	0.0076661	0.139355	0.0349074	6.54822e-05	-0.514077	0.231846	0.0266012	0.0266012	0.413776	11	Uterus	1
ENSSSCG00000008972	PPEF2	8	71877406	T	C	0.461923	-0.0892499	0.0395119	0.023895	-0.36365	0.0863002	2.51129e-05	0.245428	0.12328	0.0465009	0.0465009	0.0939191	20	Uterus	1
ENSSSCG00000008978	CXCL11	8	72665436	G	A	0.437578	-0.11823	0.0421197	0.00500057	0.237169	0.0740839	0.00136783	-0.498505	0.236193	0.0348084	0.0372886	NA	NA	Uterus	1
ENSSSCG00000027646	TIPARP	13	95872225	G	A	0.420724	0.0564936	0.0232353	0.015042	0.243387	0.0674546	0.000308385	0.232115	0.115119	0.043768	0.043768	0.494903	20	Uterus	1
ENSSSCG00000009864	MED13L	14	35391806	A	G	0.439763	-0.0912583	0.0335265	0.00648928	0.15173	0.050886	0.00286588	-0.601451	0.299183	0.0443983	0.0443983	NA	NA	Uterus	1
ENSSSCG00000026896	CPSF4	3	7245409	C	T	0.62578	0.0845573	0.0311537	0.00664359	-0.140971	0.0476169	0.00307107	-0.599819	0.299811	0.0454294	0.0454294	NA	NA	Adipose	2
ENSSSCG00000007754	ITGAM	3	17098295	C	T	0.653558	-0.0915031	0.0297075	0.00206909	0.203064	0.0623325	0.00112298	-0.450612	0.201333	0.0252118	0.030529	0.564793	13	Adipose	2
ENSSSCG00000027946	MVP	3	18051966	G	A	0.401373	0.0749401	0.0344513	0.0296114	0.241769	0.0420082	8.64911e-09	0.309965	0.152335	0.0418745	0.032866	0.687993	20	Adipose	2
ENSSSCG00000008446	SIX2	3	96119773	G	T	0.426654	-0.11328	0.0490079	0.0208072	-0.359356	0.0788791	5.21912e-06	0.315231	0.152926	0.0392721	0.0392721	0.273264	20	Adipose	2
ENSSSCG00000008451	PPM1B	3	96864506	T	C	0.549938	0.135591	0.0442919	0.00220371	0.202953	0.0604977	0.000794468	0.668094	0.295447	0.0237407	0.0334914	0.188742	20	Adipose	2
ENSSSCG00000038383	DYNC2LI1	3	97117684	T	C	0.548065	0.121656	0.0438726	0.00555546	0.322621	0.0639252	4.4913e-07	0.377085	0.155162	0.0150879	0.0213247	0.352217	20	Adipose	2
ENSSSCG00000049471	ENSSSCG00000049471	3	97161266	G	A	0.579276	0.113066	0.0433271	0.00906497	0.148144	0.0470007	0.00162176	0.763216	0.379694	0.0444226	0.0444226	NA	NA	Adipose	2
ENSSSCG00000008486	GALM	3	101820085	G	A	0.587391	-0.106227	0.0403729	0.00850996	-0.2422	0.044963	7.17854e-08	0.438591	0.185515	0.0180702	0.0349609	0.739785	20	Adipose	2
ENSSSCG00000030685	ARID2	5	76503139	G	A	0.521536	-0.0887181	0.0347024	0.010572	0.191148	0.057504	0.000887113	-0.464133	0.229032	0.0427132	0.0427132	NA	NA	Adipose	2
ENSSSCG00000003773	AK5	6	135368076	C	T	0.467541	0.0752752	0.0291577	0.00983259	-0.356455	0.0625239	1.19037e-08	-0.211177	0.089795	0.0186843	0.0329577	0.347645	20	Adipose	2
ENSSSCG00000038851	UNC79	7	114296389	A	C	0.582709	-0.0878258	0.0355806	0.0135734	-0.233026	0.0720994	0.0012292	0.376892	0.192126	0.0497983	0.0497983	0.11029	7	Adipose	2
ENSSSCG00000008770	NWD2	8	29495197	C	T	0.571785	-0.131253	0.0507841	0.00975094	-0.170955	0.0552508	0.0019737	0.767766	0.38706	0.0473024	0.0473024	NA	NA	Adipose	2
ENSSSCG00000008842	KIT	8	41828641	C	T	0.606742	0.0952986	0.0338919	0.00492594	0.282835	0.0898709	0.00164883	0.33694	0.160691	0.036009	0.036009	NA	NA	Adipose	2
ENSSSCG00000038095	ENSSSCG00000038095	8	41817032	C	T	0.481898	-0.0985488	0.0360002	0.00619168	-0.124313	0.0438652	0.00459724	0.792747	0.402632	0.0489632	0.0489632	NA	NA	Adipose	2
ENSSSCG00000035954	ATAD5	12	43883021	C	A	0.621099	-0.0835317	0.0328613	0.0110236	-0.160673	0.0502961	0.00140051	0.519885	0.26137	0.0466923	0.0286233	0.442496	5	Adipose	2
ENSSSCG00000036705	RPH3AL	12	47291247	T	A	0.474095	-0.100692	0.0343347	0.00336073	-0.198818	0.0581111	0.000623141	0.506454	0.227455	0.0259731	0.0259731	0.974666	6	Adipose	2
ENSSSCG00000041465	ENSSSCG00000041465	13	61010734	T	C	0.407615	-0.0711719	0.0334682	0.0334571	0.397975	0.0473951	4.58164e-17	-0.178835	0.0867511	0.0392578	0.0337967	0.308854	20	Adipose	2
ENSSSCG00000023437	ITPR1	13	60998747	A	T	0.354869	-0.0831408	0.0364229	0.022451	-0.223675	0.0583058	0.000124936	0.371704	0.189485	0.0498033	0.0407602	0.803403	20	Adipose	2
ENSSSCG00000023225	SYN2	13	68011624	C	A	0.609238	-0.0730296	0.0322454	0.0235244	0.480844	0.0610056	3.2226e-15	-0.151878	0.0697734	0.0295007	0.00105585	0.271793	20	Adipose	2
ENSSSCG00000015933	FASTKD1	15	76048511	A	C	0.556804	0.0851347	0.0344698	0.0135174	0.218601	0.0660342	0.00093155	0.389452	0.196734	0.0477497	0.0477497	0.213616	10	Adipose	2
ENSSSCG00000028239	FBXL7	16	5714023	C	T	0.575531	0.160733	0.0427459	0.000169785	-0.257217	0.0794545	0.0012067	-0.624891	0.254712	0.0141541	0.0141541	NA	NA	Adipose	2
ENSSSCG00000040985	KCTD7	3	17293993	T	C	0.600499	0.10407	0.032296	0.00127123	-0.388345	0.137924	0.00486781	-0.267985	0.126391	0.0339824	0.0339824	NA	NA	Artery	2
ENSSSCG00000007737	TPST1	3	17563238	C	T	0.435393	0.0915286	0.035119	0.0091543	0.368588	0.121885	0.00249417	0.248323	0.125783	0.0483572	0.0483572	NA	NA	Artery	2
ENSSSCG00000007788	PHKG2	3	17834293	T	C	0.580212	0.102504	0.0366717	0.00518715	0.46962	0.147454	0.00144826	0.218269	0.103897	0.0356561	0.0356561	0.528615	6	Artery	2
[truncated: 1,044 more rows]

## Sheet: S9
Supplementary Table S9. Pairs of entries with significant association between candidate gene expression in specific tissues and ASF resistance in co-localization analysis.
[truncated: 260 more rows]

[truncated: 13 more sheets: S10, S11, S12, S13, S14, S15, S16, S17, S18, S19, S20, S21, S22]
